# Supplementary material for: Microbial biofilms as living photoconductors due to ultrafast electron transfer in cytochrome OmcS nanowires
Source: Nat Commun. 2022 Sep 7;13:5150. doi: 10.1038/s41467-022-32659-5 (PMC9452534; doi:10.1038/s41467-022-32659-5)
Supplement: Supplementary file 4 — Supplementary Data 1 [file 41467_2022_32659_MOESM4_ESM.zip]

Archive with 14 entries (11 files):
- StructuresForPhotoconductivityManuscript/
- StructuresForPhotoconductivityManuscript/Structures_For_Optical_Spectra_Simulations/
- StructuresForPhotoconductivityManuscript/Structures_For_Quantum_Dynamics_Simulations/
- StructuresForPhotoconductivityManuscript/Structures_For_Optical_Spectra_Simulations/ParaBisImidazoleLigated_SinglyReducedSinglet_IronPorphine.pdb
- StructuresForPhotoconductivityManuscript/Structures_For_Optical_Spectra_Simulations/ParaBisImidazoleLigated_DoublyOxidizedTriplet_IronPorphine.pdb
- StructuresForPhotoconductivityManuscript/Structures_For_Optical_Spectra_Simulations/PerpBisImidazoleLigated_SinglyReducedSinglet_IronPorphine.pdb
- StructuresForPhotoconductivityManuscript/Structures_For_Optical_Spectra_Simulations/PerpBisImidazoleLigated_DoublyOxidizedSinglet_IronPorphine.pdb
- StructuresForPhotoconductivityManuscript/Structures_For_Optical_Spectra_Simulations/PerpBisImidazoleLigated_SinglyOxidizedDoublet_IronPorphine.pdb
- StructuresForPhotoconductivityManuscript/Structures_For_Optical_Spectra_Simulations/ParaBisImidazoleLigated_SinglyOxidizedDoublet_IronPorphine.pdb
- StructuresForPhotoconductivityManuscript/Structures_For_Optical_Spectra_Simulations/PerpBisImidazoleLigated_DoublyOxidizedTriplet_IronPorphine.pdb
- StructuresForPhotoconductivityManuscript/Structures_For_Optical_Spectra_Simulations/ParaBisImidazoleLigated_DoublyOxidizedSinglet_IronPorphine.pdb
- StructuresForPhotoconductivityManuscript/Structures_For_Quantum_Dynamics_Simulations/Hemes2,3_WithoutBindingMotifAndRingSubstituents.pdb
- StructuresForPhotoconductivityManuscript/Structures_For_Quantum_Dynamics_Simulations/Hemes2,3_WithBindingMotifAndRingSubstituents.pdb
- StructuresForPhotoconductivityManuscript/Structures_For_Quantum_Dynamics_Simulations/Hemes2,3_WithRingSubstituents.pdb
