# Supplementary material for: Microbial biofilms as living photoconductors due to ultrafast electron transfer in cytochrome OmcS nanowires
Source: Nat Commun. 2022 Sep 7;13:5150. doi: 10.1038/s41467-022-32659-5 (PMC9452534; doi:10.1038/s41467-022-32659-5)
Supplement: Supplementary file 4 — Supplementary Data 1 [file 41467_2022_32659_MOESM4_ESM.zip › StructuresForPhotoconductivityManuscript/Structures_For_Optical_Spectra_Simulations/PerpBisImidazoleLigated_DoublyOxidizedTriplet_IronPorphine.pdb]

TITLE      doubly oxidized
REMARK   1 File created by GaussView 6.0.16
HETATM    1  C           0       5.487  -0.649  -1.043                       C
HETATM    2  C           0       4.073  -0.170  -1.034                       C
HETATM    3  N           0       3.621   0.878  -1.825                       N
HETATM    4  C           0       2.968  -0.576  -0.335                       C
HETATM    5  C           0       2.308   1.073  -1.597                       C
HETATM    6  N           0       1.875   0.201  -0.691                       N
HETATM    7  H           0       5.605  -1.479  -0.343                       H
HETATM    8  H           0       5.786  -1.002  -2.037                       H
HETATM    9  H           0       6.183   0.144  -0.744                       H
HETATM   10  C           0      -5.481  -1.054   0.693                       C
HETATM   11  C           0      -4.071  -0.599   0.881                       C
HETATM   12  N           0      -3.625   0.041   2.026                       N
HETATM   13  C           0      -2.963  -0.679   0.077                       C
HETATM   14  C           0      -2.311   0.319   1.898                       C
HETATM   15  N           0      -1.875  -0.107   0.718                       N
HETATM   16  H           0      -5.593  -1.528  -0.285                       H
HETATM   17  H           0      -5.774  -1.785   1.455                       H
HETATM   18  H           0      -6.185  -0.216   0.741                       H
HETATM   19  C           0       0.982   2.326   2.349                       C
HETATM   20  C           0      -1.244   2.582  -1.947                       C
HETATM   21  C           0      -0.498  -2.167  -2.513                       C
HETATM   22  C           0       0.750  -2.506   2.155                       C
HETATM   23  C           0       0.348   2.820   1.188                       C
HETATM   24  C           0       0.046   4.214   0.965                       C
HETATM   25  C           0      -0.632   4.284  -0.214                       C
HETATM   26  C           0      -0.717   2.936  -0.724                       C
HETATM   27  C           0      -1.196   1.286  -2.504                       C
HETATM   28  C           0      -1.601   0.964  -3.851                       C
HETATM   29  C           0      -1.333  -0.359  -4.032                       C
HETATM   30  C           0      -0.793  -0.848  -2.783                       C
HETATM   31  C           0      -0.125  -2.681  -1.251                       C
HETATM   32  C           0       0.005  -4.091  -0.963                       C
HETATM   33  C           0       0.299  -4.194   0.362                       C
HETATM   34  C           0       0.377  -2.847   0.874                       C
HETATM   35  C           0       0.965  -1.187   2.612                       C
HETATM   36  C           0       1.522  -0.854   3.901                       C
HETATM   37  C           0       1.644   0.502   3.933                       C
HETATM   38  C           0       1.134   0.995   2.674                       C
HETATM   39  N           0      -0.112   2.053   0.165                       N
HETATM   40  N           0      -0.709   0.190  -1.865                       N
HETATM   41  N           0       0.103  -1.936  -0.141                       N
HETATM   42  N           0       0.732  -0.069   1.877                       N
HETATM   43 Fe           0       0.015   0.058   0.006                      Fe
HETATM   44  H           0       2.890  -1.370   0.390                       H
HETATM   45  H           0       1.716   1.830  -2.085                       H
HETATM   46  H           0      -2.884  -1.113  -0.905                       H
HETATM   47  H           0      -1.725   0.820   2.652                       H
HETATM   48  H           0       1.326   3.061   3.071                       H
HETATM   49  H           0      -1.681   3.368  -2.555                       H
HETATM   50  H           0      -0.620  -2.884  -3.319                       H
HETATM   51  H           0       0.951  -3.312   2.855                       H
HETATM   52  H           0       4.186   1.413  -2.472                       H
HETATM   53  H           0      -4.193   0.268   2.834                       H
HETATM   54  H           0       1.789  -1.572   4.666                       H
HETATM   55  H           0       2.025   1.123   4.734                       H
HETATM   56  H           0       0.313   5.021   1.634                       H
HETATM   57  H           0      -1.027   5.161  -0.711                       H
HETATM   58  H           0      -2.025   1.667  -4.557                       H
HETATM   59  H           0      -0.125  -4.886  -1.686                       H
HETATM   60  H           0       0.466  -5.090   0.946                       H
HETATM   61  H           0      -1.500  -0.963  -4.914                       H
END
CONECT    1    2    7    8    9
CONECT    2    1    3    4
CONECT    3    2    5   52
CONECT    4    2    6   44
CONECT    5    3    6   45
CONECT    6    5    4
CONECT    7    1
CONECT    8    1
CONECT    9    1
CONECT   10   11   16   17   18
CONECT   11   10   12   13
CONECT   12   11   14   53
CONECT   13   11   15   46
CONECT   14   12   15   47
CONECT   15   13   14
CONECT   16   10
CONECT   17   10
CONECT   18   10
CONECT   19   23   38   48
CONECT   20   26   27   49
CONECT   21   30   31   50
CONECT   22   34   35   51
CONECT   23   19   24   39
CONECT   24   23   25   56
CONECT   25   24   26   57
CONECT   26   20   25   39
CONECT   27   20   28   40
CONECT   28   27   29   58
CONECT   29   28   30   61
CONECT   30   21   29   40
CONECT   31   21   32   41
CONECT   32   31   33   59
CONECT   33   32   34   60
CONECT   34   22   33   41
CONECT   35   22   36   42
CONECT   36   35   37   54
CONECT   37   36   38   55
CONECT   38   19   37   42
CONECT   39   23   26
CONECT   40   27   30
CONECT   41   31   34
CONECT   42   35   38
CONECT   44    4
CONECT   45    5
CONECT   46   13
CONECT   47   14
CONECT   48   19
CONECT   49   20
CONECT   50   21
CONECT   51   22
CONECT   52    3
CONECT   53   12
CONECT   54   36
CONECT   55   37
CONECT   56   24
CONECT   57   25
CONECT   58   28
CONECT   59   32
CONECT   60   33
CONECT   61   29
