# Supplementary material for: Microbial biofilms as living photoconductors due to ultrafast electron transfer in cytochrome OmcS nanowires
Source: Nat Commun. 2022 Sep 7;13:5150. doi: 10.1038/s41467-022-32659-5 (PMC9452534; doi:10.1038/s41467-022-32659-5)
Supplement: Supplementary file 4 — Supplementary Data 1 [file 41467_2022_32659_MOESM4_ESM.zip › StructuresForPhotoconductivityManuscript/Structures_For_Quantum_Dynamics_Simulations/Hemes2,3_WithoutBindingMotifAndRingSubstituents.pdb]

TITLE      title card
REMARK   1 File created by GaussView 6.0.16
HETATM    1  C           0     -12.276  -0.236  37.101                       C
HETATM    2  C           0     -10.920  -0.758  36.732                       C
HETATM    3  N           0      -9.755  -0.020  36.825                       N
HETATM    4  C           0     -10.555  -1.980  36.232                       C
HETATM    5  C           0      -8.773  -0.806  36.379                       C
HETATM    6  N           0      -9.179  -2.015  36.014                       N
HETATM    7  C           0      -4.356  -7.607  33.332                       C
HETATM    8  C           0      -5.580  -6.753  33.513                       C
HETATM    9  N           0      -6.768  -6.988  32.841                       N
HETATM   10  C           0      -5.794  -5.621  34.265                       C
HETATM   11  C           0      -7.620  -6.029  33.210                       C
HETATM   12  N           0      -7.102  -5.178  34.083                       N
HETATM   13 Fe           0      -8.155  -3.627  35.072                      Fe
HETATM   14  C           0     -11.247  -4.453  33.777                       C
HETATM   15  C           0      -7.649  -1.470  32.496                       C
HETATM   16  C           0      -5.277  -2.558  36.562                       C
HETATM   17  C           0      -8.624  -5.902  37.569                       C
HETATM   18  N           0      -9.195  -3.138  33.424                       N
HETATM   19  C           0     -10.479  -3.518  33.097                       C
HETATM   20  C           0     -10.949  -2.778  31.950                       C
HETATM   21  C           0      -9.930  -1.944  31.576                       C
HETATM   22  C           0      -8.844  -2.174  32.507                       C
HETATM   23  N           0      -6.702  -2.317  34.596                       N
HETATM   24  C           0      -6.658  -1.534  33.467                       C
HETATM   25  C           0      -5.465  -0.713  33.466                       C
HETATM   26  C           0      -4.794  -0.994  34.635                       C
HETATM   27  C           0      -5.586  -1.994  35.329                       C
HETATM   28  N           0      -7.169  -4.114  36.738                       N
HETATM   29  C           0      -5.988  -3.573  37.184                       C
HETATM   30  C           0      -5.520  -4.269  38.363                       C
HETATM   31  C           0      -6.427  -5.267  38.617                       C
HETATM   32  C           0      -7.471  -5.134  37.611                       C
HETATM   33  N           0      -9.642  -4.922  35.564                       N
HETATM   34  C           0      -9.651  -5.767  36.647                       C
HETATM   35  C           0     -10.903  -6.497  36.714                       C
HETATM   36  C           0     -11.656  -6.084  35.646                       C
HETATM   37  C           0     -10.853  -5.113  34.931                       C
HETATM   38  H           0     -12.525   0.680  36.553                       H
HETATM   39  H           0     -13.027  -0.986  36.846                       H
HETATM   40  H           0      -9.654   0.930  37.149                       H
HETATM   41  H           0     -11.190  -2.820  36.010                       H
HETATM   42  H           0      -7.744  -0.483  36.329                       H
HETATM   43  H           0      -4.300  -7.940  32.317                       H
HETATM   44  H           0      -3.483  -7.034  33.568                       H
HETATM   45  H           0      -6.965  -7.734  32.191                       H
HETATM   46  H           0      -5.098  -5.135  34.930                       H
HETATM   47  H           0      -8.634  -5.970  32.843                       H
HETATM   48  H           0     -12.248  -4.639  33.410                       H
HETATM   49  H           0      -7.502  -0.766  31.686                       H
HETATM   50  H           0      -4.384  -2.214  37.065                       H
HETATM   51  H           0      -8.749  -6.660  38.331                       H
HETATM   52  H           0     -12.361  -0.021  38.172                       H
HETATM   53  C           0      -6.517   2.996  30.029                       C
HETATM   54  C           0      -6.903   1.817  29.182                       C
HETATM   55  N           0      -8.215   1.546  28.841                       N
HETATM   56  C           0      -6.153   0.821  28.604                       C
HETATM   57  C           0      -8.205   0.467  28.061                       C
HETATM   58  N           0      -6.991  -0.032  27.884                       N
HETATM   59  C           0      -4.024  -4.829  22.583                       C
HETATM   60  C           0      -4.880  -4.377  23.736                       C
HETATM   61  N           0      -5.364  -5.258  24.687                       N
HETATM   62  C           0      -5.321  -3.134  24.123                       C
HETATM   63  C           0      -6.014  -4.534  25.602                       C
HETATM   64  N           0      -5.999  -3.235  25.338                       N
HETATM   65 Fe           0      -6.472  -1.683  26.741                      Fe
HETATM   66  C           0      -9.687  -2.398  25.853                       C
HETATM   67  C           0      -6.787  -3.701  29.501                       C
HETATM   68  C           0      -3.104  -1.409  27.388                       C
HETATM   69  C           0      -6.242   0.632  24.303                       C
HETATM   70  N           0      -7.930  -2.826  27.510                       N
HETATM   71  C           0      -9.186  -3.029  26.982                       C
HETATM   72  C           0      -9.921  -3.971  27.792                       C
HETATM   73  C           0      -9.108  -4.333  28.830                       C
HETATM   74  C           0      -7.873  -3.603  28.649                       C
HETATM   75  N           0      -5.186  -2.385  28.189                       N
HETATM   76  C           0      -5.542  -3.134  29.282                       C
HETATM   77  C           0      -4.408  -3.354  30.150                       C
HETATM   78  C           0      -3.321  -2.771  29.542                       C
HETATM   79  C           0      -3.829  -2.163  28.308                       C
HETATM   80  N           0      -4.972  -0.607  25.992                       N
HETATM   81  C           0      -3.643  -0.653  26.349                       C
HETATM   82  C           0      -2.880   0.309  25.577                       C
HETATM   83  C           0      -3.788   0.993  24.801                       C
HETATM   84  C           0      -5.082   0.372  25.031                       C
HETATM   85  N           0      -7.725  -1.021  25.351                       N
HETATM   86  C           0      -7.444  -0.062  24.411                       C
HETATM   87  C           0      -8.578   0.096  23.517                       C
HETATM   88  C           0      -9.541  -0.780  23.938                       C
HETATM   89  C           0      -8.998  -1.464  25.092                       C
HETATM   90  H           0      -7.179   3.065  30.867                       H
HETATM   91  H           0      -5.513   2.872  30.377                       H
HETATM   92  H           0      -9.031   2.089  29.083                       H
HETATM   93  H           0      -5.083   0.699  28.630                       H
HETATM   94  H           0      -9.100   0.037  27.637                       H
HETATM   95  H           0      -3.086  -5.272  22.936                       H
HETATM   96  H           0      -4.535  -5.571  21.959                       H
HETATM   97  H           0      -5.270  -6.263  24.684                       H
HETATM   98  H           0      -5.135  -2.180  23.656                       H
HETATM   99  H           0      -6.479  -4.967  26.475                       H
HETATM  100  H           0     -10.700  -2.635  25.553                       H
HETATM  101  H           0      -6.906  -4.321  30.382                       H
HETATM  102  H           0      -2.039  -1.337  27.552                       H
HETATM  103  H           0      -6.190   1.393  23.534                       H
HETATM  104  H           0      -3.773  -3.975  21.950                       H
HETATM  105  H           0      -6.585   3.891  29.447                       H
HETATM  106  H           0      -4.413  -8.454  33.983                       H
HETATM  107  H           0      -4.638  -4.048  38.927                       H
HETATM  108  H           0      -6.377  -5.997  39.398                       H
HETATM  109  H           0      -3.873  -0.562  34.966                       H
HETATM  110  H           0      -5.164  -0.023  32.706                       H
HETATM  111  H           0      -4.413  -3.871  31.087                       H
HETATM  112  H           0      -2.312  -2.763  29.897                       H
HETATM  113  H           0     -12.642  -6.413  35.391                       H
HETATM  114  H           0     -11.184  -7.218  37.453                       H
HETATM  115  H           0     -11.908  -2.865  31.483                       H
HETATM  116  H           0      -9.935  -1.256  30.756                       H
HETATM  117  H           0     -10.916  -4.321  27.613                       H
HETATM  118  H           0      -9.339  -5.019  29.618                       H
HETATM  119  H           0     -10.506  -0.930  23.500                       H
HETATM  120  H           0      -8.647   0.769  22.688                       H
HETATM  121  H           0      -3.582   1.820  24.155                       H
HETATM  122  H           0      -1.821   0.458  25.605                       H
END
CONECT    1    2   38   39   52
CONECT    2    1    3    4
CONECT    3    2    5   40
CONECT    4    2    6   41
CONECT    5    3    6   42
CONECT    6    4    5
CONECT    7    8   43   44  106
CONECT    8    7    9   10
CONECT    9    8   11   45
CONECT   10    8   12   46
CONECT   11    9   12   47
CONECT   12   10   11
CONECT   14   19   37   48
CONECT   15   22   24   49
CONECT   16   27   29   50
CONECT   17   32   34   51
CONECT   18   19   22
CONECT   19   14   18   20
CONECT   20   19   21  115
CONECT   21   20   22  116
CONECT   22   15   18   21
CONECT   23   24   27
CONECT   24   15   23   25
CONECT   25   24   26  110
CONECT   26   25   27  109
CONECT   27   16   23   26
CONECT   28   29   32
CONECT   29   16   28   30
CONECT   30   29   31  107
CONECT   31   30   32  108
CONECT   32   17   28   31
CONECT   33   34   37
CONECT   34   17   33   35
CONECT   35   34   36  114
CONECT   36   35   37  113
CONECT   37   36   14   33
CONECT   38    1
CONECT   39    1
CONECT   40    3
CONECT   41    4
CONECT   42    5
CONECT   43    7
CONECT   44    7
CONECT   45    9
CONECT   46   10
CONECT   47   11
CONECT   48   14
CONECT   49   15
CONECT   50   16
CONECT   51   17
CONECT   52    1
CONECT   53   54   90   91  105
CONECT   54   53   55   56
CONECT   55   54   57   92
CONECT   56   54   58   93
CONECT   57   55   58   94
CONECT   58   57   56
CONECT   59   60   95   96  104
CONECT   60   59   61   62
CONECT   61   60   63   97
CONECT   62   60   64   98
CONECT   63   61   64   99
CONECT   64   62   63
CONECT   66   71   89  100
CONECT   67   74   76  101
CONECT   68   79   81  102
CONECT   69   84   86  103
CONECT   70   71   74
CONECT   71   66   70   72
CONECT   72   71   73  117
CONECT   73   72   74  118
CONECT   74   67   70   73
CONECT   75   76   79
CONECT   76   67   75   77
CONECT   77   76   78  111
CONECT   78   77   79  112
CONECT   79   75   68   78
CONECT   80   81   84
CONECT   81   80   68   82
CONECT   82   81   83  122
CONECT   83   82   84  121
CONECT   84   80   69   83
CONECT   85   86   89
CONECT   86   85   69   87
CONECT   87   86   88  120
CONECT   88   87   89  119
CONECT   89   88   66   85
CONECT   90   53
CONECT   91   53
CONECT   92   55
CONECT   93   56
CONECT   94   57
CONECT   95   59
CONECT   96   59
CONECT   97   61
CONECT   98   62
CONECT   99   63
CONECT  100   66
CONECT  101   67
CONECT  102   68
CONECT  103   69
CONECT  104   59
CONECT  105   53
CONECT  106    7
CONECT  107   30
CONECT  108   31
CONECT  109   26
CONECT  110   25
CONECT  111   77
CONECT  112   78
CONECT  113   36
CONECT  114   35
CONECT  115   20
CONECT  116   21
CONECT  117   72
CONECT  118   73
CONECT  119   88
CONECT  120   87
CONECT  121   83
CONECT  122   82
