# Supplementary material for: Microbial biofilms as living photoconductors due to ultrafast electron transfer in cytochrome OmcS nanowires
Source: Nat Commun. 2022 Sep 7;13:5150. doi: 10.1038/s41467-022-32659-5 (PMC9452534; doi:10.1038/s41467-022-32659-5)
Supplement: Supplementary file 4 — Supplementary Data 1 [file 41467_2022_32659_MOESM4_ESM.zip › StructuresForPhotoconductivityManuscript/Structures_For_Quantum_Dynamics_Simulations/Hemes2,3_WithBindingMotifAndRingSubstituents.pdb]

TITLE      title card
REMARK   1 File created by GaussView 6.0.16
HETATM    1  C           0     -12.276  -0.236  37.101                       C
HETATM    2  C           0     -10.920  -0.758  36.732                       C
HETATM    3  N           0      -9.755  -0.020  36.825                       N
HETATM    4  C           0     -10.555  -1.980  36.232                       C
HETATM    5  C           0      -8.773  -0.806  36.379                       C
HETATM    6  N           0      -9.179  -2.015  36.014                       N
HETATM    7  C           0      -1.849  -3.360  35.400                       C
HETATM    8  C           0      -1.688  -4.876  35.190                       C
HETATM    9  O           0      -2.621  -5.626  35.469                       O
HETATM   10  C           0      -2.085  -2.656  34.045                       C
HETATM   11  S           0      -2.065  -0.837  34.104                       S
HETATM   12  N           0      -0.491  -5.289  34.736                       N
HETATM   13  C           0      -0.087  -6.663  34.420                       C
HETATM   14  C           0       0.195  -7.559  35.645                       C
HETATM   15  O           0       0.637  -8.691  35.455                       O
HETATM   16  C           0       1.153  -6.607  33.500                       C
HETATM   17  C           0       0.866  -6.055  32.095                       C
HETATM   18  C           0       2.184  -5.699  31.388                       C
HETATM   19  C           0       0.019  -7.041  31.265                       C
HETATM   20  N           0      -0.068  -7.072  36.867                       N
HETATM   21  C           0       0.037  -7.842  38.111                       C
HETATM   22  C           0      -1.245  -8.631  38.464                       C
HETATM   23  O           0      -1.184  -9.444  39.386                       O
HETATM   24  C           0       0.520  -6.928  39.271                       C
HETATM   25  C           0      -0.357  -5.710  39.597                       C
HETATM   26  O           0      -1.315  -5.404  38.894                       O
HETATM   27  N           0      -0.025  -4.999  40.675                       N
HETATM   28  N           0      -2.362  -8.408  37.745                       N
HETATM   29  C           0      -3.642  -9.098  37.973                       C
HETATM   30  C           0      -4.398  -9.354  36.651                       C
HETATM   31  O           0      -5.019 -10.410  36.522                       O
HETATM   32  C           0      -4.454  -8.476  39.149                       C
HETATM   33  S           0      -6.185  -7.981  38.824                       S
HETATM   34  N           0      -4.253  -8.453  35.658                       N
HETATM   35  C           0      -4.299  -8.846  34.242                       C
HETATM   36  C           0      -3.031  -9.652  33.929                       C
HETATM   37  O           0      -1.981  -9.457  34.594                       O
HETATM   38  C           0      -4.356  -7.607  33.332                       C
HETATM   39  C           0      -5.580  -6.753  33.513                       C
HETATM   40  N           0      -6.768  -6.988  32.841                       N
HETATM   41  C           0      -5.794  -5.621  34.265                       C
HETATM   42  C           0      -7.620  -6.029  33.210                       C
HETATM   43  N           0      -7.102  -5.178  34.083                       N
HETATM   44 Fe           0      -8.155  -3.627  35.072                      Fe
HETATM   45  C           0     -11.247  -4.453  33.777                       C
HETATM   46  C           0      -7.649  -1.470  32.496                       C
HETATM   47  C           0      -5.277  -2.558  36.562                       C
HETATM   48  C           0      -8.624  -5.902  37.569                       C
HETATM   49  N           0      -9.195  -3.138  33.424                       N
HETATM   50  C           0     -10.479  -3.518  33.097                       C
HETATM   51  C           0     -10.949  -2.778  31.950                       C
HETATM   52  C           0      -9.930  -1.944  31.576                       C
HETATM   53  C           0      -8.844  -2.174  32.507                       C
HETATM   54  C           0      -9.978  -0.926  30.482                       C
HETATM   55  C           0     -12.322  -2.811  31.359                       C
HETATM   56  C           0     -13.263  -1.805  32.060                       C
HETATM   57  C           0     -14.516  -1.490  31.242                       C
HETATM   58  O           0     -14.974  -0.331  31.338                       O
HETATM   59  O           0     -15.004  -2.393  30.527                       O
HETATM   60  N           0      -6.702  -2.317  34.596                       N
HETATM   61  C           0      -6.658  -1.534  33.467                       C
HETATM   62  C           0      -5.465  -0.713  33.466                       C
HETATM   63  C           0      -4.794  -0.994  34.635                       C
HETATM   64  C           0      -5.586  -1.994  35.329                       C
HETATM   65  C           0      -5.094   0.266  32.391                       C
HETATM   66  C           0      -3.496  -0.397  35.138                       C
HETATM   67  C           0      -3.607   1.123  35.308                       C
HETATM   68  N           0      -7.169  -4.114  36.738                       N
HETATM   69  C           0      -5.988  -3.573  37.184                       C
HETATM   70  C           0      -5.520  -4.269  38.363                       C
HETATM   71  C           0      -6.427  -5.267  38.617                       C
HETATM   72  C           0      -7.471  -5.134  37.611                       C
HETATM   73  C           0      -4.231  -3.962  39.055                       C
HETATM   74  C           0      -6.294  -6.366  39.652                       C
HETATM   75  C           0      -7.328  -6.325  40.783                       C
HETATM   76  N           0      -9.642  -4.922  35.564                       N
HETATM   77  C           0      -9.651  -5.767  36.647                       C
HETATM   78  C           0     -10.903  -6.497  36.714                       C
HETATM   79  C           0     -11.656  -6.084  35.646                       C
HETATM   80  C           0     -10.853  -5.113  34.931                       C
HETATM   81  C           0     -11.312  -7.475  37.772                       C
HETATM   82  C           0     -13.048  -6.540  35.307                       C
HETATM   83  C           0     -14.151  -5.957  36.232                       C
HETATM   84  C           0     -14.306  -4.429  36.137                       C
HETATM   85  O           0     -14.307  -3.912  34.999                       O
HETATM   86  O           0     -14.442  -3.801  37.212                       O
HETATM   87  N           0      -0.667  -2.852  36.112                       N
HETATM   88  H           0     -12.525   0.680  36.553                       H
HETATM   89  H           0     -13.027  -0.986  36.846                       H
HETATM   90  H           0      -9.654   0.930  37.149                       H
HETATM   91  H           0     -11.190  -2.820  36.010                       H
HETATM   92  H           0      -7.744  -0.483  36.329                       H
HETATM   93  H           0      -2.773  -3.278  35.983                       H
HETATM   94  H           0      -3.024  -3.011  33.611                       H
HETATM   95  H           0      -1.277  -2.890  33.345                       H
HETATM   96  H           0       0.230  -4.574  34.757                       H
HETATM   97  H           0      -0.919  -7.155  33.911                       H
HETATM   98  H           0       1.554  -7.623  33.439                       H
HETATM   99  H           0       1.920  -5.996  33.998                       H
HETATM  100  H           0       0.289  -5.124  32.200                       H
HETATM  101  H           0       2.001  -5.293  30.388                       H
HETATM  102  H           0       2.750  -4.952  31.956                       H
HETATM  103  H           0       2.821  -6.584  31.275                       H
HETATM  104  H           0      -0.194  -6.632  30.272                       H
HETATM  105  H           0       0.549  -7.990  31.130                       H
HETATM  106  H           0      -0.941  -7.263  31.742                       H
HETATM  107  H           0      -0.493  -6.161  36.966                       H
HETATM  108  H           0       0.794  -8.613  37.949                       H
HETATM  109  H           0       1.531  -6.574  39.036                       H
HETATM  110  H           0       0.603  -7.557  40.165                       H
HETATM  111  H           0      -0.601  -4.210  40.927                       H
HETATM  112  H           0       0.714  -5.276  41.303                       H
HETATM  113  H           0      -2.307  -7.660  37.067                       H
HETATM  114  H           0      -3.367 -10.106  38.287                       H
HETATM  115  H           0      -3.919  -7.580  39.470                       H
HETATM  116  H           0      -4.443  -9.178  39.985                       H
HETATM  117  H           0      -3.694  -7.625  35.820                       H
HETATM  118  H           0      -5.174  -9.488  34.093                       H
HETATM  119  H           0      -4.276  -7.929  32.286                       H
HETATM  120  H           0      -3.480  -6.989  33.545                       H
HETATM  121  H           0      -6.965  -7.734  32.191                       H
HETATM  122  H           0      -5.098  -5.135  34.930                       H
HETATM  123  H           0      -8.634  -5.970  32.843                       H
HETATM  124  H           0     -12.248  -4.639  33.410                       H
HETATM  125  H           0      -7.502  -0.766  31.686                       H
HETATM  126  H           0      -4.384  -2.214  37.065                       H
HETATM  127  H           0      -8.749  -6.660  38.331                       H
HETATM  128  H           0     -10.168   0.081  30.874                       H
HETATM  129  H           0      -9.038  -0.878  29.921                       H
HETATM  130  H           0     -10.772  -1.152  29.767                       H
HETATM  131  H           0     -12.768  -3.808  31.407                       H
HETATM  132  H           0     -12.271  -2.568  30.294                       H
HETATM  133  H           0     -12.731  -0.873  32.283                       H
HETATM  134  H           0     -13.595  -2.212  33.024                       H
HETATM  135  H           0      -4.014   0.418  32.355                       H
HETATM  136  H           0      -5.406  -0.086  31.403                       H
HETATM  137  H           0      -5.568   1.242  32.551                       H
HETATM  138  H           0      -3.295  -0.806  36.133                       H
HETATM  139  H           0      -4.438   1.346  35.983                       H
HETATM  140  H           0      -2.692   1.539  35.742                       H
HETATM  141  H           0      -3.792   1.633  34.361                       H
HETATM  142  H           0      -4.209  -4.385  40.063                       H
HETATM  143  H           0      -3.367  -4.372  38.525                       H
HETATM  144  H           0      -4.082  -2.882  39.164                       H
HETATM  145  H           0      -7.086  -7.074  41.541                       H
HETATM  146  H           0      -7.326  -5.336  41.253                       H
HETATM  147  H           0      -8.345  -6.524  40.435                       H
HETATM  148  H           0     -12.157  -8.084  37.441                       H
HETATM  149  H           0     -10.499  -8.161  38.032                       H
HETATM  150  H           0     -11.614  -6.968  38.697                       H
HETATM  151  H           0     -13.105  -7.631  35.383                       H
HETATM  152  H           0     -13.300  -6.287  34.275                       H
HETATM  153  H           0     -13.982  -6.251  37.272                       H
HETATM  154  H           0     -15.120  -6.375  35.934                       H
HETATM  155  H           0      -5.320  -6.220  40.126                       H
HETATM  156  H           0      -0.713  -3.114  37.092                       H
HETATM  157  H           0      -0.624  -1.837  36.041                       H
HETATM  158  H           0     -12.361  -0.021  38.172                       H
HETATM  159  H           0     -14.617  -2.865  37.007                       H
HETATM  160  H           0     -15.776  -0.273  30.786                       H
HETATM  161  H           0      -3.055 -10.369  33.089                       H
HETATM  162  C           0       2.135   2.423  28.924                       C
HETATM  163  C           0       0.633   2.165  28.761                       C
HETATM  164  O           0       0.022   2.613  27.794                       O
HETATM  165  C           0       2.464   3.050  30.297                       C
HETATM  166  C           0       3.936   3.107  30.609                       C
HETATM  167  N           0       4.715   4.227  30.383                       N
HETATM  168  C           0       4.779   2.177  31.175                       C
HETATM  169  C           0       5.953   3.936  30.791                       C
HETATM  170  N           0       6.063   2.711  31.290                       N
HETATM  171  N           0       0.042   1.435  29.710                       N
HETATM  172  C           0      -1.395   1.151  29.707                       C
HETATM  173  C           0      -2.217   2.374  30.131                       C
HETATM  174  O           0      -3.278   2.610  29.556                       O
HETATM  175  C           0      -1.723  -0.084  30.545                       C
HETATM  176  S           0      -0.813  -1.483  29.840                       S
HETATM  177  N           0      -1.656   3.170  31.053                       N
HETATM  178  C           0      -2.140   4.489  31.443                       C
HETATM  179  C           0      -1.923   5.590  30.383                       C
HETATM  180  O           0      -2.348   6.712  30.630                       O
HETATM  181  C           0      -1.496   4.861  32.792                       C
HETATM  182  O           0      -0.108   5.113  32.673                       O
HETATM  183  N           0      -1.276   5.298  29.242                       N
HETATM  184  C           0      -1.049   6.287  28.185                       C
HETATM  185  C           0      -2.280   6.524  27.289                       C
HETATM  186  O           0      -2.388   7.606  26.711                       O
HETATM  187  C           0       0.208   5.900  27.386                       C
HETATM  188  O           0      -0.029   4.996  26.331                       O
HETATM  189  N           0      -3.163   5.514  27.190                       N
HETATM  190  C           0      -4.377   5.530  26.368                       C
HETATM  191  C           0      -5.607   5.395  27.275                       C
HETATM  192  O           0      -6.537   6.190  27.137                       O
HETATM  193  C           0      -4.422   4.467  25.235                       C
HETATM  194  S           0      -2.876   3.597  24.843                       S
HETATM  195  N           0      -5.584   4.418  28.204                       N
HETATM  196  C           0      -6.561   4.346  29.290                       C
HETATM  197  C           0      -6.323   5.477  30.287                       C
HETATM  198  O           0      -5.149   5.805  30.598                       O
HETATM  199  C           0      -6.517   2.996  30.029                       C
HETATM  200  C           0      -6.903   1.817  29.182                       C
HETATM  201  N           0      -8.215   1.546  28.841                       N
HETATM  202  C           0      -6.153   0.821  28.604                       C
HETATM  203  C           0      -8.205   0.467  28.061                       C
HETATM  204  N           0      -6.991  -0.032  27.884                       N
HETATM  205  C           0      -4.024  -4.829  22.583                       C
HETATM  206  C           0      -4.880  -4.377  23.736                       C
HETATM  207  N           0      -5.364  -5.258  24.687                       N
HETATM  208  C           0      -5.321  -3.134  24.123                       C
HETATM  209  C           0      -6.014  -4.534  25.602                       C
HETATM  210  N           0      -5.999  -3.235  25.338                       N
HETATM  211 Fe           0      -6.472  -1.683  26.741                      Fe
HETATM  212  C           0      -9.687  -2.398  25.853                       C
HETATM  213  C           0      -6.787  -3.701  29.501                       C
HETATM  214  C           0      -3.104  -1.409  27.388                       C
HETATM  215  C           0      -6.242   0.632  24.303                       C
HETATM  216  N           0      -7.930  -2.826  27.510                       N
HETATM  217  C           0      -9.186  -3.029  26.982                       C
HETATM  218  C           0      -9.921  -3.971  27.792                       C
HETATM  219  C           0      -9.108  -4.333  28.830                       C
HETATM  220  C           0      -7.873  -3.603  28.649                       C
HETATM  221  C           0      -9.427  -5.338  29.896                       C
HETATM  222  C           0     -11.296  -4.491  27.568                       C
HETATM  223  C           0     -11.382  -5.718  26.634                       C
HETATM  224  C           0     -11.396  -5.327  25.154                       C
HETATM  225  O           0     -10.464  -5.748  24.436                       O
HETATM  226  O           0     -12.366  -4.642  24.759                       O
HETATM  227  N           0      -5.186  -2.385  28.189                       N
HETATM  228  C           0      -5.542  -3.134  29.282                       C
HETATM  229  C           0      -4.408  -3.354  30.150                       C
HETATM  230  C           0      -3.321  -2.771  29.542                       C
HETATM  231  C           0      -3.829  -2.163  28.308                       C
HETATM  232  C           0      -4.452  -4.126  31.440                       C
HETATM  233  C           0      -1.929  -2.858  30.163                       C
HETATM  234  C           0      -1.232  -4.175  29.829                       C
HETATM  235  N           0      -4.972  -0.607  25.992                       N
HETATM  236  C           0      -3.643  -0.653  26.349                       C
HETATM  237  C           0      -2.880   0.309  25.577                       C
HETATM  238  C           0      -3.788   0.993  24.801                       C
HETATM  239  C           0      -5.082   0.372  25.031                       C
HETATM  240  C           0      -1.397   0.533  25.653                       C
HETATM  241  C           0      -3.505   2.173  23.890                       C
HETATM  242  C           0      -2.599   1.789  22.718                       C
HETATM  243  N           0      -7.725  -1.021  25.351                       N
HETATM  244  C           0      -7.444  -0.062  24.411                       C
HETATM  245  C           0      -8.578   0.096  23.517                       C
HETATM  246  C           0      -9.541  -0.780  23.938                       C
HETATM  247  C           0      -8.998  -1.464  25.092                       C
HETATM  248  C           0      -8.655   0.996  22.330                       C
HETATM  249  C           0     -10.881  -1.025  23.314                       C
HETATM  250  C           0     -10.867  -2.214  22.322                       C
HETATM  251  C           0     -12.248  -2.535  21.736                       C
HETATM  252  O           0     -13.256  -2.329  22.446                       O
HETATM  253  O           0     -12.276  -3.007  20.578                       O
HETATM  254  N           0       2.575   3.324  27.849                       N
HETATM  255  H           0       2.632   1.440  28.880                       H
HETATM  256  H           0       1.995   2.471  31.103                       H
HETATM  257  H           0       2.017   4.050  30.336                       H
HETATM  258  H           0       4.405   5.065  29.913                       H
HETATM  259  H           0       4.547   1.179  31.521                       H
HETATM  260  H           0       6.768   4.644  30.722                       H
HETATM  261  H           0       0.617   0.997  30.417                       H
HETATM  262  H           0      -1.699   0.972  28.675                       H
HETATM  263  H           0      -2.797  -0.274  30.476                       H
HETATM  264  H           0      -1.467   0.065  31.600                       H
HETATM  265  H           0      -0.705   2.962  31.332                       H
HETATM  266  H           0      -3.226   4.440  31.564                       H
HETATM  267  H           0      -1.614   4.024  33.487                       H
HETATM  268  H           0      -2.032   5.727  33.195                       H
HETATM  269  H           0      -0.003   6.010  32.328                       H
HETATM  270  H           0      -0.956   4.357  29.052                       H
HETATM  271  H           0      -0.887   7.250  28.677                       H
HETATM  272  H           0       0.933   5.425  28.050                       H
HETATM  273  H           0       0.662   6.827  27.011                       H
HETATM  274  H           0      -0.420   5.480  25.592                       H
HETATM  275  H           0      -2.880   4.635  27.604                       H
HETATM  276  H           0      -4.427   6.533  25.946                       H
HETATM  277  H           0      -4.802   4.953  24.332                       H
HETATM  278  H           0      -5.148   3.694  25.511                       H
HETATM  279  H           0      -4.695   3.985  28.431                       H
HETATM  280  H           0      -7.551   4.503  28.844                       H
HETATM  281  H           0      -7.176   3.057  30.905                       H
HETATM  282  H           0      -5.501   2.841  30.401                       H
HETATM  283  H           0      -9.031   2.089  29.083                       H
HETATM  284  H           0      -5.083   0.699  28.630                       H
HETATM  285  H           0      -9.100   0.037  27.637                       H
HETATM  286  H           0      -3.086  -5.272  22.936                       H
HETATM  287  H           0      -4.535  -5.571  21.959                       H
HETATM  288  H           0      -5.270  -6.263  24.684                       H
HETATM  289  H           0      -5.135  -2.180  23.656                       H
HETATM  290  H           0      -6.479  -4.967  26.475                       H
HETATM  291  H           0     -10.700  -2.635  25.553                       H
HETATM  292  H           0      -6.906  -4.321  30.382                       H
HETATM  293  H           0      -2.039  -1.337  27.552                       H
HETATM  294  H           0      -6.190   1.393  23.534                       H
HETATM  295  H           0      -9.042  -6.333  29.640                       H
HETATM  296  H           0      -8.992  -5.065  30.863                       H
HETATM  297  H           0     -10.505  -5.436  30.042                       H
HETATM  298  H           0     -11.957  -3.708  27.178                       H
HETATM  299  H           0     -11.723  -4.768  28.536                       H
HETATM  300  H           0     -12.313  -6.257  26.849                       H
HETATM  301  H           0     -10.542  -6.397  26.772                       H
HETATM  302  H           0      -3.608  -3.883  32.090                       H
HETATM  303  H           0      -5.366  -3.914  32.002                       H
HETATM  304  H           0      -4.421  -5.209  31.265                       H
HETATM  305  H           0      -2.087  -2.858  31.247                       H
HETATM  306  H           0      -1.875  -5.014  30.106                       H
HETATM  307  H           0      -1.019  -4.256  28.758                       H
HETATM  308  H           0      -0.288  -4.269  30.375                       H
HETATM  309  H           0      -1.161   1.571  25.902                       H
HETATM  310  H           0      -0.924  -0.097  26.409                       H
HETATM  311  H           0      -0.915   0.294  24.699                       H
HETATM  312  H           0      -2.516   2.617  22.008                       H
HETATM  313  H           0      -1.589   1.529  23.041                       H
HETATM  314  H           0      -3.022   0.924  22.199                       H
HETATM  315  H           0      -9.674   1.059  21.943                       H
HETATM  316  H           0      -8.334   2.017  22.566                       H
HETATM  317  H           0      -8.015   0.642  21.512                       H
HETATM  318  H           0     -11.217  -0.128  22.786                       H
HETATM  319  H           0     -11.645  -1.223  24.072                       H
HETATM  320  H           0     -10.506  -3.123  22.825                       H
HETATM  321  H           0     -10.156  -2.032  21.509                       H
HETATM  322  H           0      -4.451   2.512  23.456                       H
HETATM  323  H           0      -3.773  -3.975  21.950                       H
HETATM  324  H           0      -7.199   5.965  30.751                       H
HETATM  325  H           0     -13.203  -3.181  20.330                       H
HETATM  326  H           0     -12.314  -4.445  23.808                       H
HETATM  327  H           0       3.458   3.015  27.457                       H
HETATM  328  H           0       1.871   3.346  27.113                       H
END
CONECT    1    2   88   89  158
CONECT    2    1    3    4
CONECT    3    2    5   90
CONECT    4    2    6   91
CONECT    5    3    6   92
CONECT    6    4    5
CONECT    7    8   10   87   93
CONECT    8    7    9   12
CONECT    9    8
CONECT   10    7   11   94   95
CONECT   11   10   66
CONECT   12    8   13   96
CONECT   13   12   14   16   97
CONECT   14   13   15   20
CONECT   15   14
CONECT   16   13   17   98   99
CONECT   17   16   18   19  100
CONECT   18   17  101  102  103
CONECT   19   17  104  105  106
CONECT   20   14   21  107
CONECT   21   20   22   24  108
CONECT   22   21   23   28
CONECT   23   22
CONECT   24   21   25  109  110
CONECT   25   24   26   27
CONECT   26   25
CONECT   27   25  111  112
CONECT   28   22   29  113
CONECT   29   28   30   32  114
CONECT   30   29   31   34
CONECT   31   30
CONECT   32   29   33  115  116
CONECT   33   32   74
CONECT   34   30   35  117
CONECT   35   34   36   38  118
CONECT   36   35   37  161
CONECT   37   36
CONECT   38   35   39  119  120
CONECT   39   38   40   41
CONECT   40   39   42  121
CONECT   41   39   43  122
CONECT   42   40   43  123
CONECT   43   42   41
CONECT   45   50   80  124
CONECT   46   53   61  125
CONECT   47   64   69  126
CONECT   48   72   77  127
CONECT   49   50   53
CONECT   50   45   49   51
CONECT   51   50   52   55
CONECT   52   51   53   54
CONECT   53   46   49   52
CONECT   54   52  128  129  130
CONECT   55   51   56  131  132
CONECT   56   55   57  133  134
CONECT   57   56   58   59
CONECT   58   57  160
CONECT   59   57
CONECT   60   61   64
CONECT   61   46   60   62
CONECT   62   61   63   65
CONECT   63   62   64   66
CONECT   64   60   47   63
CONECT   65   62  135  136  137
CONECT   66   11   63   67  138
CONECT   67   66  139  140  141
CONECT   68   69   72
CONECT   69   68   47   70
CONECT   70   69   71   73
CONECT   71   70   72   74
CONECT   72   48   68   71
CONECT   73   70  142  143  144
CONECT   74   33   71   75  155
CONECT   75   74  145  146  147
CONECT   76   77   80
CONECT   77   48   76   78
CONECT   78   77   79   81
CONECT   79   78   80   82
CONECT   80   45   76   79
CONECT   81   78  148  149  150
CONECT   82   79   83  151  152
CONECT   83   82   84  153  154
CONECT   84   83   85   86
CONECT   85   84
CONECT   86   84  159
CONECT   87    7  156  157
CONECT   88    1
CONECT   89    1
CONECT   90    3
CONECT   91    4
CONECT   92    5
CONECT   93    7
CONECT   94   10
CONECT   95   10
CONECT   96   12
CONECT   97   13
CONECT   98   16
CONECT   99   16
CONECT  100   17
CONECT  101   18
CONECT  102   18
CONECT  103   18
CONECT  104   19
CONECT  105   19
CONECT  106   19
CONECT  107   20
CONECT  108   21
CONECT  109   24
CONECT  110   24
CONECT  111   27
CONECT  112   27
CONECT  113   28
CONECT  114   29
CONECT  115   32
CONECT  116   32
CONECT  117   34
CONECT  118   35
CONECT  119   38
CONECT  120   38
CONECT  121   40
CONECT  122   41
CONECT  123   42
CONECT  124   45
CONECT  125   46
CONECT  126   47
CONECT  127   48
CONECT  128   54
CONECT  129   54
CONECT  130   54
CONECT  131   55
CONECT  132   55
CONECT  133   56
CONECT  134   56
CONECT  135   65
CONECT  136   65
CONECT  137   65
CONECT  138   66
CONECT  139   67
CONECT  140   67
CONECT  141   67
CONECT  142   73
CONECT  143   73
CONECT  144   73
CONECT  145   75
CONECT  146   75
CONECT  147   75
CONECT  148   81
CONECT  149   81
CONECT  150   81
CONECT  151   82
CONECT  152   82
CONECT  153   83
CONECT  154   83
CONECT  155   74
CONECT  156   87
CONECT  157   87
CONECT  158    1
CONECT  159   86
CONECT  160   58
CONECT  161   36
CONECT  162  163  165  254  255
CONECT  163  162  164  171
CONECT  164  163
CONECT  165  162  166  256  257
CONECT  166  165  167  168
CONECT  167  166  169  258
CONECT  168  166  170  259
CONECT  169  167  170  260
CONECT  170  168  169
CONECT  171  163  172  261
CONECT  172  171  173  175  262
CONECT  173  172  174  177
CONECT  174  173
CONECT  175  172  176  263  264
CONECT  176  175  233
CONECT  177  173  178  265
CONECT  178  177  179  181  266
CONECT  179  178  180  183
CONECT  180  179
CONECT  181  178  182  267  268
CONECT  182  181  269
CONECT  183  179  184  270
CONECT  184  183  185  187  271
CONECT  185  184  186  189
CONECT  186  185
CONECT  187  184  188  272  273
CONECT  188  187  274
CONECT  189  185  190  275
CONECT  190  189  191  193  276
CONECT  191  190  192  195
CONECT  192  191
CONECT  193  190  194  277  278
CONECT  194  193  241
CONECT  195  191  196  279
CONECT  196  195  197  199  280
CONECT  197  196  198  324
CONECT  198  197
CONECT  199  196  200  281  282
CONECT  200  199  201  202
CONECT  201  200  203  283
CONECT  202  200  204  284
CONECT  203  201  204  285
CONECT  204  203  202
CONECT  205  206  286  287  323
CONECT  206  205  207  208
CONECT  207  206  209  288
CONECT  208  206  210  289
CONECT  209  207  210  290
CONECT  210  208  209
CONECT  212  217  247  291
CONECT  213  220  228  292
CONECT  214  231  236  293
CONECT  215  239  244  294
CONECT  216  217  220
CONECT  217  212  216  218
CONECT  218  217  219  222
CONECT  219  218  220  221
CONECT  220  216  219  213
CONECT  221  219  295  296  297
CONECT  222  218  223  298  299
CONECT  223  222  224  300  301
CONECT  224  223  225  226
CONECT  225  224
CONECT  226  224  326
CONECT  227  228  231
CONECT  228  213  227  229
CONECT  229  228  230  232
CONECT  230  229  231  233
CONECT  231  227  230  214
CONECT  232  229  302  303  304
CONECT  233  176  230  234  305
CONECT  234  233  306  307  308
CONECT  235  236  239
CONECT  236  214  235  237
CONECT  237  236  238  240
CONECT  238  237  239  241
CONECT  239  215  235  238
CONECT  240  237  309  310  311
CONECT  241  194  238  242  322
CONECT  242  241  312  313  314
CONECT  243  244  247
CONECT  244  243  215  245
CONECT  245  244  246  248
CONECT  246  245  247  249
CONECT  247  212  243  246
CONECT  248  245  315  316  317
CONECT  249  246  250  318  319
CONECT  250  249  251  320  321
CONECT  251  250  252  253
CONECT  252  251
CONECT  253  251  325
CONECT  254  162  327  328
CONECT  255  162
CONECT  256  165
CONECT  257  165
CONECT  258  167
CONECT  259  168
CONECT  260  169
CONECT  261  171
CONECT  262  172
CONECT  263  175
CONECT  264  175
CONECT  265  177
CONECT  266  178
CONECT  267  181
CONECT  268  181
CONECT  269  182
CONECT  270  183
CONECT  271  184
CONECT  272  187
CONECT  273  187
CONECT  274  188
CONECT  275  189
CONECT  276  190
CONECT  277  193
CONECT  278  193
CONECT  279  195
CONECT  280  196
CONECT  281  199
CONECT  282  199
CONECT  283  201
CONECT  284  202
CONECT  285  203
CONECT  286  205
CONECT  287  205
CONECT  288  207
CONECT  289  208
CONECT  290  209
CONECT  291  212
CONECT  292  213
CONECT  293  214
CONECT  294  215
CONECT  295  221
CONECT  296  221
CONECT  297  221
CONECT  298  222
CONECT  299  222
CONECT  300  223
CONECT  301  223
CONECT  302  232
CONECT  303  232
CONECT  304  232
CONECT  305  233
CONECT  306  234
CONECT  307  234
CONECT  308  234
CONECT  309  240
CONECT  310  240
CONECT  311  240
CONECT  312  242
CONECT  313  242
CONECT  314  242
CONECT  315  248
CONECT  316  248
CONECT  317  248
CONECT  318  249
CONECT  319  249
CONECT  320  250
CONECT  321  250
CONECT  322  241
CONECT  323  205
CONECT  324  197
CONECT  325  253
CONECT  326  226
CONECT  327  254
CONECT  328  254
