# Supplementary material for: Microbial biofilms as living photoconductors due to ultrafast electron transfer in cytochrome OmcS nanowires
Source: Nat Commun. 2022 Sep 7;13:5150. doi: 10.1038/s41467-022-32659-5 (PMC9452534; doi:10.1038/s41467-022-32659-5)
Supplement: Supplementary file 4 — Supplementary Data 1 [file 41467_2022_32659_MOESM4_ESM.zip › StructuresForPhotoconductivityManuscript/Structures_For_Quantum_Dynamics_Simulations/Hemes2,3_WithRingSubstituents.pdb]

TITLE      title card
REMARK   1 File created by GaussView 6.0.16
HETATM    1  C           0     -12.276  -0.236  37.101                       C
HETATM    2  C           0     -10.920  -0.758  36.732                       C
HETATM    3  N           0      -9.755  -0.020  36.825                       N
HETATM    4  C           0     -10.555  -1.980  36.232                       C
HETATM    5  C           0      -8.773  -0.806  36.379                       C
HETATM    6  N           0      -9.179  -2.015  36.014                       N
HETATM    7  C           0      -2.085  -2.656  34.045                       C
HETATM    8  S           0      -2.065  -0.837  34.104                       S
HETATM    9  C           0      -4.454  -8.476  39.149                       C
HETATM   10  S           0      -6.185  -7.981  38.824                       S
HETATM   11  C           0      -4.356  -7.607  33.332                       C
HETATM   12  C           0      -5.580  -6.753  33.513                       C
HETATM   13  N           0      -6.768  -6.988  32.841                       N
HETATM   14  C           0      -5.794  -5.621  34.265                       C
HETATM   15  C           0      -7.620  -6.029  33.210                       C
HETATM   16  N           0      -7.102  -5.178  34.083                       N
HETATM   17 Fe           0      -8.155  -3.627  35.072                      Fe
HETATM   18  C           0     -11.247  -4.453  33.777                       C
HETATM   19  C           0      -7.649  -1.470  32.496                       C
HETATM   20  C           0      -5.277  -2.558  36.562                       C
HETATM   21  C           0      -8.624  -5.902  37.569                       C
HETATM   22  N           0      -9.195  -3.138  33.424                       N
HETATM   23  C           0     -10.479  -3.518  33.097                       C
HETATM   24  C           0     -10.949  -2.778  31.950                       C
HETATM   25  C           0      -9.930  -1.944  31.576                       C
HETATM   26  C           0      -8.844  -2.174  32.507                       C
HETATM   27  C           0      -9.978  -0.926  30.482                       C
HETATM   28  C           0     -12.322  -2.811  31.359                       C
HETATM   29  C           0     -13.263  -1.805  32.060                       C
HETATM   30  C           0     -14.516  -1.490  31.242                       C
HETATM   31  O           0     -14.974  -0.331  31.338                       O
HETATM   32  O           0     -15.004  -2.393  30.527                       O
HETATM   33  N           0      -6.702  -2.317  34.596                       N
HETATM   34  C           0      -6.658  -1.534  33.467                       C
HETATM   35  C           0      -5.465  -0.713  33.466                       C
HETATM   36  C           0      -4.794  -0.994  34.635                       C
HETATM   37  C           0      -5.586  -1.994  35.329                       C
HETATM   38  C           0      -5.094   0.266  32.391                       C
HETATM   39  C           0      -3.496  -0.397  35.138                       C
HETATM   40  C           0      -3.607   1.123  35.308                       C
HETATM   41  N           0      -7.169  -4.114  36.738                       N
HETATM   42  C           0      -5.988  -3.573  37.184                       C
HETATM   43  C           0      -5.520  -4.269  38.363                       C
HETATM   44  C           0      -6.427  -5.267  38.617                       C
HETATM   45  C           0      -7.471  -5.134  37.611                       C
HETATM   46  C           0      -4.231  -3.962  39.055                       C
HETATM   47  C           0      -6.294  -6.366  39.652                       C
HETATM   48  C           0      -7.328  -6.325  40.783                       C
HETATM   49  N           0      -9.642  -4.922  35.564                       N
HETATM   50  C           0      -9.651  -5.767  36.647                       C
HETATM   51  C           0     -10.903  -6.497  36.714                       C
HETATM   52  C           0     -11.656  -6.084  35.646                       C
HETATM   53  C           0     -10.853  -5.113  34.931                       C
HETATM   54  C           0     -11.312  -7.475  37.772                       C
HETATM   55  C           0     -13.048  -6.540  35.307                       C
HETATM   56  C           0     -14.151  -5.957  36.232                       C
HETATM   57  C           0     -14.306  -4.429  36.137                       C
HETATM   58  O           0     -14.307  -3.912  34.999                       O
HETATM   59  O           0     -14.442  -3.801  37.212                       O
HETATM   60  H           0     -12.525   0.680  36.553                       H
HETATM   61  H           0     -13.027  -0.986  36.846                       H
HETATM   62  H           0      -9.654   0.930  37.149                       H
HETATM   63  H           0     -11.190  -2.820  36.010                       H
HETATM   64  H           0      -7.744  -0.483  36.329                       H
HETATM   65  H           0      -3.021  -2.990  33.648                       H
HETATM   66  H           0      -1.288  -3.001  33.420                       H
HETATM   67  H           0      -3.883  -7.615  39.429                       H
HETATM   68  H           0      -4.431  -9.193  39.943                       H
HETATM   69  H           0      -4.276  -7.929  32.286                       H
HETATM   70  H           0      -3.480  -6.989  33.545                       H
HETATM   71  H           0      -6.965  -7.734  32.191                       H
HETATM   72  H           0      -5.098  -5.135  34.930                       H
HETATM   73  H           0      -8.634  -5.970  32.843                       H
HETATM   74  H           0     -12.248  -4.639  33.410                       H
HETATM   75  H           0      -7.502  -0.766  31.686                       H
HETATM   76  H           0      -4.384  -2.214  37.065                       H
HETATM   77  H           0      -8.749  -6.660  38.331                       H
HETATM   78  H           0     -10.168   0.081  30.874                       H
HETATM   79  H           0      -9.038  -0.878  29.921                       H
HETATM   80  H           0     -10.772  -1.152  29.767                       H
HETATM   81  H           0     -12.768  -3.808  31.407                       H
HETATM   82  H           0     -12.271  -2.568  30.294                       H
HETATM   83  H           0     -12.731  -0.873  32.283                       H
HETATM   84  H           0     -13.595  -2.212  33.024                       H
HETATM   85  H           0      -4.014   0.418  32.355                       H
HETATM   86  H           0      -5.406  -0.086  31.403                       H
HETATM   87  H           0      -5.568   1.242  32.551                       H
HETATM   88  H           0      -3.295  -0.806  36.133                       H
HETATM   89  H           0      -4.438   1.346  35.983                       H
HETATM   90  H           0      -2.692   1.539  35.742                       H
HETATM   91  H           0      -3.792   1.633  34.361                       H
HETATM   92  H           0      -4.209  -4.385  40.063                       H
HETATM   93  H           0      -3.367  -4.372  38.525                       H
HETATM   94  H           0      -4.082  -2.882  39.164                       H
HETATM   95  H           0      -7.086  -7.074  41.541                       H
HETATM   96  H           0      -7.326  -5.336  41.253                       H
HETATM   97  H           0      -8.345  -6.524  40.435                       H
HETATM   98  H           0     -12.157  -8.084  37.441                       H
HETATM   99  H           0     -10.499  -8.161  38.032                       H
HETATM  100  H           0     -11.614  -6.968  38.697                       H
HETATM  101  H           0     -13.105  -7.631  35.383                       H
HETATM  102  H           0     -13.300  -6.287  34.275                       H
HETATM  103  H           0     -13.982  -6.251  37.272                       H
HETATM  104  H           0     -15.120  -6.375  35.934                       H
HETATM  105  H           0      -5.320  -6.220  40.126                       H
HETATM  106  H           0     -12.361  -0.021  38.172                       H
HETATM  107  H           0     -14.617  -2.865  37.007                       H
HETATM  108  H           0     -15.776  -0.273  30.786                       H
HETATM  109  C           0      -1.723  -0.084  30.545                       C
HETATM  110  S           0      -0.813  -1.483  29.840                       S
HETATM  111  C           0      -4.422   4.467  25.235                       C
HETATM  112  S           0      -2.876   3.597  24.843                       S
HETATM  113  C           0      -6.517   2.996  30.029                       C
HETATM  114  C           0      -6.903   1.817  29.182                       C
HETATM  115  N           0      -8.215   1.546  28.841                       N
HETATM  116  C           0      -6.153   0.821  28.604                       C
HETATM  117  C           0      -8.205   0.467  28.061                       C
HETATM  118  N           0      -6.991  -0.032  27.884                       N
HETATM  119  C           0      -4.024  -4.829  22.583                       C
HETATM  120  C           0      -4.880  -4.377  23.736                       C
HETATM  121  N           0      -5.364  -5.258  24.687                       N
HETATM  122  C           0      -5.321  -3.134  24.123                       C
HETATM  123  C           0      -6.014  -4.534  25.602                       C
HETATM  124  N           0      -5.999  -3.235  25.338                       N
HETATM  125 Fe           0      -6.472  -1.683  26.741                      Fe
HETATM  126  C           0      -9.687  -2.398  25.853                       C
HETATM  127  C           0      -6.787  -3.701  29.501                       C
HETATM  128  C           0      -3.104  -1.409  27.388                       C
HETATM  129  C           0      -6.242   0.632  24.303                       C
HETATM  130  N           0      -7.930  -2.826  27.510                       N
HETATM  131  C           0      -9.186  -3.029  26.982                       C
HETATM  132  C           0      -9.921  -3.971  27.792                       C
HETATM  133  C           0      -9.108  -4.333  28.830                       C
HETATM  134  C           0      -7.873  -3.603  28.649                       C
HETATM  135  C           0      -9.427  -5.338  29.896                       C
HETATM  136  C           0     -11.296  -4.491  27.568                       C
HETATM  137  C           0     -11.382  -5.718  26.634                       C
HETATM  138  C           0     -11.396  -5.327  25.154                       C
HETATM  139  O           0     -10.464  -5.748  24.436                       O
HETATM  140  O           0     -12.366  -4.642  24.759                       O
HETATM  141  N           0      -5.186  -2.385  28.189                       N
HETATM  142  C           0      -5.542  -3.134  29.282                       C
HETATM  143  C           0      -4.408  -3.354  30.150                       C
HETATM  144  C           0      -3.321  -2.771  29.542                       C
HETATM  145  C           0      -3.829  -2.163  28.308                       C
HETATM  146  C           0      -4.452  -4.126  31.440                       C
HETATM  147  C           0      -1.929  -2.858  30.163                       C
HETATM  148  C           0      -1.232  -4.175  29.829                       C
HETATM  149  N           0      -4.972  -0.607  25.992                       N
HETATM  150  C           0      -3.643  -0.653  26.349                       C
HETATM  151  C           0      -2.880   0.309  25.577                       C
HETATM  152  C           0      -3.788   0.993  24.801                       C
HETATM  153  C           0      -5.082   0.372  25.031                       C
HETATM  154  C           0      -1.397   0.533  25.653                       C
HETATM  155  C           0      -3.505   2.173  23.890                       C
HETATM  156  C           0      -2.599   1.789  22.718                       C
HETATM  157  N           0      -7.725  -1.021  25.351                       N
HETATM  158  C           0      -7.444  -0.062  24.411                       C
HETATM  159  C           0      -8.578   0.096  23.517                       C
HETATM  160  C           0      -9.541  -0.780  23.938                       C
HETATM  161  C           0      -8.998  -1.464  25.092                       C
HETATM  162  C           0      -8.655   0.996  22.330                       C
HETATM  163  C           0     -10.881  -1.025  23.314                       C
HETATM  164  C           0     -10.867  -2.214  22.322                       C
HETATM  165  C           0     -12.248  -2.535  21.736                       C
HETATM  166  O           0     -13.256  -2.329  22.446                       O
HETATM  167  O           0     -12.276  -3.007  20.578                       O
HETATM  168  H           0      -2.774  -0.269  30.472                       H
HETATM  169  H           0      -1.453   0.036  31.573                       H
HETATM  170  H           0      -4.776   4.976  24.363                       H
HETATM  171  H           0      -5.157   3.760  25.558                       H
HETATM  172  H           0      -7.176   3.057  30.905                       H
HETATM  173  H           0      -5.501   2.841  30.401                       H
HETATM  174  H           0      -9.031   2.089  29.083                       H
HETATM  175  H           0      -5.083   0.699  28.630                       H
HETATM  176  H           0      -9.100   0.037  27.637                       H
HETATM  177  H           0      -3.086  -5.272  22.936                       H
HETATM  178  H           0      -4.535  -5.571  21.959                       H
HETATM  179  H           0      -5.270  -6.263  24.684                       H
HETATM  180  H           0      -5.135  -2.180  23.656                       H
HETATM  181  H           0      -6.479  -4.967  26.475                       H
HETATM  182  H           0     -10.700  -2.635  25.553                       H
HETATM  183  H           0      -6.906  -4.321  30.382                       H
HETATM  184  H           0      -2.039  -1.337  27.552                       H
HETATM  185  H           0      -6.190   1.393  23.534                       H
HETATM  186  H           0      -9.042  -6.333  29.640                       H
HETATM  187  H           0      -8.992  -5.065  30.863                       H
HETATM  188  H           0     -10.505  -5.436  30.042                       H
HETATM  189  H           0     -11.957  -3.708  27.178                       H
HETATM  190  H           0     -11.723  -4.768  28.536                       H
HETATM  191  H           0     -12.313  -6.257  26.849                       H
HETATM  192  H           0     -10.542  -6.397  26.772                       H
HETATM  193  H           0      -3.608  -3.883  32.090                       H
HETATM  194  H           0      -5.366  -3.914  32.002                       H
HETATM  195  H           0      -4.421  -5.209  31.265                       H
HETATM  196  H           0      -2.087  -2.858  31.247                       H
HETATM  197  H           0      -1.875  -5.014  30.106                       H
HETATM  198  H           0      -1.019  -4.256  28.758                       H
HETATM  199  H           0      -0.288  -4.269  30.375                       H
HETATM  200  H           0      -1.161   1.571  25.902                       H
HETATM  201  H           0      -0.924  -0.097  26.409                       H
HETATM  202  H           0      -0.915   0.294  24.699                       H
HETATM  203  H           0      -2.516   2.617  22.008                       H
HETATM  204  H           0      -1.589   1.529  23.041                       H
HETATM  205  H           0      -3.022   0.924  22.199                       H
HETATM  206  H           0      -9.674   1.059  21.943                       H
HETATM  207  H           0      -8.334   2.017  22.566                       H
HETATM  208  H           0      -8.015   0.642  21.512                       H
HETATM  209  H           0     -11.217  -0.128  22.786                       H
HETATM  210  H           0     -11.645  -1.223  24.072                       H
HETATM  211  H           0     -10.506  -3.123  22.825                       H
HETATM  212  H           0     -10.156  -2.032  21.509                       H
HETATM  213  H           0      -4.451   2.512  23.456                       H
HETATM  214  H           0      -3.773  -3.975  21.950                       H
HETATM  215  H           0     -13.203  -3.181  20.330                       H
HETATM  216  H           0     -12.314  -4.445  23.808                       H
HETATM  217  H           0      -4.244   5.177  26.015                       H
HETATM  218  H           0      -1.479   0.808  30.006                       H
HETATM  219  H           0      -4.035  -8.910  38.265                       H
HETATM  220  H           0      -1.958  -3.046  35.033                       H
END
CONECT    1    2   60   61  106
CONECT    2    1    3    4
CONECT    3    2    5   62
CONECT    4    2    6   63
CONECT    5    3    6   64
CONECT    6    4    5
CONECT    7    8   65   66  220
CONECT    8    7   39
CONECT    9   10   67   68  219
CONECT   10    9   47
CONECT   11   12   69   70
CONECT   12   11   13   14
CONECT   13   12   15   71
CONECT   14   12   16   72
CONECT   15   13   16   73
CONECT   16   15   14
CONECT   18   23   53   74
CONECT   19   26   34   75
CONECT   20   37   42   76
CONECT   21   45   50   77
CONECT   22   23   26
CONECT   23   18   22   24
CONECT   24   23   25   28
CONECT   25   24   26   27
CONECT   26   19   22   25
CONECT   27   25   78   79   80
CONECT   28   24   29   81   82
CONECT   29   28   30   83   84
CONECT   30   29   31   32
CONECT   31   30  108
CONECT   32   30
CONECT   33   34   37
CONECT   34   19   33   35
CONECT   35   34   36   38
CONECT   36   35   37   39
CONECT   37   33   36   20
CONECT   38   35   85   86   87
CONECT   39    8   36   40   88
CONECT   40   39   89   90   91
CONECT   41   42   45
CONECT   42   41   20   43
CONECT   43   42   44   46
CONECT   44   43   45   47
CONECT   45   21   41   44
CONECT   46   43   92   93   94
CONECT   47   10   44   48  105
CONECT   48   47   95   96   97
CONECT   49   50   53
CONECT   50   21   49   51
CONECT   51   50   52   54
CONECT   52   51   53   55
CONECT   53   18   49   52
CONECT   54   51   98   99  100
CONECT   55   52   56  101  102
CONECT   56   55   57  103  104
CONECT   57   56   58   59
CONECT   58   57
CONECT   59   57  107
CONECT   60    1
CONECT   61    1
CONECT   62    3
CONECT   63    4
CONECT   64    5
CONECT   65    7
CONECT   66    7
CONECT   67    9
CONECT   68    9
CONECT   69   11
CONECT   70   11
CONECT   71   13
CONECT   72   14
CONECT   73   15
CONECT   74   18
CONECT   75   19
CONECT   76   20
CONECT   77   21
CONECT   78   27
CONECT   79   27
CONECT   80   27
CONECT   81   28
CONECT   82   28
CONECT   83   29
CONECT   84   29
CONECT   85   38
CONECT   86   38
CONECT   87   38
CONECT   88   39
CONECT   89   40
CONECT   90   40
CONECT   91   40
CONECT   92   46
CONECT   93   46
CONECT   94   46
CONECT   95   48
CONECT   96   48
CONECT   97   48
CONECT   98   54
CONECT   99   54
CONECT  100   54
CONECT  101   55
CONECT  102   55
CONECT  103   56
CONECT  104   56
CONECT  105   47
CONECT  106    1
CONECT  107   59
CONECT  108   31
CONECT  109  110  168  169  218
CONECT  110  109  147
CONECT  111  112  170  171  217
CONECT  112  111  155
CONECT  113  114  172  173
CONECT  114  113  115  116
CONECT  115  114  117  174
CONECT  116  114  118  175
CONECT  117  115  118  176
CONECT  118  117  116
CONECT  119  120  177  178  214
CONECT  120  119  121  122
CONECT  121  120  123  179
CONECT  122  120  124  180
CONECT  123  121  124  181
CONECT  124  122  123
CONECT  126  131  161  182
CONECT  127  134  142  183
CONECT  128  145  150  184
CONECT  129  153  158  185
CONECT  130  131  134
CONECT  131  126  130  132
CONECT  132  131  133  136
CONECT  133  132  134  135
CONECT  134  130  133  127
CONECT  135  133  186  187  188
CONECT  136  132  137  189  190
CONECT  137  136  138  191  192
CONECT  138  137  139  140
CONECT  139  138
CONECT  140  138  216
CONECT  141  142  145
CONECT  142  127  141  143
CONECT  143  142  144  146
CONECT  144  143  145  147
CONECT  145  128  141  144
CONECT  146  143  193  194  195
CONECT  147  110  144  148  196
CONECT  148  147  197  198  199
CONECT  149  150  153
CONECT  150  128  149  151
CONECT  151  150  152  154
CONECT  152  151  153  155
CONECT  153  149  129  152
CONECT  154  151  200  201  202
CONECT  155  112  152  156  213
CONECT  156  155  203  204  205
CONECT  157  158  161
CONECT  158  157  129  159
CONECT  159  158  160  162
CONECT  160  159  161  163
CONECT  161  126  157  160
CONECT  162  159  206  207  208
CONECT  163  160  164  209  210
CONECT  164  163  165  211  212
CONECT  165  164  166  167
CONECT  166  165
CONECT  167  165  215
CONECT  168  109
CONECT  169  109
CONECT  170  111
CONECT  171  111
CONECT  172  113
CONECT  173  113
CONECT  174  115
CONECT  175  116
CONECT  176  117
CONECT  177  119
CONECT  178  119
CONECT  179  121
CONECT  180  122
CONECT  181  123
CONECT  182  126
CONECT  183  127
CONECT  184  128
CONECT  185  129
CONECT  186  135
CONECT  187  135
CONECT  188  135
CONECT  189  136
CONECT  190  136
CONECT  191  137
CONECT  192  137
CONECT  193  146
CONECT  194  146
CONECT  195  146
CONECT  196  147
CONECT  197  148
CONECT  198  148
CONECT  199  148
CONECT  200  154
CONECT  201  154
CONECT  202  154
CONECT  203  156
CONECT  204  156
CONECT  205  156
CONECT  206  162
CONECT  207  162
CONECT  208  162
CONECT  209  163
CONECT  210  163
CONECT  211  164
CONECT  212  164
CONECT  213  155
CONECT  214  119
CONECT  215  167
CONECT  216  140
CONECT  217  111
CONECT  218  109
CONECT  219    9
CONECT  220    7
