# Supplementary material for: Microbial biofilms as living photoconductors due to ultrafast electron transfer in cytochrome OmcS nanowires
Source: Nat Commun. 2022 Sep 7;13:5150. doi: 10.1038/s41467-022-32659-5 (PMC9452534; doi:10.1038/s41467-022-32659-5)
Supplement: Supplementary file 6 — Source Data [file 41467_2022_32659_MOESM6_ESM.zip]

Archive with 3 entries (3 files):
- 7. Malvankar Source Data/figure1.xlsx
- 7. Malvankar Source Data/figure2.xlsx
- 7. Malvankar Source Data/figure3.xlsx
