# Supplementary material for: Microbial biofilms as living photoconductors due to ultrafast electron transfer in cytochrome OmcS nanowires
Source: Nat Commun. 2022 Sep 7;13:5150. doi: 10.1038/s41467-022-32659-5 (PMC9452534; doi:10.1038/s41467-022-32659-5)
Supplement: Supplementary file 6 — Source Data [file 41467_2022_32659_MOESM6_ESM.zip › 7. Malvankar Source Data/figure1.xlsx]

## Sheet: fig 1 e
Wavelength	absorption
199.787	0.874661
200.084	0.885806
200.382	0.891211
200.679	0.912779
200.977	0.935138
201.274	0.942474
201.572	0.954863
201.869	0.962492
202.166	0.974047
202.464	0.982807
202.761	0.993259
203.059	1.00442
203.356	1.00558
203.653	1.00717
203.951	1.01322
204.248	1.01981
204.545	1.02085
204.842	1.01871
205.14	1.02071
205.437	1.0309
205.734	1.03486
206.031	1.03843
206.328	1.04091
206.626	1.03407
206.923	1.03852
207.22	1.0316
207.517	1.03225
207.814	1.03669
208.111	1.03698
208.408	1.03135
208.705	1.04
209.002	1.03395
209.299	1.02643
209.596	1.0141
209.893	1.00235
210.19	0.992245
210.487	0.983324
210.784	0.983951
211.081	0.977825
211.378	0.974514
211.675	0.967518
211.972	0.964753
212.269	0.958739
212.566	0.950056
212.862	0.942466
213.159	0.937673
213.456	0.930618
213.753	0.920489
214.05	0.910815
214.346	0.904614
214.643	0.894422
214.94	0.885948
215.237	0.878268
215.533	0.870582
215.83	0.861904
216.127	0.852832
216.423	0.847316
216.72	0.838819
217.016	0.831161
217.313	0.82231
217.61	0.816196
217.906	0.809057
218.203	0.799527
218.499	0.791655
218.796	0.785147
219.092	0.775477
219.389	0.769347
219.685	0.761985
219.982	0.753874
220.278	0.745795
220.574	0.738684
220.871	0.731486
221.167	0.725064
221.464	0.718173
221.76	0.713093
222.056	0.70581
222.353	0.69932
222.649	0.692948
222.945	0.6868
223.241	0.678991
223.538	0.673678
223.834	0.668126
224.13	0.663064
224.426	0.657451
224.723	0.651721
225.019	0.646088
225.315	0.639458
225.611	0.633622
225.907	0.62744
226.203	0.622497
226.499	0.616874
226.795	0.612363
227.091	0.607897
227.387	0.603471
227.683	0.598498
227.979	0.594254
228.275	0.589843
228.571	0.585711
228.867	0.580999
229.163	0.57701
229.459	0.574273
229.755	0.570459
230.051	0.566266
230.347	0.563103
230.643	0.560071
230.939	0.556889
231.234	0.553573
231.53	0.550158
231.826	0.54676
232.122	0.543534
232.418	0.540537
232.713	0.537855
233.009	0.534882
233.305	0.531502
233.6	0.529336
233.896	0.527088
234.192	0.524957
234.487	0.522753
234.783	0.519924
235.079	0.517504
235.374	0.515006
235.67	0.512573
235.965	0.509675
236.261	0.506987
236.556	0.504471
236.852	0.502207
237.147	0.50025
237.443	0.498463
237.738	0.496477
238.034	0.493838
238.329	0.492273
238.625	0.490308
238.92	0.488568
239.215	0.486508
239.511	0.48458
239.806	0.482224
240.101	0.480062
240.397	0.478323
240.692	0.476862
240.987	0.474757
241.282	0.472095
241.578	0.469955
241.873	0.468345
242.168	0.466016
242.463	0.464165
242.759	0.462507
243.054	0.460824
243.349	0.460649
243.644	0.459837
243.939	0.457487
244.234	0.455861
244.529	0.455182
244.824	0.454163
245.119	0.452453
245.414	0.450285
245.709	0.450149
246.004	0.449117
246.299	0.448883
246.594	0.447818
246.889	0.447192
247.184	0.447162
247.479	0.446878
247.774	0.446027
248.069	0.444876
248.364	0.44406
248.658	0.443027
248.953	0.443031
249.248	0.443385
249.543	0.443379
249.838	0.443222
250.132	0.443935
250.427	0.444366
250.722	0.444661
251.016	0.444924
251.311	0.444932
251.606	0.445156
251.9	0.445844
252.195	0.445788
252.49	0.446407
252.784	0.446484
253.079	0.447048
253.373	0.4474
253.668	0.448212
253.963	0.44858
254.257	0.449396
254.552	0.449851
254.846	0.450417
255.14	0.450309
255.435	0.451171
255.729	0.451473
256.024	0.452068
256.318	0.452261
256.612	0.45272
256.907	0.452615
257.201	0.45267
257.496	0.453129
257.79	0.453247
258.084	0.453414
258.378	0.453747
258.673	0.454216
258.967	0.454177
259.261	0.454301
259.555	0.454851
259.849	0.455296
260.144	0.45549
260.438	0.456025
260.732	0.456415
261.026	0.456734
261.32	0.45717
261.614	0.457309
261.908	0.457821
262.202	0.458216
262.496	0.458764
262.79	0.45907
263.084	0.459445
263.378	0.459471
263.672	0.459678
263.966	0.459831
264.26	0.460164
264.554	0.460043
264.848	0.460324
265.142	0.460672
265.436	0.460984
265.73	0.461162
266.023	0.461131
266.317	0.461075
266.611	0.46124
266.905	0.461301
267.198	0.461365
267.492	0.46153
267.786	0.461602
268.08	0.461702
268.373	0.461984
268.667	0.462148
268.961	0.462359
269.254	0.462535
269.548	0.462722
269.841	0.462714
270.135	0.462861
270.429	0.462961
270.722	0.4631
271.016	0.463385
271.309	0.463763
271.603	0.464054
271.896	0.463928
272.19	0.463978
272.483	0.463972
272.776	0.463969
273.07	0.463957
273.363	0.464163
273.657	0.464282
273.95	0.464211
274.243	0.464087
274.537	0.464011
274.83	0.463837
275.123	0.463741
275.416	0.463517
275.71	0.463224
276.003	0.463266
276.296	0.462964
276.589	0.462864
276.882	0.462761
277.176	0.462483
277.469	0.462279
277.762	0.462324
278.055	0.462202
278.348	0.461854
278.641	0.46171
278.934	0.4617
279.227	0.461446
279.52	0.461087
279.813	0.460834
280.106	0.460654
280.399	0.460508
280.692	0.460348
280.985	0.460125
281.278	0.459865
281.571	0.45966
281.864	0.459393
282.156	0.459167
282.449	0.458907
282.742	0.458589
283.035	0.458311
283.328	0.458045
283.62	0.457731
283.913	0.457445
284.206	0.457051
284.499	0.456801
284.791	0.456422
285.084	0.4559
285.377	0.45549
285.669	0.455055
285.962	0.454536
286.255	0.45428
286.547	0.453856
286.84	0.453468
287.132	0.453179
287.425	0.4527
287.717	0.452194
288.01	0.451734
288.302	0.451425
288.595	0.451075
288.887	0.450584
289.18	0.450136
289.472	0.44961
289.764	0.449289
290.057	0.448795
290.349	0.448329
290.641	0.447967
290.934	0.447596
291.226	0.446976
291.518	0.446541
291.811	0.445953
292.103	0.445339
292.395	0.44493
292.687	0.444725
292.979	0.444006
293.272	0.443449
293.564	0.442962
293.856	0.442485
294.148	0.441929
294.44	0.441334
294.732	0.440921
295.024	0.440371
295.316	0.439932
295.608	0.439576
295.9	0.43914
296.192	0.438499
296.484	0.437985
296.776	0.437336
297.068	0.436835
297.36	0.43618
297.652	0.435597
297.944	0.435043
298.236	0.434427
298.528	0.433994
298.819	0.433403
299.111	0.432798
299.403	0.432366
299.695	0.431774
299.987	0.431344
300.278	0.430864
300.57	0.430336
300.862	0.429853
301.153	0.429435
301.445	0.428792
301.737	0.428335
302.028	0.427863
302.32	0.427457
302.612	0.426862
302.903	0.426413
303.195	0.425989
303.486	0.425514
303.778	0.425073
304.069	0.424609
304.361	0.424265
304.652	0.423814
304.944	0.423272
305.235	0.422658
305.526	0.422175
305.818	0.421836
306.109	0.421544
306.401	0.421162
306.692	0.420595
306.983	0.420097
307.274	0.419731
307.566	0.419211
307.857	0.418761
308.148	0.418277
308.439	0.417828
308.731	0.417591
309.022	0.417068
309.313	0.416695
309.604	0.416222
309.895	0.415633
310.186	0.41524
310.477	0.414855
310.769	0.414409
311.06	0.413987
311.351	0.413599
311.642	0.413148
311.933	0.412719
312.224	0.41219
312.515	0.411734
312.806	0.411217
313.096	0.41076
313.387	0.410376
313.678	0.409934
313.969	0.409485
314.26	0.408959
314.551	0.408555
314.842	0.408097
315.132	0.407666
315.423	0.407156
315.714	0.406769
316.005	0.406346
316.295	0.405926
316.586	0.40543
316.877	0.404935
317.167	0.404403
317.458	0.403885
317.749	0.403508
318.039	0.403098
318.33	0.402603
318.62	0.402138
318.911	0.401551
319.202	0.401161
319.492	0.400797
319.783	0.400376
320.073	0.399822
320.364	0.399328
320.654	0.398774
320.944	0.398296
321.235	0.397788
321.525	0.397395
321.816	0.396937
322.106	0.396471
322.396	0.396032
322.687	0.395524
322.977	0.394847
323.267	0.394333
323.557	0.393746
323.848	0.393233
324.138	0.392732
324.428	0.392091
324.718	0.391566
325.008	0.391027
325.298	0.390581
325.589	0.389886
325.879	0.389498
326.169	0.388867
326.459	0.388481
326.749	0.388019
327.039	0.38746
327.329	0.386936
327.619	0.386237
327.909	0.385696
328.199	0.385019
328.489	0.384416
328.779	0.383838
329.069	0.383233
329.358	0.382654
329.648	0.382098
329.938	0.38156
330.228	0.380937
330.518	0.380383
330.807	0.379652
331.097	0.379069
331.387	0.378458
331.677	0.377977
331.966	0.377196
332.256	0.376598
332.546	0.375995
332.835	0.37545
333.125	0.374793
333.415	0.374017
333.704	0.373195
333.994	0.372643
334.283	0.372062
334.573	0.371392
334.862	0.370861
335.152	0.370127
335.441	0.369472
335.731	0.368772
336.02	0.368273
336.31	0.367743
336.599	0.367061
336.888	0.366444
337.178	0.365854
337.467	0.365432
337.756	0.36472
338.046	0.364088
338.335	0.363561
338.624	0.363007
338.913	0.362484
339.203	0.361827
339.492	0.361179
339.781	0.360592
340.07	0.359922
340.359	0.35951
340.649	0.358875
340.938	0.358401
341.227	0.357914
341.516	0.357446
341.805	0.356997
342.094	0.356493
342.383	0.356103
342.672	0.355524
342.961	0.355032
343.25	0.354465
343.539	0.353966
343.828	0.353368
344.117	0.352745
344.405	0.352216
344.694	0.351621
344.983	0.35111
345.272	0.350643
345.561	0.350112
345.85	0.349446
346.138	0.349088
346.427	0.348538
346.716	0.348048
347.004	0.347379
347.293	0.346959
347.582	0.346555
347.87	0.346162
348.159	0.345648
348.448	0.345136
348.736	0.344628
349.025	0.344208
349.313	0.343894
349.602	0.343472
349.89	0.343123
350.179	0.34266
350.467	0.342209
350.756	0.341752
351.044	0.34138
351.333	0.340943
351.621	0.340321
351.909	0.339968
352.198	0.339556
352.486	0.339182
352.774	0.338695
353.063	0.338159
353.351	0.3379
353.639	0.337593
353.927	0.337147
354.216	0.336829
354.504	0.336196
354.792	0.335819
355.08	0.335404
355.368	0.334916
355.656	0.334423
355.944	0.333959
356.233	0.33342
356.521	0.332929
356.809	0.332472
357.097	0.331883
357.385	0.331488
357.673	0.331008
357.961	0.33067
358.249	0.330328
358.536	0.329837
358.824	0.329365
359.112	0.329017
359.4	0.328568
359.688	0.328192
359.976	0.32786
360.264	0.327288
360.551	0.326843
360.839	0.326263
361.127	0.326016
361.415	0.32555
361.702	0.325203
361.99	0.324743
362.278	0.324264
362.565	0.323905
362.853	0.323465
363.14	0.322879
363.428	0.322462
363.716	0.321962
364.003	0.321412
364.291	0.320816
364.578	0.320194
364.866	0.319798
365.153	0.319258
365.441	0.318728
365.728	0.318215
366.015	0.317594
366.303	0.317112
366.59	0.316534
366.877	0.316056
367.165	0.315742
367.452	0.315237
367.739	0.314647
368.027	0.314189
368.314	0.313538
368.601	0.313109
368.888	0.31253
369.175	0.311779
369.463	0.311247
369.75	0.310665
370.037	0.310354
370.324	0.309906
370.611	0.309429
370.898	0.309164
371.185	0.308863
371.472	0.308501
371.759	0.308092
372.046	0.307686
372.333	0.3072
372.62	0.306834
372.907	0.306512
373.194	0.306061
373.481	0.305701
373.768	0.305241
374.054	0.304724
374.341	0.304176
374.628	0.303619
374.915	0.303381
375.202	0.302803
375.488	0.302426
375.775	0.301901
376.062	0.301691
376.348	0.301464
376.635	0.300805
376.922	0.300404
377.208	0.300082
377.495	0.299681
377.782	0.299198
378.068	0.298827
378.355	0.298554
378.641	0.298307
378.928	0.298121
379.214	0.297802
379.501	0.297576
379.787	0.297199
380.073	0.297126
380.36	0.296832
380.646	0.296588
380.933	0.296453
381.219	0.29607
381.505	0.295742
381.792	0.295563
382.078	0.295339
382.364	0.295286
382.65	0.295243
382.937	0.295164
383.223	0.295044
383.509	0.294786
383.795	0.294459
384.081	0.294326
384.367	0.294244
384.653	0.294052
384.939	0.293884
385.226	0.293497
385.512	0.293136
385.798	0.292857
386.084	0.292578
386.37	0.292498
386.655	0.292325
386.941	0.292134
387.227	0.292126
387.513	0.291824
387.799	0.291848
388.085	0.29162
388.371	0.29165
388.657	0.291558
388.942	0.291496
389.228	0.291482
389.514	0.291331
389.8	0.291126
390.085	0.291132
390.371	0.290929
390.657	0.291195
390.942	0.291132
391.228	0.291141
391.513	0.291111
391.799	0.291296
392.085	0.291456
392.37	0.291469
392.656	0.29162
392.941	0.291744
393.227	0.291856
393.512	0.291765
393.798	0.291959
394.083	0.291981
394.368	0.291976
394.654	0.291927
394.939	0.291843
395.224	0.292047
395.51	0.292044
395.795	0.292071
396.08	0.292139
396.365	0.292014
396.651	0.291939
396.936	0.291855
397.221	0.291893
397.506	0.291927
397.791	0.292303
398.077	0.292335
398.362	0.292301
398.647	0.292398
398.932	0.292363
399.217	0.292732
399.502	0.292783
399.787	0.2928
400.072	0.292916
400.357	0.292971
400.642	0.29304
400.927	0.293114
401.212	0.293
401.496	0.293142
401.781	0.292984
402.066	0.293298
402.351	0.293447
402.636	0.293623
402.92	0.293661
403.205	0.29368
403.49	0.293885
403.775	0.294047
404.059	0.294059
404.344	0.294295
404.629	0.294248
404.913	0.294303
405.198	0.294463
405.482	0.294397
405.767	0.294433
406.052	0.294374
406.336	0.294482
406.621	0.294494
406.905	0.294299
407.19	0.294398
407.474	0.294458
407.758	0.294371
408.043	0.294386
408.327	0.294416
408.611	0.294473
408.896	0.294457
409.18	0.294441
409.464	0.294547
409.749	0.294587
410.033	0.294691
410.317	0.294715
410.601	0.29489
410.886	0.295088
411.17	0.295228
411.454	0.295364
411.738	0.295252
412.022	0.295196
412.306	0.29535
412.59	0.295327
412.874	0.295376
413.158	0.295238
413.442	0.29543
413.726	0.295468
414.01	0.295431
414.294	0.295276
414.578	0.295156
414.862	0.295178
415.146	0.295169
415.43	0.295123
415.713	0.295067
415.997	0.294759
416.281	0.294669
416.565	0.294517
416.849	0.294212
417.132	0.294119
417.416	0.293848
417.7	0.293801
417.983	0.29348
418.267	0.293102
418.551	0.292818
418.834	0.292621
419.118	0.292078
419.401	0.292005
419.685	0.291658
419.968	0.290972
420.252	0.290545
420.535	0.290006
420.819	0.289575
421.102	0.288851
421.385	0.288465
421.669	0.287974
421.952	0.28761
422.236	0.287165
422.519	0.286624
422.802	0.286184
423.085	0.285403
423.369	0.284811
423.652	0.284048
423.935	0.283415
424.218	0.282775
424.501	0.281985
424.785	0.281045
425.068	0.280313
425.351	0.279595
425.634	0.278808
425.917	0.278122
426.2	0.277219
426.483	0.276552
426.766	0.275789
427.049	0.274764
427.332	0.273648
427.615	0.272929
427.898	0.272049
428.181	0.271177
428.463	0.270374
428.746	0.269399
429.029	0.268573
429.312	0.267571
429.595	0.26673
429.877	0.266036
430.16	0.265223
430.443	0.264246
430.726	0.263627
431.008	0.262846
431.291	0.262175
431.574	0.261217
431.856	0.260339
432.139	0.259748
432.421	0.259057
432.704	0.258575
432.986	0.257853
433.269	0.257221
433.551	0.256504
433.834	0.256162
434.116	0.255659
434.399	0.255028
434.681	0.254381
434.963	0.253987
435.246	0.253474
435.528	0.253002
435.81	0.25236
436.093	0.251883
436.375	0.251189
436.657	0.250647
436.939	0.250125
437.221	0.249701
437.504	0.249339
437.786	0.248865
438.068	0.248428
438.35	0.247972
438.632	0.247674
438.914	0.247278
439.196	0.246929
439.478	0.246593
439.76	0.246074
440.042	0.245764
440.324	0.245432
440.606	0.24478
440.888	0.244729
441.17	0.244728
441.452	0.244206
441.734	0.244029
442.015	0.243898
442.297	0.243822
442.579	0.243505
442.861	0.243244
443.142	0.243029
443.424	0.242767
443.706	0.242559
443.988	0.24218
444.269	0.242072
444.551	0.241735
444.832	0.241504
445.114	0.241082
445.396	0.240956
445.677	0.240952
445.959	0.240527
446.24	0.240207
446.522	0.239807
446.803	0.239682
447.084	0.239251
447.366	0.239091
447.647	0.238846
447.929	0.238315
448.21	0.238111
448.491	0.238018
448.773	0.237718
449.054	0.237482
449.335	0.237299
449.616	0.237146
449.897	0.236766
450.179	0.236595
450.46	0.236258
450.741	0.23603
451.022	0.235547
451.303	0.235179
451.584	0.234827
451.865	0.234634
452.146	0.234562
452.427	0.234142
452.708	0.234002
452.989	0.233685
453.27	0.233564
453.551	0.233331
453.832	0.233144
454.113	0.232678
454.394	0.232696
454.675	0.232297
454.955	0.231933
455.236	0.231832
455.517	0.231594
455.798	0.231298
456.078	0.230987
456.359	0.230877
456.64	0.230808
456.92	0.230727
457.201	0.230561
457.482	0.230424
457.762	0.230344
458.043	0.22999
458.323	0.229802
458.604	0.229735
458.884	0.229677
459.165	0.229362
459.445	0.229157
459.726	0.228966
460.006	0.228825
460.286	0.228707
460.567	0.228585
460.847	0.228408
461.127	0.228192
461.408	0.22803
461.688	0.228061
461.968	0.22781
462.249	0.227784
462.529	0.227736
462.809	0.227651
463.089	0.227496
463.369	0.227219
463.649	0.227116
463.929	0.227079
464.209	0.226899
464.49	0.226777
464.77	0.226628
465.05	0.226494
465.33	0.226313
465.609	0.226045
465.889	0.22576
466.169	0.225795
466.449	0.225564
466.729	0.22553
467.009	0.225365
467.289	0.22525
467.569	0.225085
467.848	0.224957
468.128	0.224903
468.408	0.224771
468.687	0.224723
468.967	0.224692
469.247	0.224484
469.526	0.224276
469.806	0.224088
470.086	0.223938
470.365	0.223631
470.645	0.223484
470.924	0.22346
471.204	0.223082
471.483	0.222746
471.763	0.222892
472.042	0.222826
472.322	0.222355
472.601	0.222147
472.88	0.222153
473.16	0.221982
473.439	0.221891
473.718	0.221776
473.998	0.221655
474.277	0.221258
474.556	0.221298
474.835	0.221203
475.115	0.221238
475.394	0.221152
475.673	0.221055
475.952	0.220841
476.231	0.220717
476.51	0.220543
476.789	0.220315
477.068	0.220213
477.347	0.220011
477.626	0.219659
477.905	0.219785
478.184	0.219669
478.463	0.219509
478.742	0.219187
479.021	0.218981
479.3	0.218707
479.578	0.218778
479.857	0.21877
480.136	0.218716
480.415	0.218524
480.693	0.21838
480.972	0.21851
481.251	0.218461
481.53	0.218526
481.808	0.218388
482.087	0.21833
482.365	0.218165
482.644	0.21811
482.923	0.218095
483.201	0.218074
483.48	0.218199
483.758	0.218048
484.036	0.21796
484.315	0.217946
484.593	0.217889
484.872	0.217949
485.15	0.218016
485.428	0.217794
485.707	0.217764
485.985	0.217948
486.263	0.218004
486.542	0.217882
486.82	0.217674
487.098	0.217693
487.376	0.217596
487.654	0.217307
487.932	0.217532
488.211	0.217399
488.489	0.217318
488.767	0.217086
489.045	0.216984
489.323	0.216946
489.601	0.216915
489.879	0.216799
490.157	0.216752
490.435	0.216773
490.712	0.21672
490.99	0.216617
491.268	0.216703
491.546	0.216408
491.824	0.216366
492.102	0.216389
492.379	0.216447
492.657	0.216323
492.935	0.216414
493.213	0.216197
493.49	0.216008
493.768	0.21578
494.045	0.215763
494.323	0.215441
494.601	0.215094
494.878	0.214976
495.156	0.214798
495.433	0.214684
495.711	0.214618
495.988	0.214544
496.266	0.214445
496.543	0.214395
496.82	0.214371
497.098	0.214044
497.375	0.214139
497.652	0.214107
497.93	0.213892
498.207	0.213622
498.484	0.213508
498.762	0.213289
499.039	0.213387
499.316	0.213321
499.593	0.213014
499.87	0.212788
500.147	0.212631
500.424	0.212504
500.701	0.212422
500.978	0.212365
501.255	0.212505
501.532	0.212293
501.809	0.212277
502.086	0.212085
502.363	0.212135
502.64	0.212013
502.917	0.211897
503.194	0.211673
503.471	0.21159
503.748	0.211444
504.024	0.211383
504.301	0.211155
504.578	0.211312
504.855	0.211339
505.131	0.211261
505.408	0.211107
505.685	0.211038
505.961	0.210978
506.238	0.210933
506.514	0.211117
506.791	0.211078
507.067	0.210876
507.344	0.210979
507.62	0.211143
507.897	0.211326
508.173	0.211334
508.45	0.211438
508.726	0.211339
509.002	0.211289
509.279	0.211274
509.555	0.211197
509.831	0.211205
510.108	0.211148
510.384	0.211094
510.66	0.21104
510.936	0.210831
511.212	0.210886
511.489	0.21089
511.765	0.211085
512.041	0.211191
512.317	0.211189
512.593	0.211145
512.869	0.210969
513.145	0.210998
513.421	0.21098
513.697	0.210976
513.973	0.211081
514.249	0.210938
514.525	0.210815
514.8	0.210886
515.076	0.210973
515.352	0.210911
515.628	0.210997
515.904	0.210912
516.179	0.210916
516.455	0.210894
516.731	0.210796
517.006	0.210694
517.282	0.210686
517.558	0.210591
517.833	0.210605
518.109	0.210431
518.384	0.210427
518.66	0.210343
518.935	0.210315
519.211	0.210245
519.486	0.210326
519.762	0.210404
520.037	0.210119
520.313	0.209897
520.588	0.210002
520.863	0.209986
521.139	0.209891
521.414	0.209929
521.689	0.209907
521.964	0.20958
522.24	0.209644
522.515	0.209622
522.79	0.209665
523.065	0.209772
523.34	0.20952
523.615	0.209335
523.89	0.209219
524.165	0.209072
524.44	0.209117
524.715	0.208852
524.99	0.208859
525.265	0.20873
525.54	0.208576
525.815	0.208567
526.09	0.208372
526.365	0.208337
526.64	0.208209
526.914	0.208187
527.189	0.208172
527.464	0.208324
527.739	0.20843
528.013	0.208337
528.288	0.20801
528.563	0.207754
528.837	0.207639
529.112	0.207781
529.387	0.207703
529.661	0.20757
529.936	0.207673
530.21	0.207724
530.485	0.207625
530.759	0.207534
531.034	0.207315
531.308	0.207333
531.582	0.207445
531.857	0.207195
532.131	0.207241
532.405	0.207121
532.68	0.20695
532.954	0.206696
533.228	0.206575
533.503	0.206526
533.777	0.206437
534.051	0.206292
534.325	0.206223
534.599	0.20603
534.873	0.205945
535.147	0.205952
535.421	0.206084
535.695	0.20599
535.969	0.205996
536.243	0.205881
536.517	0.20578
536.791	0.205831
537.065	0.205805
537.339	0.205841
537.613	0.205933
537.887	0.205957
538.161	0.20588
538.434	0.205742
538.708	0.205543
538.982	0.205423
539.256	0.205578
539.529	0.205543
539.803	0.205636
540.077	0.205749
540.35	0.20566
540.624	0.205674
540.897	0.205499
541.171	0.205243
541.444	0.205334
541.718	0.205446
541.991	0.205549
542.265	0.205557
542.538	0.205347
542.812	0.205364
543.085	0.205355
543.358	0.205148
543.632	0.205144
543.905	0.20518
544.178	0.20525
544.451	0.205514
544.725	0.205527
544.998	0.205345
545.271	0.205485
545.544	0.20548
545.817	0.205598
546.09	0.205742
546.363	0.205891
546.637	0.205999
546.91	0.20607
547.183	0.206114
547.456	0.206257
547.728	0.206283
548.001	0.206363
548.274	0.20633
548.547	0.206217
548.82	0.206186
549.093	0.206064
549.366	0.206058
549.638	0.206109
549.911	0.206128
550.184	0.20603
550.457	0.206173
550.729	0.206058
551.002	0.205997
551.275	0.2059
551.547	0.205993
551.82	0.206077
552.092	0.20607
552.365	0.206145
552.637	0.205992
552.91	0.205906
553.182	0.205657
553.455	0.205626
553.727	0.205651
553.999	0.205606
554.272	0.205548
554.544	0.20557
554.816	0.205694
555.089	0.20562
555.361	0.205497
555.633	0.205548
555.905	0.205602
556.178	0.205449
556.45	0.205371
556.722	0.205372
556.994	0.205265
557.266	0.205238
557.538	0.205017
557.81	0.204899
558.082	0.204789
558.354	0.204756
558.626	0.20461
558.898	0.204429
559.17	0.204226
559.442	0.204025
559.714	0.203803
559.985	0.20364
560.257	0.203575
560.529	0.203428
560.801	0.2033
561.073	0.203082
561.344	0.202911
561.616	0.202809
561.888	0.2026
562.159	0.202335
562.431	0.202133
562.702	0.20181
562.974	0.201701
563.246	0.201479
563.517	0.201435
563.789	0.201165
564.06	0.20107
564.331	0.200887
564.603	0.200675
564.874	0.200512
565.146	0.200272
565.417	0.200193
565.688	0.200196
565.959	0.200068
566.231	0.200012
566.502	0.19998
566.773	0.199694
567.044	0.199592
567.315	0.199276
567.587	0.199075
567.858	0.198876
568.129	0.198573
568.4	0.198367
568.671	0.198322
568.942	0.198166
569.213	0.198054
569.484	0.198032
569.755	0.19795
570.026	0.197783
570.296	0.197676
570.567	0.197427
570.838	0.197343
571.109	0.197141
571.38	0.197004
571.65	0.196872
571.921	0.19669
572.192	0.196642
572.463	0.196603
572.733	0.196517
573.004	0.196424
573.274	0.196332
573.545	0.196137
573.816	0.196082
574.086	0.195972
574.357	0.195902
574.627	0.195682
574.897	0.195507
575.168	0.195325
575.438	0.195229
575.709	0.195225
575.979	0.195126
576.249	0.194993
576.52	0.19493
576.79	0.194835
577.06	0.194774
577.33	0.194694
577.601	0.194713
577.871	0.194662
578.141	0.194473
578.411	0.194335
578.681	0.194246
578.951	0.19408
579.221	0.194029
579.491	0.19403
579.761	0.193953
580.031	0.193848
580.301	0.193724
580.571	0.193812
580.841	0.193817
581.111	0.193889
581.38	0.193875
581.65	0.193903
581.92	0.193859
582.19	0.193846
582.46	0.193827
582.729	0.193792
582.999	0.193783
583.269	0.19375
583.538	0.193745
583.808	0.193831
584.077	0.193843
584.347	0.193872
584.616	0.193879
584.886	0.193864
585.155	0.193915
585.425	0.193926
585.694	0.19385
585.964	0.193769
586.233	0.193668
586.502	0.193606
586.772	0.19366
587.041	0.193559
587.31	0.193572
587.58	0.193554
587.849	0.193707
588.118	0.193742
588.387	0.193918
588.656	0.193909
588.925	0.194036
589.194	0.194139
589.463	0.194105
589.733	0.194063
590.002	0.193989
590.271	0.193964
590.539	0.193977
590.808	0.19387
591.077	0.193905
591.346	0.194104
591.615	0.19427
591.884	0.194299
592.153	0.194273
592.421	0.194246
592.69	0.194135
592.959	0.1942
593.228	0.194362
593.496	0.194296
593.765	0.194312
594.034	0.194286
594.302	0.194165
594.571	0.194123
594.839	0.194167
595.108	0.194138
595.376	0.194065
595.645	0.193971
595.913	0.193947
596.182	0.193958
596.45	0.193975
596.718	0.193991
596.987	0.193894
597.255	0.193813
597.523	0.193721
597.792	0.193712
598.06	0.193693
598.328	0.193636
598.596	0.193574
598.864	0.193622
599.132	0.19364
599.401	0.193707
599.669	0.193791
599.937	0.193763
600.205	0.193861
600.473	0.193766
600.741	0.193695
601.009	0.19366
601.276	0.193655
601.544	0.193559
601.812	0.193565
602.08	0.193468
602.348	0.19334
602.616	0.193421
602.883	0.193424
603.151	0.193456
603.419	0.193557
603.687	0.193469
603.954	0.193449
604.222	0.19346
604.489	0.19346
604.757	0.19342
605.025	0.193402
605.292	0.19342
605.56	0.193414
605.827	0.193443
606.095	0.193341
606.362	0.193353
606.629	0.193443
606.897	0.193374
607.164	0.193423
607.431	0.19353
607.699	0.193639
607.966	0.193566
608.233	0.19354
608.5	0.193533
608.768	0.19349
609.035	0.193402
609.302	0.193227
609.569	0.193238
609.836	0.193159
610.103	0.193261
610.37	0.193279
610.637	0.193363
610.904	0.193361
611.171	0.19349
611.438	0.1936
611.705	0.193748
611.972	0.193795
612.239	0.193881
612.505	0.194044
612.772	0.194029
613.039	0.194083
613.306	0.194122
613.572	0.19409
613.839	0.194148
614.106	0.194172
614.372	0.19423
614.639	0.194372
614.905	0.19452
615.172	0.19453
615.439	0.194681
615.705	0.194523
615.971	0.194595
616.238	0.194589
616.504	0.194523
616.771	0.194638
617.037	0.194721
617.303	0.194734
617.57	0.194727
617.836	0.194632
618.102	0.19468
618.369	0.194649
618.635	0.194703
618.901	0.194717
619.167	0.194816
619.433	0.194768
619.699	0.194714
619.965	0.194721
620.231	0.194709
620.497	0.194587
620.763	0.194412
621.029	0.194391
621.295	0.194473
621.561	0.194555
621.827	0.194721
622.093	0.19481
622.359	0.194855
622.625	0.194888
622.89	0.19488
623.156	0.194833
623.422	0.1948
623.688	0.194849
623.953	0.194911
624.219	0.194795
624.484	0.194645
624.75	0.194475
625.016	0.194388
625.281	0.194414
625.547	0.194321
625.812	0.194281
626.078	0.194101
626.343	0.194073
626.608	0.194242
626.874	0.194168
627.139	0.19409
627.404	0.194053
627.67	0.194033
627.935	0.193967
628.2	0.193935
628.465	0.193915
628.731	0.194054
628.996	0.194015
629.261	0.19398
629.526	0.194077
629.791	0.193951
630.056	0.19389
630.321	0.193869
630.586	0.19388
630.851	0.194008
631.116	0.194078
631.381	0.1942
631.646	0.194143
631.911	0.194229
632.176	0.194291
632.44	0.194297
632.705	0.194456
632.97	0.194364
633.235	0.194379
633.499	0.194431
633.764	0.194485
634.029	0.1946
634.293	0.194537
634.558	0.194405
634.822	0.194292
635.087	0.194325
635.352	0.194415
635.616	0.194286
635.88	0.194329
636.145	0.194412
636.409	0.194459
636.674	0.194423
636.938	0.194464
637.202	0.194428
637.467	0.194516
637.731	0.194487
637.995	0.194428
638.259	0.194504
638.524	0.194499
638.788	0.194537
639.052	0.194739
639.316	0.194764
639.58	0.19467
639.844	0.194722
640.108	0.194694
640.372	0.194832
640.636	0.194706
640.9	0.194719
641.164	0.194733
641.428	0.19476
641.692	0.194694
641.956	0.194679
642.219	0.194777
642.483	0.19472
642.747	0.194839
643.011	0.194938
643.274	0.194918
643.538	0.194902
643.802	0.194807
644.065	0.19472
644.329	0.19458
644.592	0.194613
644.856	0.194542
645.119	0.194485
645.383	0.194466
645.646	0.194357
645.91	0.194353
646.173	0.194342
646.436	0.194381
646.7	0.194212
646.963	0.194143
647.226	0.194107
647.49	0.194246
647.753	0.194335
648.016	0.194272
648.279	0.19436
648.542	0.194519
648.806	0.194136
649.069	0.191644
649.332	0.187181
649.595	0.183305
649.858	0.180565
650.121	0.180142
650.384	0.180156
650.647	0.180182
650.91	0.180252
651.172	0.180228
651.435	0.180194
651.698	0.180117
651.961	0.180067
652.224	0.180087
652.486	0.180085
652.749	0.180097
653.012	0.180175
653.274	0.180127
653.537	0.180152
653.8	0.180128
654.062	0.180135
654.325	0.180134
654.587	0.180145
654.85	0.180167
655.112	0.180131
655.375	0.180096
655.637	0.180068
655.899	0.179968
656.162	0.17998
656.424	0.179983
656.686	0.180035
656.949	0.180037
657.211	0.180119
657.473	0.180104
657.735	0.180108
657.997	0.180129
658.26	0.180113
658.522	0.180123
658.784	0.180075
659.046	0.180095
659.308	0.180134
659.57	0.180361
659.832	0.180361
660.094	0.18045
660.356	0.180457
660.617	0.180474
660.879	0.180506
661.141	0.180427
661.403	0.180441
661.665	0.180526
661.926	0.181431
662.188	0.184219
662.45	0.187964
662.711	0.192123
662.973	0.193529
663.235	0.19357
663.496	0.193637
663.758	0.193594
664.019	0.193473
664.281	0.193592
664.542	0.193645
664.804	0.19371
665.065	0.193649
665.327	0.193647
665.588	0.193538
665.849	0.193304
666.11	0.193251
666.372	0.193239
666.633	0.193233
666.894	0.193241
667.155	0.193214
667.417	0.193193
667.678	0.193179
667.939	0.193203
668.2	0.193228
668.461	0.193276
668.722	0.19337
668.983	0.1933
669.244	0.193233
669.505	0.193105
669.766	0.193123
670.027	0.192981
670.287	0.192954
670.548	0.192843
670.809	0.192826
671.07	0.192932
671.33	0.192937
671.591	0.192952
671.852	0.192913
672.112	0.192842
672.373	0.192749
672.634	0.192698
672.894	0.192632
673.155	0.192606
673.415	0.19259
673.676	0.192503
673.936	0.19246
674.197	0.192325
674.457	0.192368
674.717	0.192327
674.978	0.192313
675.238	0.192359
675.498	0.192369
675.759	0.192352
676.019	0.192281
676.279	0.1923
676.539	0.192331
676.799	0.19235
677.059	0.19225
677.32	0.192259
677.58	0.192184
677.84	0.19209
678.1	0.192043
678.36	0.192223
678.62	0.192298
678.879	0.192299
679.139	0.192312
679.399	0.192251
679.659	0.192191
679.919	0.192205
680.179	0.192241
680.438	0.192248
680.698	0.192298
680.958	0.192248
681.217	0.192126
681.477	0.1921
681.737	0.192173
681.996	0.192135
682.256	0.192239
682.515	0.192225
682.775	0.192326
683.034	0.192359
683.294	0.192398
683.553	0.192348
683.812	0.192336
684.072	0.192282
684.331	0.192397
684.59	0.192314
684.85	0.192334
685.109	0.192266
685.368	0.192279
685.627	0.19227
685.886	0.192172
686.146	0.192068
686.405	0.192122
686.664	0.192141
686.923	0.192089
687.182	0.19209
687.441	0.192054
687.7	0.192036
687.959	0.192025
688.217	0.191972
688.476	0.191968
688.735	0.192151
688.994	0.192105
689.253	0.192059
689.512	0.192078
689.77	0.192196
690.029	0.192142
690.288	0.192053
690.546	0.192119
690.805	0.192074
691.063	0.191989
691.322	0.191943
691.58	0.191898
691.839	0.191946
692.097	0.191975
692.356	0.191937
692.614	0.191866
692.873	0.191852
693.131	0.191856
693.389	0.191818
693.648	0.191774
693.906	0.19183
694.164	0.191861
694.422	0.191811
694.68	0.191783
694.939	0.191689
695.197	0.191654
695.455	0.191586
695.713	0.191537
695.971	0.191536
696.229	0.191487
696.487	0.191349
696.745	0.191367
697.003	0.191362
697.261	0.191452
697.519	0.191319
697.776	0.191272
698.034	0.19123
698.292	0.191206
698.55	0.191225
698.807	0.191283
699.065	0.191225
699.323	0.191198
699.58	0.191181
699.838	0.191129

## Sheet: fig 1 f
Voltage [mV]	fit_on_fit_plot	fit_off_fit_plot	on_all_fit	off_all_fit
50	0.825765	0.684583	0.172273	0.237383
100	1.51813	1.12619	1.04018	0.817855
150	2.2105	1.5678	2.44614	1.51005
200	2.90286	2.00941	3.79423	2.82977
0	0.133399	0.242975	-0.356212	-0.187264
-50	-0.558967	-0.198634	-0.894468	-0.428026
-100	-1.25133	-0.640243	-1.2253	-0.601985
-150	-1.9437	-1.08185	-1.67602	-0.821884
-200	-2.63606	-1.52346	-2.10022	-1.16913
