# Supplementary material for: Microbial biofilms as living photoconductors due to ultrafast electron transfer in cytochrome OmcS nanowires
Source: Nat Commun. 2022 Sep 7;13:5150. doi: 10.1038/s41467-022-32659-5 (PMC9452534; doi:10.1038/s41467-022-32659-5)
Supplement: Supplementary file 6 — Source Data [file 41467_2022_32659_MOESM6_ESM.zip › 7. Malvankar Source Data/figure2.xlsx]

## Sheet: fig 2 b
wavelenght [nm]	oxidized	reduced
199.787	1.8679	1.09215
200.084	1.87589	1.09566
200.382	1.88426	1.10089
200.679	1.89039	1.10408
200.977	1.89501	1.11025
201.274	1.90112	1.11545
201.572	1.9042	1.12004
201.869	1.90903	1.1236
202.166	1.91465	1.12746
202.464	1.91667	1.13102
202.761	1.91866	1.13494
203.059	1.91995	1.13662
203.356	1.92263	1.13995
203.653	1.92507	1.14347
203.951	1.9247	1.14665
204.248	1.92517	1.1491
204.545	1.92629	1.15218
204.842	1.92555	1.15489
205.14	1.92677	1.15709
205.437	1.92664	1.15983
205.734	1.92676	1.16214
206.031	1.92585	1.16535
206.328	1.92511	1.16857
206.626	1.92355	1.17074
206.923	1.92182	1.17291
207.22	1.92031	1.17457
207.517	1.91746	1.17703
207.814	1.91435	1.17956
208.111	1.91209	1.18109
208.408	1.90875	1.18288
208.705	1.90636	1.18499
209.002	1.90215	1.18712
209.299	1.89821	1.18819
209.596	1.89471	1.18954
209.893	1.89041	1.19188
210.19	1.88686	1.1931
210.487	1.88254	1.19405
210.784	1.87816	1.19594
211.081	1.8732	1.19652
211.378	1.86887	1.19815
211.675	1.86376	1.19886
211.972	1.85909	1.2004
212.269	1.8549	1.20184
212.566	1.85039	1.20354
212.862	1.84638	1.2051
213.159	1.84182	1.20665
213.456	1.83783	1.20767
213.753	1.83377	1.20831
214.05	1.8301	1.20929
214.346	1.82611	1.21136
214.643	1.82149	1.21229
214.94	1.81707	1.21318
215.237	1.81342	1.21453
215.533	1.80949	1.21539
215.83	1.80496	1.21583
216.127	1.80041	1.21682
216.423	1.79579	1.21809
216.72	1.79118	1.2194
217.016	1.78726	1.22035
217.313	1.78222	1.22069
217.61	1.77835	1.2216
217.906	1.77374	1.2221
218.203	1.76959	1.22314
218.499	1.76549	1.22414
218.796	1.76122	1.22532
219.092	1.75634	1.22625
219.389	1.75224	1.22711
219.685	1.74755	1.22815
219.982	1.74258	1.22911
220.278	1.73742	1.22983
220.574	1.73271	1.23056
220.871	1.72784	1.2315
221.167	1.72267	1.23223
221.464	1.71784	1.23281
221.76	1.71234	1.23419
222.056	1.70715	1.23506
222.353	1.70237	1.23605
222.649	1.69729	1.23702
222.945	1.69204	1.23872
223.241	1.68627	1.24009
223.538	1.68093	1.24112
223.834	1.67502	1.2428
224.13	1.66929	1.24403
224.426	1.66358	1.24533
224.723	1.65732	1.24668
225.019	1.65078	1.24798
225.315	1.64414	1.24876
225.611	1.63745	1.25047
225.907	1.63057	1.25116
226.203	1.62334	1.25259
226.499	1.61564	1.2531
226.795	1.608	1.25399
227.091	1.6	1.25504
227.387	1.59195	1.25559
227.683	1.58358	1.25619
227.979	1.57528	1.25744
228.275	1.56664	1.25821
228.571	1.55779	1.25931
228.867	1.54905	1.26002
229.163	1.54024	1.26021
229.459	1.53126	1.26012
229.755	1.52217	1.2605
230.051	1.51301	1.26046
230.347	1.50389	1.26061
230.643	1.4947	1.26036
230.939	1.48555	1.26037
231.234	1.47601	1.26027
231.53	1.4666	1.26039
231.826	1.45714	1.26034
232.122	1.44716	1.26027
232.418	1.43726	1.2598
232.713	1.42691	1.25928
233.009	1.41668	1.25847
233.305	1.40629	1.25749
233.6	1.396	1.25651
233.896	1.38558	1.25536
234.192	1.37498	1.25408
234.487	1.36455	1.25266
234.783	1.35348	1.25121
235.079	1.34243	1.24975
235.374	1.33158	1.24797
235.67	1.32051	1.24634
235.965	1.30912	1.24437
236.261	1.29805	1.24216
236.556	1.28652	1.23996
236.852	1.27477	1.23757
237.147	1.26272	1.23526
237.443	1.25064	1.23278
237.738	1.23857	1.22986
238.034	1.22595	1.22724
238.329	1.21319	1.22459
238.625	1.1999	1.22152
238.92	1.18619	1.21853
239.215	1.17218	1.21528
239.511	1.15837	1.21218
239.806	1.14378	1.2088
240.101	1.12877	1.20487
240.397	1.11354	1.2014
240.692	1.09809	1.19741
240.987	1.08227	1.1939
241.282	1.06597	1.18962
241.578	1.0497	1.18476
241.873	1.03243	1.18058
242.168	1.01525	1.17571
242.463	0.997711	1.17018
242.759	0.980128	1.16518
243.054	0.962421	1.15969
243.349	0.944464	1.15433
243.644	0.926955	1.14993
243.939	0.90948	1.1465
244.234	0.891856	1.14249
244.529	0.874514	1.1387
244.824	0.8575	1.13425
245.119	0.841044	1.13133
245.414	0.825397	1.12788
245.709	0.81046	1.12512
246.004	0.795952	1.12277
246.299	0.782695	1.12155
246.594	0.769831	1.12057
246.889	0.757785	1.12043
247.184	0.746546	1.12077
247.479	0.736278	1.12207
247.774	0.726578	1.12386
248.069	0.717431	1.12674
248.364	0.709286	1.13001
248.658	0.702319	1.13387
248.953	0.695741	1.13834
249.248	0.69078	1.14306
249.543	0.686191	1.14752
249.838	0.681789	1.15299
250.132	0.678179	1.15866
250.427	0.675134	1.16509
250.722	0.67259	1.17131
251.016	0.67071	1.17768
251.311	0.66888	1.18322
251.606	0.66735	1.1894
251.9	0.666358	1.19498
252.195	0.665418	1.20111
252.49	0.664699	1.20675
252.784	0.664248	1.2123
253.079	0.663721	1.21778
253.373	0.663373	1.2228
253.668	0.66302	1.22781
253.963	0.662705	1.23262
254.257	0.662275	1.2374
254.552	0.662017	1.24228
254.846	0.661551	1.24695
255.14	0.661043	1.25119
255.435	0.660689	1.25497
255.729	0.660249	1.25878
256.024	0.659917	1.26271
256.318	0.659342	1.26609
256.612	0.658902	1.26954
256.907	0.658451	1.27316
257.201	0.658009	1.27638
257.496	0.657441	1.27944
257.79	0.656878	1.28243
258.084	0.656248	1.28537
258.378	0.655471	1.28799
258.673	0.654781	1.29062
258.967	0.654138	1.29317
259.261	0.653437	1.29585
259.555	0.6528	1.29809
259.849	0.651881	1.30069
260.144	0.651008	1.30305
260.438	0.650019	1.30502
260.732	0.649112	1.30714
261.026	0.648192	1.3092
261.32	0.647229	1.31127
261.614	0.646263	1.31317
261.908	0.645215	1.31478
262.202	0.644174	1.31679
262.496	0.643387	1.31833
262.79	0.642239	1.32013
263.084	0.641024	1.32161
263.378	0.63992	1.3232
263.672	0.638668	1.32468
263.966	0.637225	1.32643
264.26	0.635905	1.32787
264.554	0.634634	1.32927
264.848	0.633377	1.33047
265.142	0.632007	1.33149
265.436	0.630546	1.3327
265.73	0.629086	1.33417
266.023	0.627615	1.33523
266.317	0.626051	1.33638
266.611	0.624552	1.33718
266.905	0.623143	1.33819
267.198	0.621504	1.33888
267.492	0.619936	1.33971
267.786	0.618461	1.34062
268.08	0.616926	1.34142
268.373	0.615277	1.34218
268.667	0.61387	1.3429
268.961	0.612421	1.34338
269.254	0.61094	1.34391
269.548	0.609596	1.34449
269.841	0.608035	1.34509
270.135	0.60661	1.34576
270.429	0.605081	1.34627
270.722	0.603767	1.34669
271.016	0.602387	1.34729
271.309	0.600916	1.34776
271.603	0.599505	1.34829
271.896	0.597997	1.34857
272.19	0.596692	1.349
272.483	0.595295	1.34934
272.776	0.594027	1.34952
273.07	0.592744	1.34983
273.363	0.591508	1.35016
273.657	0.590246	1.35054
273.95	0.588901	1.35068
274.243	0.587638	1.35081
274.537	0.586484	1.35098
274.83	0.585438	1.35143
275.123	0.584121	1.35155
275.416	0.582921	1.35183
275.71	0.581651	1.35202
276.003	0.580453	1.35241
276.296	0.579225	1.35259
276.589	0.578018	1.35259
276.882	0.576674	1.35276
277.176	0.575491	1.35298
277.469	0.574353	1.35329
277.762	0.573119	1.35336
278.055	0.571986	1.35354
278.348	0.570823	1.35359
278.641	0.569642	1.35373
278.934	0.568345	1.35394
279.227	0.567084	1.35406
279.52	0.565723	1.35421
279.813	0.564422	1.35424
280.106	0.563114	1.35426
280.399	0.56183	1.35425
280.692	0.560358	1.35429
280.985	0.558737	1.35445
281.278	0.557153	1.35454
281.571	0.555599	1.35458
281.864	0.553963	1.35466
282.156	0.552128	1.35465
282.449	0.550424	1.35473
282.742	0.548559	1.35469
283.035	0.546612	1.3547
283.328	0.544686	1.35476
283.62	0.542667	1.35475
283.913	0.540605	1.35475
284.206	0.5387	1.35474
284.499	0.536639	1.35462
284.791	0.534511	1.35473
285.084	0.532404	1.35491
285.377	0.530219	1.35485
285.669	0.52812	1.35494
285.962	0.525802	1.35499
286.255	0.523636	1.35525
286.547	0.521362	1.35513
286.84	0.519065	1.35522
287.132	0.516721	1.35538
287.425	0.514336	1.35527
287.717	0.511888	1.3553
288.01	0.509531	1.35541
288.302	0.507136	1.35566
288.595	0.504773	1.35588
288.887	0.502327	1.35598
289.18	0.499871	1.35607
289.472	0.497518	1.35624
289.764	0.495091	1.35637
290.057	0.492772	1.35649
290.349	0.490395	1.3566
290.641	0.487932	1.35686
290.934	0.485487	1.35724
291.226	0.483133	1.35744
291.518	0.48068	1.35755
291.811	0.478198	1.35775
292.103	0.475737	1.35795
292.395	0.473173	1.35818
292.687	0.47073	1.35846
292.979	0.46826	1.35867
293.272	0.465897	1.35887
293.564	0.463448	1.35891
293.856	0.461072	1.35923
294.148	0.458692	1.35947
294.44	0.456349	1.35967
294.732	0.454072	1.36008
295.024	0.451833	1.36022
295.316	0.449833	1.36047
295.608	0.447759	1.36061
295.9	0.445747	1.36094
296.192	0.443779	1.36113
296.484	0.441829	1.36127
296.776	0.43984	1.36139
297.068	0.438031	1.36176
297.36	0.436282	1.36194
297.652	0.434547	1.36225
297.944	0.432983	1.36264
298.236	0.431312	1.36301
298.528	0.429631	1.36343
298.819	0.427997	1.36373
299.111	0.426539	1.36396
299.403	0.425043	1.36415
299.695	0.423617	1.36428
299.987	0.422233	1.36445
300.278	0.42103	1.3647
300.57	0.419856	1.36482
300.862	0.4187	1.36516
301.153	0.417631	1.36534
301.445	0.416558	1.36557
301.737	0.415609	1.36577
302.028	0.414699	1.36586
302.32	0.413803	1.36597
302.612	0.413007	1.36602
302.903	0.412242	1.36593
303.195	0.411376	1.36612
303.486	0.410619	1.36621
303.778	0.409963	1.36627
304.069	0.409278	1.36633
304.361	0.408661	1.36628
304.652	0.408051	1.36637
304.944	0.407529	1.36649
305.235	0.406999	1.36643
305.526	0.406408	1.36648
305.818	0.406042	1.3664
306.109	0.40562	1.36622
306.401	0.405262	1.36623
306.692	0.404941	1.36607
306.983	0.404665	1.36613
307.274	0.40436	1.3661
307.566	0.404114	1.36605
307.857	0.403891	1.36603
308.148	0.403708	1.36599
308.439	0.403514	1.36598
308.731	0.403345	1.3659
309.022	0.403119	1.36577
309.313	0.403027	1.36569
309.604	0.402818	1.36568
309.895	0.402657	1.3655
310.186	0.402512	1.3654
310.477	0.402445	1.36553
310.769	0.402479	1.36558
311.06	0.402506	1.36542
311.351	0.402666	1.36536
311.642	0.402775	1.36526
311.933	0.402864	1.36523
312.224	0.402924	1.36506
312.515	0.40306	1.3648
312.806	0.40321	1.36463
313.096	0.403416	1.36468
313.387	0.403631	1.36459
313.678	0.403946	1.36453
313.969	0.404219	1.36452
314.26	0.404457	1.36441
314.551	0.404719	1.36441
314.842	0.404957	1.36437
315.132	0.405224	1.36438
315.423	0.405491	1.36427
315.714	0.405816	1.36417
316.005	0.406087	1.36414
316.295	0.406359	1.36419
316.586	0.40668	1.36405
316.877	0.406986	1.36412
317.167	0.407325	1.36421
317.458	0.40777	1.36412
317.749	0.408184	1.36401
318.039	0.408476	1.36397
318.33	0.408868	1.36386
318.62	0.409165	1.36405
318.911	0.409571	1.36384
319.202	0.410084	1.36378
319.492	0.410516	1.36376
319.783	0.410957	1.36361
320.073	0.41132	1.36371
320.364	0.411725	1.36375
320.654	0.412062	1.36374
320.944	0.412503	1.36395
321.235	0.412886	1.36379
321.525	0.413314	1.36367
321.816	0.413632	1.3637
322.106	0.414054	1.36403
322.396	0.414467	1.36399
322.687	0.414986	1.36384
322.977	0.415427	1.36388
323.267	0.415915	1.36405
323.557	0.416408	1.36427
323.848	0.416917	1.36415
324.138	0.417317	1.3645
324.428	0.417805	1.36466
324.718	0.418279	1.36459
325.008	0.418737	1.3646
325.298	0.419193	1.36485
325.589	0.419489	1.36504
325.879	0.419821	1.36521
326.169	0.42013	1.3653
326.459	0.420544	1.36541
326.749	0.420938	1.36571
327.039	0.421445	1.36586
327.329	0.421852	1.36586
327.619	0.42219	1.36581
327.909	0.422492	1.36601
328.199	0.422838	1.36608
328.489	0.423269	1.36617
328.779	0.423572	1.36629
329.069	0.423909	1.36635
329.358	0.424205	1.36633
329.648	0.424527	1.36654
329.938	0.424855	1.36647
330.228	0.425176	1.36664
330.518	0.425529	1.36658
330.807	0.425833	1.36675
331.097	0.426097	1.36702
331.387	0.42638	1.36712
331.677	0.426589	1.36698
331.966	0.426824	1.36717
332.256	0.427134	1.36741
332.546	0.427434	1.36747
332.835	0.427696	1.36759
333.125	0.42787	1.36755
333.415	0.428009	1.36764
333.704	0.428313	1.36778
333.994	0.428568	1.36796
334.283	0.428774	1.36793
334.573	0.429035	1.3681
334.862	0.429285	1.3682
335.152	0.429615	1.36828
335.441	0.42993	1.36828
335.731	0.430078	1.36842
336.02	0.430348	1.36837
336.31	0.43053	1.36798
336.599	0.430851	1.36794
336.888	0.431086	1.36814
337.178	0.431281	1.36841
337.467	0.431548	1.36829
337.756	0.431758	1.36834
338.046	0.4319	1.3686
338.335	0.432138	1.36852
338.624	0.432506	1.36861
338.913	0.432739	1.36857
339.203	0.432933	1.36884
339.492	0.433162	1.36879
339.781	0.433464	1.36848
340.07	0.433768	1.36857
340.359	0.434089	1.36839
340.649	0.434309	1.36827
340.938	0.434541	1.3683
341.227	0.43475	1.36851
341.516	0.434974	1.36834
341.805	0.435269	1.36842
342.094	0.435487	1.36853
342.383	0.435773	1.36869
342.672	0.435943	1.36862
342.961	0.436263	1.36858
343.25	0.436525	1.36839
343.539	0.43673	1.36837
343.828	0.437077	1.36821
344.117	0.437438	1.36841
344.405	0.43776	1.36846
344.694	0.438013	1.36858
344.983	0.438177	1.36867
345.272	0.438394	1.36861
345.561	0.438574	1.36862
345.85	0.438751	1.36864
346.138	0.438969	1.36864
346.427	0.439243	1.3684
346.716	0.439328	1.36834
347.004	0.439459	1.3683
347.293	0.439551	1.3681
347.582	0.439612	1.36813
347.87	0.439596	1.36794
348.159	0.439681	1.36796
348.448	0.439701	1.3678
348.736	0.439743	1.36762
349.025	0.439799	1.36762
349.313	0.439664	1.36752
349.602	0.43952	1.36747
349.89	0.439585	1.36741
350.179	0.439595	1.36744
350.467	0.439539	1.36761
350.756	0.439364	1.36748
351.044	0.439162	1.36716
351.333	0.439084	1.36695
351.621	0.438803	1.3666
351.909	0.438618	1.36618
352.198	0.438464	1.36589
352.486	0.438151	1.36555
352.774	0.437651	1.36505
353.063	0.437215	1.36445
353.351	0.436869	1.36382
353.639	0.436474	1.36347
353.927	0.435877	1.36306
354.216	0.435434	1.36241
354.504	0.434887	1.36169
354.792	0.434277	1.36068
355.08	0.433817	1.35979
355.368	0.433131	1.35845
355.656	0.432559	1.35738
355.944	0.431959	1.3561
356.233	0.431335	1.35432
356.521	0.430662	1.35281
356.809	0.429981	1.35102
357.097	0.429286	1.34894
357.385	0.428493	1.34672
357.673	0.427801	1.34412
357.961	0.427005	1.3417
358.249	0.426147	1.33867
358.536	0.425313	1.33547
358.824	0.424468	1.33213
359.112	0.423683	1.3282
359.4	0.42294	1.32425
359.688	0.422105	1.31972
359.976	0.421392	1.31515
360.264	0.420441	1.30997
360.551	0.419575	1.30471
360.839	0.418924	1.29922
361.127	0.418228	1.29302
361.415	0.417541	1.28661
361.702	0.416864	1.27962
361.99	0.416187	1.2724
362.278	0.415256	1.26445
362.565	0.414547	1.25661
362.853	0.41382	1.2482
363.14	0.413153	1.23924
363.428	0.412452	1.22991
363.716	0.411788	1.22027
364.003	0.411128	1.21038
364.291	0.410409	1.19959
364.578	0.409757	1.18876
364.866	0.409195	1.17753
365.153	0.40855	1.16584
365.441	0.40805	1.15363
365.728	0.407675	1.14141
366.015	0.407208	1.12867
366.303	0.406797	1.11557
366.59	0.406462	1.10206
366.877	0.406227	1.08822
367.165	0.406024	1.07425
367.452	0.405807	1.05986
367.739	0.4056	1.04519
368.027	0.405764	1.03032
368.314	0.405562	1.01503
368.601	0.405592	0.99984
368.888	0.405967	0.984675
369.175	0.406156	0.969058
369.463	0.406602	0.953614
369.75	0.406956	0.937973
370.037	0.407313	0.922149
370.324	0.407666	0.906369
370.611	0.40818	0.890425
370.898	0.408686	0.874467
371.185	0.409283	0.858567
371.472	0.410121	0.84305
371.759	0.410902	0.827479
372.046	0.411739	0.811797
372.333	0.412673	0.796566
372.62	0.413661	0.781384
372.907	0.414891	0.766362
373.194	0.416052	0.751756
373.481	0.417215	0.737316
373.768	0.418622	0.723215
374.054	0.419992	0.709249
374.341	0.421456	0.695804
374.628	0.422796	0.682515
374.915	0.424139	0.669571
375.202	0.425706	0.656926
375.488	0.427422	0.64485
375.775	0.429157	0.632793
376.062	0.431031	0.62102
376.348	0.433086	0.609678
376.635	0.435146	0.598651
376.922	0.437143	0.588024
377.208	0.439352	0.577934
377.495	0.441646	0.568092
377.782	0.443934	0.558363
378.068	0.446203	0.549077
378.355	0.448645	0.540273
378.641	0.45115	0.531562
378.928	0.453821	0.523287
379.214	0.456504	0.51544
379.501	0.459062	0.507876
379.787	0.461791	0.500547
380.073	0.464831	0.493548
380.36	0.467918	0.486948
380.646	0.471259	0.480628
380.933	0.474483	0.474526
381.219	0.4778	0.468723
381.505	0.481286	0.463303
381.792	0.484792	0.458081
382.078	0.488246	0.453143
382.364	0.491957	0.448614
382.65	0.495639	0.444352
382.937	0.499161	0.440432
383.223	0.502973	0.436674
383.509	0.5068	0.43334
383.795	0.510836	0.430267
384.081	0.515001	0.427435
384.367	0.519313	0.424904
384.653	0.52358	0.422568
384.939	0.528118	0.420476
385.226	0.532858	0.418807
385.512	0.537645	0.41714
385.798	0.542644	0.415761
386.084	0.547865	0.414494
386.37	0.553021	0.413354
386.655	0.558063	0.412596
386.941	0.562981	0.412082
387.227	0.568215	0.411714
387.513	0.573402	0.411563
387.799	0.578722	0.41173
388.085	0.584168	0.412124
388.371	0.589479	0.412645
388.657	0.595022	0.413363
388.942	0.600597	0.414164
389.228	0.60634	0.415237
389.514	0.612108	0.416446
389.8	0.618038	0.41779
390.085	0.624091	0.419357
390.371	0.630334	0.42124
390.657	0.636571	0.42307
390.942	0.642971	0.425231
391.228	0.649495	0.427446
391.513	0.656051	0.429767
391.799	0.662941	0.432525
392.085	0.669662	0.435126
392.37	0.676333	0.437802
392.656	0.682913	0.440515
392.941	0.689242	0.443292
393.227	0.695818	0.446197
393.512	0.70256	0.449337
393.798	0.709343	0.452423
394.083	0.715941	0.455845
394.368	0.722607	0.459092
394.654	0.729236	0.462533
394.939	0.736143	0.466098
395.224	0.743118	0.469749
395.51	0.750001	0.473302
395.795	0.756933	0.477043
396.08	0.763811	0.480863
396.365	0.770756	0.484568
396.651	0.777701	0.488327
396.936	0.784595	0.492284
397.221	0.791461	0.496363
397.506	0.798269	0.500284
397.791	0.805293	0.504438
398.077	0.812092	0.508558
398.362	0.819012	0.512837
398.647	0.826186	0.517239
398.932	0.833265	0.521885
399.217	0.840127	0.526282
399.502	0.84709	0.530984
399.787	0.853881	0.535736
400.072	0.860547	0.540601
400.357	0.867111	0.545512
400.642	0.873514	0.550401
400.927	0.879747	0.555317
401.212	0.885825	0.56046
401.496	0.892071	0.565632
401.781	0.898059	0.570843
402.066	0.903924	0.576167
402.351	0.909709	0.581477
402.636	0.915256	0.586896
402.92	0.920758	0.592572
403.205	0.925942	0.598199
403.49	0.931144	0.603913
403.775	0.936092	0.609746
404.059	0.940889	0.615866
404.344	0.945552	0.622013
404.629	0.950357	0.628473
404.913	0.95504	0.634925
405.198	0.959553	0.641578
405.482	0.963916	0.648562
405.767	0.968022	0.655438
406.052	0.971953	0.662493
406.336	0.975489	0.669588
406.621	0.978773	0.677016
406.905	0.981924	0.684261
407.19	0.984698	0.691397
407.474	0.98726	0.698449
407.758	0.989489	0.705739
408.043	0.991732	0.712931
408.327	0.993587	0.720247
408.611	0.995254	0.727551
408.896	0.996495	0.734986
409.18	0.997584	0.742449
409.464	0.998521	0.750109
409.749	0.99927	0.757802
410.033	0.999849	0.765395
410.317	1	0.773305
410.601	0.999783	0.781146
410.886	0.9995	0.789052
411.17	0.9988	0.796937
411.454	0.99789	0.805132
411.738	0.996545	0.813397
412.022	0.995177	0.822119
412.306	0.993493	0.830706
412.59	0.991321	0.839584
412.874	0.98901	0.847906
413.158	0.986655	0.856353
413.442	0.983795	0.864543
413.726	0.980745	0.872595
414.01	0.977314	0.880666
414.294	0.973498	0.888717
414.578	0.9694	0.89693
414.862	0.964763	0.904959
415.146	0.959755	0.912867
415.43	0.954576	0.92049
415.713	0.949244	0.928011
415.997	0.943689	0.935332
416.281	0.938034	0.94235
416.565	0.93211	0.949083
416.849	0.925868	0.955318
417.132	0.919426	0.961474
417.416	0.912691	0.967147
417.7	0.905611	0.972485
417.983	0.898158	0.977221
418.267	0.89068	0.981631
418.551	0.883155	0.985543
418.834	0.875409	0.989008
419.118	0.867487	0.992166
419.401	0.859382	0.994855
419.685	0.851059	0.996698
419.968	0.842569	0.998608
420.252	0.833736	0.999716
420.535	0.824722	1
420.819	0.815564	0.999603
421.102	0.806348	0.998866
421.385	0.796936	0.997318
421.669	0.787437	0.995163
421.952	0.77784	0.992421
422.236	0.76805	0.988792
422.519	0.757893	0.983996
422.802	0.747778	0.977927
423.085	0.737199	0.971448
423.369	0.726862	0.96382
423.652	0.716545	0.955581
423.935	0.706345	0.947
424.218	0.696389	0.937899
424.501	0.686693	0.928697
424.785	0.677389	0.919229
425.068	0.668277	0.909714
425.351	0.65915	0.899528
425.634	0.650041	0.888806
425.917	0.640849	0.877661
426.2	0.631521	0.865852
426.483	0.621832	0.852653
426.766	0.612023	0.839061
427.049	0.602193	0.82517
427.332	0.592797	0.810998
427.615	0.583535	0.79742
427.898	0.574088	0.783271
428.181	0.564866	0.768837
428.463	0.555664	0.75368
428.746	0.546324	0.738343
429.029	0.537491	0.722807
429.312	0.528694	0.707317
429.595	0.519977	0.692127
429.877	0.511612	0.676834
430.16	0.503482	0.661718
430.443	0.49556	0.646721
430.726	0.487882	0.631857
431.008	0.480418	0.616827
431.291	0.473077	0.601978
431.574	0.465942	0.587274
431.856	0.459048	0.572417
432.139	0.45208	0.557902
432.421	0.445129	0.543591
432.704	0.438722	0.529939
432.986	0.432553	0.516325
433.269	0.426839	0.503202
433.551	0.421115	0.490502
433.834	0.415284	0.477358
434.116	0.409619	0.464329
434.399	0.403935	0.451333
434.681	0.398301	0.438657
434.963	0.393048	0.426128
435.246	0.387807	0.413907
435.528	0.382832	0.402097
435.81	0.377865	0.390352
436.093	0.372907	0.378763
436.375	0.367993	0.367156
436.657	0.362943	0.355729
436.939	0.35796	0.344253
437.221	0.353086	0.333571
437.504	0.348568	0.323503
437.786	0.344322	0.313962
438.068	0.340249	0.304981
438.35	0.336379	0.296648
438.632	0.332702	0.28875
438.914	0.32919	0.281276
439.196	0.325573	0.274342
439.478	0.322178	0.267751
439.76	0.318833	0.261281
440.042	0.315659	0.255109
440.324	0.31234	0.248968
440.606	0.309155	0.242966
440.888	0.305917	0.23718
441.17	0.302742	0.231848
441.452	0.299873	0.226811
441.734	0.297003	0.222087
442.015	0.29406	0.21744
442.297	0.291124	0.212829
442.579	0.288531	0.208727
442.861	0.285759	0.204642
443.142	0.283035	0.200632
443.424	0.280526	0.196785
443.706	0.277794	0.192957
443.988	0.275286	0.189436
444.269	0.272756	0.186158
444.551	0.270367	0.182897
444.832	0.26795	0.179875
445.114	0.265606	0.176851
445.396	0.263178	0.173937
445.677	0.260795	0.1713
445.959	0.258619	0.168676
446.24	0.256474	0.166064
446.522	0.25417	0.163652
446.803	0.252027	0.161466
447.084	0.249776	0.159256
447.366	0.247557	0.157037
447.647	0.245366	0.154891
447.929	0.243118	0.152709
448.21	0.240785	0.150636
448.491	0.238472	0.148532
448.773	0.236082	0.146604
449.054	0.233897	0.144798
449.335	0.231669	0.143074
449.616	0.229424	0.141555
449.897	0.227279	0.139971
450.179	0.225073	0.138425
450.46	0.222875	0.136913
450.741	0.220792	0.135577
451.022	0.218581	0.134235
451.303	0.21636	0.132898
451.584	0.214028	0.131567
451.865	0.211798	0.130201
452.146	0.209568	0.128852
452.427	0.207348	0.127584
452.708	0.205179	0.12645
452.989	0.203107	0.125078
453.27	0.200892	0.123664
453.551	0.198732	0.122432
453.832	0.19652	0.121365
454.113	0.19463	0.120224
454.394	0.19247	0.119265
454.675	0.190622	0.11814
454.955	0.188757	0.117108
455.236	0.187047	0.116167
455.517	0.185388	0.115288
455.798	0.183753	0.114336
456.078	0.182034	0.113681
456.359	0.180244	0.11278
456.64	0.17842	0.112017
456.92	0.176673	0.111279
457.201	0.174836	0.110353
457.482	0.173149	0.109582
457.762	0.171442	0.10895
458.043	0.169763	0.10827
458.323	0.167895	0.107648
458.604	0.166171	0.107083
458.884	0.164317	0.106464
459.165	0.162713	0.105879
459.445	0.161174	0.105139
459.726	0.159754	0.104415
460.006	0.158389	0.103931
460.286	0.15707	0.103332
460.567	0.155807	0.102852
460.847	0.154504	0.102383
461.127	0.153166	0.101893
461.408	0.152126	0.101503
461.688	0.150777	0.100981
461.968	0.149595	0.10034
462.249	0.148375	0.0998977
462.529	0.147112	0.0994018
462.809	0.145966	0.0990545
463.089	0.144903	0.0987164
463.369	0.143946	0.0982276
463.649	0.143056	0.0978541
463.929	0.142047	0.097531
464.209	0.141052	0.0971953
464.49	0.140057	0.0968051
464.77	0.139299	0.0965214
465.05	0.138561	0.0961352
465.33	0.137878	0.0956736
465.609	0.137089	0.0953814
465.889	0.136383	0.0950665
466.169	0.135545	0.0947738
466.449	0.13478	0.0944234
466.729	0.134004	0.0942155
467.009	0.133223	0.0940255
467.289	0.132515	0.0938122
467.569	0.131943	0.0934286
467.848	0.131199	0.0931566
468.128	0.130568	0.0927211
468.408	0.129884	0.0924801
468.687	0.129056	0.0922847
468.967	0.128354	0.0920378
469.247	0.127658	0.0917585
469.526	0.126964	0.091545
469.806	0.1264	0.0913256
470.086	0.125815	0.091118
470.365	0.125122	0.0909128
470.645	0.124627	0.0906443
470.924	0.124112	0.090433
471.204	0.123609	0.0903832
471.483	0.122991	0.0900302
471.763	0.122626	0.0898528
472.042	0.12236	0.089635
472.322	0.121995	0.0893166
472.601	0.121602	0.0889208
472.88	0.121143	0.0885685
473.16	0.120586	0.0883205
473.439	0.120014	0.0880242
473.718	0.119439	0.087783
473.998	0.118999	0.0875113
474.277	0.118531	0.0872145
474.556	0.118083	0.0868668
474.835	0.117775	0.0866515
475.115	0.117105	0.0864688
475.394	0.1168	0.0862481
475.673	0.116323	0.0861331
475.952	0.115988	0.0859589
476.231	0.115725	0.0858197
476.51	0.115401	0.0856045
476.789	0.114902	0.0852994
477.068	0.114576	0.0851271
477.347	0.114077	0.0847726
477.626	0.113757	0.0844438
477.905	0.113427	0.0841189
478.184	0.113049	0.0835973
478.463	0.112167	0.0832774
478.742	0.110644	0.0836581
479.021	0.10907	0.0837945
479.3	0.107496	0.08377
479.578	0.106508	0.0832279
479.857	0.106012	0.0828826
480.136	0.105639	0.0826536
480.415	0.105312	0.0823609
480.693	0.104965	0.0821312
480.972	0.104661	0.0818278
481.251	0.104357	0.0816344
481.53	0.104048	0.0813617
481.808	0.103682	0.0812379
482.087	0.103332	0.08098
482.365	0.103213	0.0807134
482.644	0.103012	0.0805039
482.923	0.10267	0.0803273
483.201	0.102387	0.0801119
483.48	0.102137	0.0797379
483.758	0.101943	0.0795174
484.036	0.101859	0.0793404
484.315	0.10158	0.0792369
484.593	0.101391	0.0790166
484.872	0.101124	0.0786849
485.15	0.100948	0.0786049
485.428	0.100623	0.078404
485.707	0.100274	0.0782473
485.985	0.0999385	0.0780956
486.263	0.0997911	0.0779871
486.542	0.0994709	0.0778364
486.82	0.0993813	0.0776639
487.098	0.0991416	0.0776102
487.376	0.0989757	0.0774553
487.654	0.0988861	0.0773687
487.932	0.0986404	0.0772284
488.211	0.0984091	0.0771493
488.489	0.0981082	0.0770665
488.767	0.097983	0.0768849
489.045	0.0977283	0.0767841
489.323	0.0975761	0.0767146
489.601	0.0973386	0.0766113
489.879	0.0971494	0.0764082
490.157	0.0968946	0.076296
490.435	0.096878	0.0762483
490.712	0.0966566	0.0760798
490.99	0.0965149	0.0762534
491.268	0.0962757	0.0763166
491.546	0.0960444	0.0763927
491.824	0.0959681	0.0765974
492.102	0.0961533	0.0765272
492.379	0.0967007	0.0757649
492.657	0.0973628	0.0751531
492.935	0.0982929	0.0746952
493.213	0.0988782	0.0750048
493.49	0.0990121	0.0751738
493.768	0.0989988	0.0752995
494.045	0.0990923	0.0755244
494.323	0.0990551	0.0757984
494.601	0.0990915	0.0760336
494.878	0.0990008	0.076232
495.156	0.0988855	0.0765968
495.433	0.0990647	0.076856
495.711	0.0990436	0.0772655
495.988	0.098966	0.0775402
496.266	0.0990223	0.077738
496.543	0.0991595	0.0780477
496.82	0.0991376	0.0783601
497.098	0.0991695	0.0787835
497.375	0.0989989	0.0790985
497.652	0.0989833	0.0794482
497.93	0.099069	0.0798105
498.207	0.0991632	0.080355
498.484	0.0992643	0.0809439
498.762	0.0994107	0.0813182
499.039	0.0995553	0.0817624
499.316	0.0998346	0.0821623
499.593	0.100064	0.0826715
499.87	0.100266	0.0833965
500.147	0.100656	0.0840532
500.424	0.100841	0.0848167
500.701	0.101094	0.0855441
500.978	0.10143	0.0864102
501.255	0.101586	0.0871254
501.532	0.102031	0.0879061
501.809	0.102391	0.0886578
502.086	0.102827	0.0893834
502.363	0.103247	0.0902331
502.64	0.103646	0.0911422
502.917	0.104159	0.0919635
503.194	0.104841	0.0928643
503.471	0.105329	0.0939485
503.748	0.106016	0.0949691
504.024	0.106562	0.095969
504.301	0.107048	0.0971433
504.578	0.10773	0.0980775
504.855	0.108264	0.0990833
505.131	0.108894	0.100071
505.408	0.109393	0.101279
505.685	0.109995	0.102389
505.961	0.110788	0.103568
506.238	0.111584	0.104674
506.514	0.112388	0.105934
506.791	0.113184	0.107183
507.067	0.114017	0.108466
507.344	0.114724	0.109612
507.62	0.115381	0.110742
507.897	0.116201	0.111834
508.173	0.116945	0.11299
508.45	0.117859	0.114216
508.726	0.118778	0.115428
509.002	0.119551	0.116653
509.279	0.120337	0.117924
509.555	0.121314	0.119321
509.831	0.122209	0.120789
510.108	0.123274	0.122056
510.384	0.124382	0.123339
510.66	0.125283	0.124554
510.936	0.126333	0.125867
511.212	0.127292	0.127075
511.489	0.128149	0.128391
511.765	0.129151	0.129695
512.041	0.130233	0.131041
512.317	0.131221	0.132526
512.593	0.132268	0.134003
512.869	0.133274	0.135541
513.145	0.13435	0.137018
513.421	0.1353	0.138434
513.697	0.136362	0.139965
513.973	0.137407	0.141447
514.249	0.138585	0.142913
514.525	0.139489	0.144345
514.8	0.140692	0.145949
515.076	0.141634	0.14747
515.352	0.142813	0.149129
515.628	0.143833	0.150895
515.904	0.144892	0.152439
516.179	0.145984	0.154013
516.455	0.14691	0.155619
516.731	0.147746	0.157148
517.006	0.148586	0.158663
517.282	0.149425	0.160149
517.558	0.150419	0.161527
517.833	0.151352	0.162947
518.109	0.1522	0.164283
518.384	0.15339	0.165567
518.66	0.154281	0.166832
518.935	0.155292	0.167847
519.211	0.156224	0.168994
519.486	0.157116	0.169974
519.762	0.158092	0.171236
520.037	0.15884	0.172122
520.313	0.159578	0.17294
520.588	0.160302	0.173727
520.863	0.161182	0.174407
521.139	0.162003	0.175067
521.414	0.162784	0.175693
521.689	0.163627	0.176299
521.964	0.164012	0.1769
522.24	0.164658	0.177393
522.515	0.165276	0.177858
522.79	0.16581	0.178314
523.065	0.166397	0.178776
523.34	0.166755	0.179185
523.615	0.167182	0.179563
523.89	0.1676	0.179915
524.165	0.168273	0.18038
524.44	0.168808	0.180747
524.715	0.169278	0.180888
524.99	0.1699	0.180943
525.265	0.170514	0.180862
525.54	0.17098	0.180775
525.815	0.171456	0.180661
526.09	0.17198	0.180274
526.365	0.172223	0.179942
526.64	0.172444	0.179523
526.914	0.172624	0.178784
527.189	0.172679	0.178015
527.464	0.172869	0.177096
527.739	0.173014	0.176244
528.013	0.173214	0.17534
528.288	0.173298	0.174313
528.563	0.173256	0.173281
528.837	0.173239	0.172243
529.112	0.173338	0.171023
529.387	0.173321	0.169827
529.661	0.173355	0.168562
529.936	0.173647	0.167254
530.21	0.173742	0.166058
530.485	0.173906	0.164767
530.759	0.174042	0.163484
531.034	0.173868	0.162353
531.308	0.173872	0.16104
531.582	0.173694	0.159839
531.857	0.173501	0.158661
532.131	0.173256	0.157454
532.405	0.172978	0.156278
532.68	0.172777	0.154993
532.954	0.172419	0.153902
533.228	0.172048	0.152706
533.503	0.171987	0.151569
533.777	0.171502	0.150499
534.051	0.171047	0.149559
534.325	0.170693	0.14875
534.599	0.170459	0.14799
534.873	0.170107	0.147277
535.147	0.169779	0.146708
535.421	0.169562	0.146006
535.695	0.169214	0.145253
535.969	0.168842	0.144586
536.243	0.168588	0.143931
536.517	0.1681	0.143319
536.791	0.167749	0.142804
537.065	0.167462	0.142351
537.339	0.167088	0.142042
537.613	0.166539	0.141725
537.887	0.166061	0.141374
538.161	0.16567	0.141268
538.434	0.165111	0.141285
538.708	0.16451	0.141314
538.982	0.163972	0.141364
539.256	0.1635	0.141412
539.529	0.163015	0.141709
539.803	0.162604	0.14204
540.077	0.162358	0.142413
540.35	0.161852	0.143185
540.624	0.161524	0.14396
540.897	0.161002	0.145063
541.171	0.160422	0.146311
541.444	0.159938	0.147665
541.718	0.159421	0.14918
541.991	0.159133	0.150938
542.265	0.158746	0.152572
542.538	0.158213	0.154426
542.812	0.157759	0.156484
543.085	0.157351	0.158609
543.358	0.156724	0.160924
543.632	0.156171	0.163319
543.905	0.155727	0.165886
544.178	0.155339	0.168486
544.451	0.155035	0.171055
544.725	0.154718	0.173841
544.998	0.154272	0.176718
545.271	0.153669	0.179781
545.544	0.153264	0.182929
545.817	0.152869	0.186146
546.09	0.152442	0.189398
546.363	0.152066	0.192554
546.637	0.151708	0.195689
546.91	0.151229	0.198777
547.183	0.150911	0.201812
547.456	0.150641	0.204747
547.728	0.150241	0.207516
548.001	0.149792	0.210157
548.274	0.149299	0.212595
548.547	0.148761	0.214694
548.82	0.148282	0.216858
549.093	0.147853	0.218777
549.366	0.147265	0.220496
549.638	0.146785	0.22206
549.911	0.146473	0.223351
550.184	0.146064	0.224349
550.457	0.145689	0.225229
550.729	0.145252	0.225729
551.002	0.144755	0.226111
551.275	0.144431	0.226237
551.547	0.143945	0.22615
551.82	0.143599	0.225717
552.092	0.143151	0.225237
552.365	0.142765	0.224522
552.637	0.14235	0.223578
552.91	0.141789	0.222357
553.182	0.141251	0.220908
553.455	0.140532	0.219284
553.727	0.13994	0.217403
553.999	0.139306	0.215298
554.272	0.138616	0.212951
554.544	0.138019	0.210407
554.816	0.137491	0.207714
555.089	0.137038	0.204883
555.361	0.136421	0.201756
555.633	0.135863	0.198541
555.905	0.135304	0.195124
556.178	0.134737	0.191521
556.45	0.134064	0.187885
556.722	0.133446	0.184066
556.994	0.132841	0.180034
557.266	0.132191	0.175873
557.538	0.131375	0.171724
557.81	0.130663	0.167582
558.082	0.129841	0.163367
558.354	0.129213	0.159032
558.626	0.128586	0.154597
558.898	0.128058	0.15004
559.17	0.127391	0.145405
559.442	0.126686	0.14093
559.714	0.125886	0.136407
559.985	0.125236	0.131864
560.257	0.124428	0.12744
560.529	0.123493	0.123023
560.801	0.12249	0.118699
561.073	0.121633	0.114524
561.344	0.120564	0.110405
561.616	0.119626	0.106571
561.888	0.118627	0.102717
562.159	0.117579	0.0989076
562.431	0.116378	0.0951263
562.702	0.11526	0.0917255
562.974	0.114075	0.0882694
563.246	0.112643	0.0851692
563.517	0.111322	0.0822603
563.789	0.109853	0.0794561
564.06	0.108396	0.0769053
564.331	0.10697	0.0744936
564.603	0.105453	0.0722505
564.874	0.104027	0.070172
565.146	0.102557	0.0682988
565.417	0.101214	0.0665317
565.688	0.0999648	0.0648122
565.959	0.0987514	0.0631509
566.231	0.0975776	0.0618199
566.502	0.0961926	0.060434
566.773	0.0948666	0.0591419
567.044	0.0935014	0.0577908
567.315	0.0919736	0.0566398
567.587	0.0905422	0.0555205
567.858	0.089104	0.0544429
568.129	0.0875713	0.053544
568.4	0.0861255	0.052727
568.671	0.0848455	0.0519197
568.942	0.0835859	0.0512912
569.213	0.0824759	0.0505295
569.484	0.0812633	0.0499114
569.755	0.0799871	0.0492661
570.026	0.0787837	0.0487597
570.296	0.0775851	0.0482937
570.567	0.0760755	0.0478257
570.838	0.0744232	0.0472758
571.109	0.0728228	0.0469328
571.38	0.0713017	0.0465398
571.65	0.069801	0.0460888
571.921	0.0686538	0.0457038
572.192	0.0676647	0.0453246
572.463	0.0667254	0.0450052
572.733	0.0658397	0.0447354
573.004	0.0649206	0.0444333
573.274	0.0638024	0.0441639
573.545	0.0627877	0.0438155
573.816	0.061856	0.043473
574.086	0.0609408	0.0431097
574.357	0.0596006	0.0427618
574.627	0.0583012	0.042666
574.897	0.0568788	0.0423461
575.168	0.0553091	0.0421925
575.438	0.0540192	0.0419816
575.709	0.0529644	0.0418739
575.979	0.0520603	0.0415643
576.249	0.0513114	0.0413556
576.52	0.0506983	0.0410884
576.79	0.050221	0.0407962
577.06	0.0496963	0.0405624
577.33	0.0491569	0.0402549
577.601	0.048635	0.0399709
577.871	0.0479895	0.0396702
578.141	0.0471286	0.0393853
578.411	0.0462009	0.0391381
578.681	0.0451828	0.0388579
578.951	0.0442985	0.0387361
579.221	0.0436037	0.0386493
579.491	0.0429819	0.03841
579.761	0.0425281	0.0381742
580.031	0.0420263	0.0378856
580.301	0.0414148	0.0376889
580.571	0.0408277	0.0374759
580.841	0.0402591	0.0373443
581.111	0.0398014	0.0372198
581.38	0.0393766	0.0370278
581.65	0.0389833	0.0367697
581.92	0.0385498	0.0366323
582.19	0.0382669	0.0364736
582.46	0.0378924	0.0363399
582.729	0.0377005	0.0361554
582.999	0.0375045	0.0358884
583.269	0.037231	0.0356084
583.538	0.0369431	0.0353912
583.808	0.0368281	0.0351924
584.077	0.03692	0.034998
584.347	0.0369445	0.0345869
584.616	0.037045	0.0341483
584.886	0.0371041	0.0338941
585.155	0.0370258	0.0336168
585.425	0.0366987	0.0334224
585.694	0.0362688	0.0331966
585.964	0.035663	0.0329551
586.233	0.0350252	0.0327529
586.502	0.0344636	0.0325824
586.772	0.0339384	0.0324642
587.041	0.0335817	0.0324238
587.31	0.0333024	0.032292
587.58	0.0334181	0.0320889
587.849	0.0335714	0.0316641
588.118	0.0338433	0.0312839
588.387	0.0341917	0.0309155
588.656	0.0344314	0.0306486
588.925	0.0345521	0.0303638
589.194	0.0346655	0.0302006
589.463	0.0345693	0.0300107
589.733	0.034527	0.0298096
590.002	0.0343623	0.0297011
590.271	0.0342253	0.0294926
590.539	0.0341508	0.029413
590.808	0.0340178	0.0293259
591.077	0.0340723	0.0292531
591.346	0.0343005	0.0290178
591.615	0.0346091	0.0287425
591.884	0.0349008	0.0285155
592.153	0.0348645	0.0282655
592.421	0.0347966	0.0281016
592.69	0.0344915	0.0278394
592.959	0.0343441	0.0277779
593.228	0.0341587	0.0276713
593.496	0.0340452	0.0275024
593.765	0.0341591	0.0273759
594.034	0.0342469	0.0270386
594.302	0.034211	0.0268079
594.571	0.0341466	0.0265905
594.839	0.0340707	0.0264876
595.108	0.034077	0.0263473
595.376	0.0340246	0.0260335
595.645	0.0338964	0.0259218
595.913	0.0336269	0.0258235
596.182	0.0333106	0.0257181
596.45	0.0329344	0.0256305
596.718	0.0326535	0.0255337
596.987	0.0323266	0.02535
597.255	0.0318809	0.025305
597.523	0.0316411	0.0252531
597.792	0.0313322	0.0252668
598.06	0.0312072	0.0251404
598.328	0.0310495	0.0250735
598.596	0.0310134	0.0250153
598.864	0.0309541	0.0248911
599.132	0.031059	0.0247492
599.401	0.0312866	0.0246569
599.669	0.0314857	0.0244854
599.937	0.0316928	0.0243385
600.205	0.0319582	0.024052
600.473	0.0319953	0.0239042
600.741	0.0317512	0.0237223
601.009	0.0315814	0.0236306
601.276	0.0313691	0.023617
601.544	0.0314112	0.0234875
601.812	0.03156	0.0233112
602.08	0.0315998	0.0232313
602.348	0.0315707	0.0230858
602.616	0.0316779	0.0230392
602.883	0.0315845	0.0229079
603.151	0.031438	0.0228384
603.419	0.0312022	0.0228719
603.687	0.031022	0.0227702
603.954	0.0308926	0.02254
604.222	0.0309121	0.0223311
604.489	0.0308817	0.0222737
604.757	0.0308986	0.0222363
605.025	0.0310683	0.0220965
605.292	0.0313323	0.0219066
605.56	0.0315263	0.0217058
605.827	0.0318781	0.0216256
606.095	0.0320009	0.0213769
606.362	0.0320259	0.0212562
606.629	0.0322165	0.0211217
606.897	0.032347	0.0208662
607.164	0.0324671	0.0207461
607.431	0.0325314	0.0205483
607.699	0.0326761	0.0203389
607.966	0.0328108	0.020088
608.233	0.0328671	0.0198341
608.5	0.0327367	0.01977
608.768	0.0326871	0.0196245
609.035	0.0327201	0.0194094
609.302	0.0328693	0.0192529
609.569	0.0332431	0.0189808
609.836	0.0335049	0.0186844
610.103	0.0338351	0.0184947
610.37	0.0342572	0.0181996
610.637	0.0343573	0.0179266
610.904	0.0344795	0.0176383
611.171	0.0345421	0.0174739
611.438	0.0346678	0.0171941
611.705	0.0347519	0.01698
611.972	0.0350913	0.0168146
612.239	0.0354923	0.0164759
612.505	0.0358978	0.0161958
612.772	0.0364392	0.0158802
613.039	0.0367008	0.0155693
613.306	0.0366872	0.0153336
613.572	0.0368835	0.0151471
613.839	0.0372693	0.0151022
614.106	0.0377114	0.0148819
614.372	0.0382074	0.01473
614.639	0.0384907	0.0145607
614.905	0.0387279	0.0143756
615.172	0.038984	0.0140545
615.439	0.0390617	0.0138607
615.705	0.0391442	0.0135928
615.971	0.0393798	0.0134591
616.238	0.0395751	0.0132932
616.504	0.0399054	0.0130512
616.771	0.0402427	0.0128808
617.037	0.0405742	0.0127072
617.303	0.0406364	0.0126546
617.57	0.0408072	0.0126415
617.836	0.0409195	0.0125062
618.102	0.0410772	0.0125527
618.369	0.0413168	0.0125281
618.635	0.0415722	0.0124812
618.901	0.0418674	0.0124304
619.167	0.0421604	0.0124803
619.433	0.0425415	0.0124343
619.699	0.0430134	0.0124284
619.965	0.0432703	0.0124433
620.231	0.0436228	0.0125689
620.497	0.0440349	0.0127294
620.763	0.0443609	0.0129342
621.029	0.044617	0.0131209
621.295	0.0450665	0.0133446
621.561	0.04559	0.0134934
621.827	0.0463369	0.0136186
622.093	0.046817	0.0138406
622.359	0.0472528	0.0141159
622.625	0.0474848	0.0144238
622.89	0.0478208	0.0146664
623.156	0.0481742	0.0148779
623.422	0.0484268	0.0151874
623.688	0.0488218	0.0156031
623.953	0.0491272	0.016016
624.219	0.0494859	0.0163752
624.484	0.0498056	0.0167246
624.75	0.0502374	0.0169524
625.016	0.050516	0.0172184
625.281	0.0508817	0.0175578
625.547	0.0512273	0.0178411
625.812	0.0514829	0.0181678
626.078	0.0519628	0.0184017
626.343	0.0524311	0.0186937
626.608	0.0528792	0.0188667
626.874	0.0531876	0.0190196
627.139	0.0534181	0.0192205
627.404	0.0535799	0.0193718
627.67	0.0538327	0.0194398
627.935	0.053986	0.019596
628.2	0.0542225	0.0198314
628.465	0.0546565	0.019911
628.731	0.0549557	0.0199233
628.996	0.0551766	0.0199445
629.261	0.0555209	0.0199041
629.526	0.0557806	0.0198878
629.791	0.0560531	0.0198032
630.056	0.0562585	0.0197027
630.321	0.0564924	0.0194694
630.586	0.056867	0.0191423
630.851	0.0572347	0.0188955
631.116	0.0574764	0.0184581
631.381	0.0577679	0.0180177
631.646	0.0579927	0.0176145
631.911	0.0581499	0.0173037
632.176	0.0583828	0.0169562
632.44	0.0585735	0.0165729
632.705	0.058757	0.0162555
632.97	0.0588207	0.0159421
633.235	0.0589998	0.0155441
633.499	0.0591211	0.0152479
633.764	0.0592679	0.0148157
634.029	0.0595041	0.0145044
634.293	0.0595419	0.0141596
634.558	0.0595708	0.0138638
634.822	0.0595459	0.0136642
635.087	0.0595749	0.0133852
635.352	0.0597048	0.013015
635.616	0.0598628	0.0127539
635.88	0.0600535	0.0124704
636.145	0.0602673	0.0123083
636.409	0.0604943	0.0119213
636.674	0.0606763	0.0115741
636.938	0.0608121	0.0111879
637.202	0.061052	0.0108001
637.467	0.0611805	0.0105052
637.731	0.0612117	0.0101831
637.995	0.0613801	0.00986874
638.259	0.0614098	0.00958719
638.524	0.0615181	0.00930592
638.788	0.0615598	0.0089688
639.052	0.0615181	0.00874277
639.316	0.061745	0.00856486
639.58	0.0618033	0.00829673
639.844	0.0618331	0.00808632
640.108	0.0619322	0.00781826
640.372	0.0620135	0.00754914
640.636	0.0619453	0.00738189
640.9	0.062046	0.0070549
641.164	0.0620379	0.00686335
641.428	0.0620574	0.00664186
641.692	0.0619804	0.00657784
641.956	0.0620203	0.00650708
642.219	0.0619637	0.0064635
642.483	0.0621124	0.00635382
642.747	0.062084	0.00640437
643.011	0.0622387	0.00647509
643.274	0.062417	0.00654351
643.538	0.0624431	0.00659968
643.802	0.0624814	0.00673032
644.065	0.0625662	0.00698132
644.329	0.062588	0.00724283
644.592	0.0627118	0.00745273
644.856	0.0627427	0.00760668
645.119	0.0627725	0.00780572
645.383	0.0627705	0.00793085
645.646	0.0625793	0.00806951
645.91	0.0626569	0.00816637
646.173	0.062618	0.00826935
646.436	0.0626206	0.00815194
646.7	0.0626546	0.0081651
646.963	0.0625932	0.00800923
647.226	0.0626838	0.00791785
647.49	0.0627015	0.00771353
647.753	0.0625806	0.00736548
648.016	0.0624004	0.00688137
648.279	0.062054	0.00619861
648.542	0.0613791	0.0050929
648.806	0.0592659	0.00257926
649.069	0.0477123	7.12824e-11
649.332	0.0300814	0.00234057
649.595	0.0154887	0.00450189
649.858	0.00487485	0.00726141
650.121	0.000706465	0.0106883
650.384	0	0.0112897
650.647	7.41911e-05	0.0114114
650.91	6.72107e-05	0.0114389
651.172	6.79514e-05	0.0113935
651.435	5.82989e-05	0.0113995
651.698	8.34455e-05	0.0114171
651.961	0.000170319	0.0114174
652.224	0.000100246	0.011386
652.486	0.000167707	0.0114055
652.749	0.000258742	0.0113644
653.012	0.000340084	0.0113529
653.274	0.000452018	0.011385
653.537	0.000607471	0.0113646
653.8	0.000746515	0.0113501
654.062	0.000826801	0.0113334
654.325	0.000928082	0.0113723
654.587	0.00108732	0.0113175
654.85	0.00119936	0.0112972
655.112	0.00135989	0.0113174
655.375	0.00148738	0.011336
655.637	0.00169121	0.0112242
655.899	0.00183166	0.011205
656.162	0.00201148	0.0112075
656.424	0.00215446	0.0112006
656.686	0.00233945	0.0111518
656.949	0.00250165	0.0110904
657.211	0.00267232	0.0110647
657.473	0.00283814	0.0110425
657.735	0.003027	0.0109812
657.997	0.00317485	0.0109206
658.26	0.00336649	0.010923
658.522	0.00371573	0.0108985
658.784	0.00397318	0.0108796
659.046	0.00419453	0.0108842
659.308	0.00438947	0.010894
659.57	0.00460667	0.0109288
659.832	0.00488265	0.0110443
660.094	0.00500885	0.0111479
660.356	0.00525071	0.0112668
660.617	0.00547389	0.0114191
660.879	0.00577518	0.0116822
661.141	0.00616114	0.0120949
661.403	0.00660189	0.0126891
661.665	0.00744694	0.014236
661.926	0.0124186	0.0166095
662.188	0.023961	0.0163618
662.45	0.039317	0.0156568
662.711	0.0571887	0.013358
662.973	0.0673296	0.00856482
663.235	0.0693341	0.007632
663.496	0.0694372	0.00750678
663.758	0.0696191	0.00745477
664.019	0.0698358	0.00745949
664.281	0.0698994	0.00738402
664.542	0.0700855	0.00735219
664.804	0.0701036	0.00728169
665.065	0.0702137	0.007293
665.327	0.0701679	0.0073613
665.588	0.0700232	0.00741309
665.849	0.0698958	0.00745974
666.11	0.0697098	0.00755709
666.372	0.069644	0.00766693
666.633	0.0696373	0.00774355
666.894	0.0697114	0.00784135
667.155	0.0697618	0.00781425
667.417	0.0698431	0.00787445
667.678	0.0699094	0.00793804
667.939	0.0700132	0.0078935
668.2	0.0700167	0.00788671
668.461	0.0700446	0.0080116
668.722	0.0701539	0.00796989
668.983	0.0701699	0.00798386
669.244	0.0701623	0.0079608
669.505	0.0702649	0.00797247
669.766	0.0703504	0.00798482
670.027	0.0705425	0.00803722
670.287	0.0705565	0.008088
670.548	0.0706976	0.00818631
670.809	0.0708252	0.00812987
671.07	0.0709767	0.00818683
671.33	0.0708628	0.00813568
671.591	0.0708078	0.0082208
671.852	0.0707169	0.00818564
672.112	0.0707202	0.00812506
672.373	0.0707442	0.00815699
672.634	0.0706424	0.00811714
672.894	0.0706927	0.00810987
673.155	0.0707078	0.0081433
673.415	0.0706234	0.00822304
673.676	0.0704612	0.00816103
673.936	0.0702868	0.00813378
674.197	0.0703126	0.00807901
674.457	0.0704338	0.00799513
674.717	0.070385	0.00790847
674.978	0.0704114	0.00794711
675.238	0.0703193	0.00789719
675.498	0.0702366	0.00785544
675.759	0.0702354	0.00791008
676.019	0.0702603	0.00791424
676.279	0.0703184	0.00784463
676.539	0.0702994	0.00776433
676.799	0.0702893	0.00778263
677.059	0.0703523	0.00775986
677.32	0.0701474	0.00781436
677.58	0.0700893	0.0078121
677.84	0.070073	0.00776074
678.1	0.0701361	0.00764515
678.36	0.0701889	0.00763363
678.62	0.0701285	0.00752203
678.879	0.0700692	0.00733891
679.139	0.0699649	0.00722709
679.399	0.0696943	0.00723064
679.659	0.06948	0.00709899
679.919	0.0693153	0.00712317
680.179	0.0691444	0.00706492
680.438	0.0689845	0.00699428
680.698	0.0687663	0.00687052
680.958	0.06876	0.00678212
681.217	0.0686354	0.00669919
681.477	0.06851	0.00666631
681.737	0.0683405	0.00656498
681.996	0.0684124	0.00652463
682.256	0.0682958	0.00652902
682.515	0.0684273	0.00653825
682.775	0.0683583	0.00641195
683.034	0.0682569	0.00632938
683.294	0.0680951	0.00626328
683.553	0.0679997	0.00626359
683.812	0.0679818	0.00626683
684.072	0.0680601	0.0062897
684.331	0.0680781	0.00615128
684.59	0.0680736	0.006069
684.85	0.0680351	0.00608717
685.109	0.0678663	0.00594848
685.368	0.0678649	0.00602076
685.627	0.0677725	0.00590711
685.886	0.0677049	0.00577939
686.146	0.067784	0.00568129
686.405	0.0677926	0.00572254
686.664	0.0678722	0.00573898
686.923	0.0678554	0.00568593
687.182	0.0678393	0.00583607
687.441	0.06778	0.00587644
687.7	0.067776	0.00566696
687.959	0.0678646	0.00566968
688.217	0.0679698	0.00561331
688.476	0.06796	0.00549446
688.735	0.0679477	0.00545413
688.994	0.0679299	0.00546069
689.253	0.0679534	0.00553738
689.512	0.0679798	0.00555474
689.77	0.0680937	0.00549866
690.029	0.0683394	0.00542276
690.288	0.0684489	0.00536082
690.546	0.0684198	0.00535593
690.805	0.0682689	0.00537932
691.063	0.0682407	0.00541817
691.322	0.0683105	0.00550182
691.58	0.0685173	0.00556133
691.839	0.0686898	0.00558835
692.097	0.0688867	0.00552754
692.356	0.0692481	0.00552671
692.614	0.0694275	0.00552605
692.873	0.069506	0.00550338
693.131	0.0697974	0.00549532
693.389	0.0700022	0.00550074
693.648	0.0702963	0.00554651
693.906	0.0704723	0.00553392
694.164	0.0705575	0.00552141
694.422	0.0707696	0.00560669
694.68	0.0708525	0.00558881
694.939	0.07099	0.00556925
695.197	0.0709216	0.00545842
695.455	0.0709936	0.00544687
695.713	0.0710929	0.00548277
695.971	0.0711108	0.00547026
696.229	0.07109	0.00545706
696.487	0.0711173	0.00540676
696.745	0.071113	0.00532764
697.003	0.0711844	0.00529544
697.261	0.0712736	0.00524842
697.519	0.0713799	0.00516772
697.776	0.0715777	0.00508745
698.034	0.0717907	0.00492316
698.292	0.0719905	0.00487649
698.55	0.0721802	0.00488698
698.807	0.0724131	0.00481288
699.065	0.0727452	0.00474349
699.323	0.0729225	0.00465583
699.58	0.0730505	0.00462915
699.838	0.073127	0.0044577

## Sheet: fig 2 c
time[s]	current		INSET	time[s]	current
2.01678	8.92358			0.158409	8.94838
4.05339	8.82734			0.336985	8.99717
6.08997	8.81842			0.515581	8.9367
8.12657	8.81482			0.694119	8.99978
10.1631	6.23675			0.872689	8.99983
12.236	5.52766			1.05125	8.99983
14.3084	5.15108			1.22979	8.99983
16.381	4.90017			1.40834	8.99983
18.4535	4.71215			1.58688	8.99983
20.5259	4.48401			1.76543	8.99983
22.5984	4.3986			1.94401	8.93854
24.671	4.30518			2.12258	8.90947
26.7435	4.1523			2.30111	8.88791
28.816	4.08569			2.47969	8.87284
30.8885	3.9737			2.65827	8.85995
32.961	4.00248			2.83682	8.84834
35.0336	3.89928			3.01539	8.83833
37.1061	3.76192			3.19399	8.83056
39.1786	3.72814			3.37254	8.82411
41.2511	3.71414			3.55112	8.81748
43.3236	3.72033			3.72968	8.81308
45.3961	3.66346			3.9083	8.80919
47.4685	3.65788			4.08685	8.8071
49.541	3.55961			4.26518	8.56269
51.6136	3.52662			4.44329	1.23926
53.6861	3.47826			4.62137	3.86716
55.7586	3.49654			4.79947	3.07516
57.8311	3.48689			4.97751	1.80677
59.9036	3.41836			5.15559	3.5698
61.9762	3.33154			5.33367	1.76379
64.0487	3.40001			5.5118	2.53669
66.1212	3.39616			5.68988	2.13053
68.1938	3.25581			5.86796	4.45241
70.2664	3.30942			6.04606	2.16537
72.3389	3.24437			6.22411	3.57716
74.4114	3.3162			6.40219	2.74015
76.4839	3.24822			6.58027	2.67423
78.5564	3.25113			6.75838	3.04929
80.6289	3.21657			6.93643	2.42643
82.7014	3.14113			7.11451	2.80251
84.774	3.1504			7.29261	2.55626
86.8465	3.17747			7.47073	2.48468
88.919	3.21177			7.64882	2.59495
90.9915	3.12567			7.82695	2.3827
93.064	3.12623			8.00506	2.45759
95.1366	3.12215			8.18317	2.39872
97.2091	3.14514			8.36127	2.32354
99.2816	3.12106			8.53937	2.36631
101.354	3.0956			8.71745	2.28185
103.427	1.5611			8.89553	2.27117
105.499	0.920263			9.07363	2.26223
107.572	0.898313			9.25173	2.21481
109.644	0.869588			9.42983	2.21485
111.717	0.764137			9.60793	2.18042
113.789	0.794309			9.78605	2.16591
115.862	0.699434			9.96416	2.15323
117.934	0.673505			10.1423	2.11502
120.007	0.719835			10.3204	2.12844
122.079	0.658082			10.4984	2.08383
124.152	0.621214			10.6765	2.04235
126.224	0.66736			10.8546	1.0697
128.297	0.625483			11.0327	1.43227
130.369	0.57962			11.2108	1.44305
132.442	0.556924			11.3889	1.07981
134.514	0.51652			11.567	1.41974
136.587	0.534695			11.7451	1.16197
138.659	0.511047			11.9232	1.19244
140.732	0.546296			12.1013	1.27413
142.804	0.437787			12.2794	1.10159
144.877	0.494484			12.4575	1.216
146.949	0.46425			12.6356	1.15324
149.022	0.453475			12.8137	1.11823
151.095	0.495514			12.9918	1.16718
153.167	0.454942			13.1698	1.10583
155.24	0.472222			13.3479	1.1155
157.312	0.427036			13.526	1.11767
159.385	0.47855			13.7041	1.08481
161.457	0.453236			13.8822	1.10084
163.53	0.448017			14.0603	1.07356
165.602	0.446156			14.2384	1.08408
167.675	0.418491			14.4165	1.07461
169.747	0.440645			14.5946	1.05203
171.82	0.4365			14.7727	1.06119
173.892	0.373788			14.9508	1.04896
175.965	0.402754			15.1289	1.04366
178.037	0.396282			15.307	1.03973
180.11	0.392886			15.4851	1.03302
182.182	0.38521			15.6632	1.02784
184.255	0.345935			15.8412	1.95253
186.327	0.326992			16.0193	1.86054
188.4	0.3541			16.1975	1.50009
190.472	0.378061			16.3755	2.03478
192.545	0.415392			16.5537	1.6434
194.617	0.303979			16.7318	1.77776
196.69	0.360683			16.9098	1.87275
198.762	0.375648			17.0879	1.68409
200.835	0.340968			17.266	1.8505
202.907	0.279645			17.4441	1.76733
204.98	2.62688			17.6222	1.75773
207.052	2.83703			17.8003	1.8152
209.125	2.88911			17.9784	1.74561
211.197	2.88096			18.1565	1.78156
213.27	2.89721			18.3346	1.78244
215.342	2.83574			18.5127	1.74539
217.415	2.88672			18.6907	1.78408
219.487	2.76723			18.8688	1.74971
221.56	2.81326			19.0469	1.75862
223.633	2.7775			19.2251	1.76491
225.705	2.77602			19.4032	1.73853
227.778	2.7462			19.5813	1.74824
229.85	2.78748			19.7594	1.74433
231.923	2.73298			19.9375	1.7374
233.995	2.76539			20.1156	1.74598
236.068	2.71291			20.2936	1.72112
238.14	2.73753			20.4718	1.7368
240.213	2.70406			20.6499	1.72513
242.285	2.70739			20.828	1.25655
244.358	2.70316			21.0422	0.933431
246.43	2.64926			21.2203	1.3047
248.503	2.69427			21.3985	0.832178
250.575	2.69829			21.5766	1.1025
252.648	2.6534			21.7546	1.0191
254.72	2.61311			21.9327	0.90233
256.793	2.6425			22.1108	1.06006
258.865	2.68807			22.2889	0.914114
260.938	2.7068			22.467	0.966181
263.01	2.60834			22.6451	0.970327
265.083	2.66367			22.8232	0.914056
267.155	2.57821			23.0013	0.956689
269.228	2.6102			23.1794	0.923272
271.3	2.57796			23.3575	0.915627
273.373	2.59967			23.5356	0.934423
275.445	2.63785			23.7137	0.907698
277.518	2.62153			23.8918	0.912339
279.59	2.5796			24.0699	0.911115
281.663	2.6351			24.248	0.895948
283.735	2.57503			24.4261	0.908244
285.808	2.55755			24.6042	0.889315
287.88	2.64233			24.7823	0.887569
289.953	2.62169			24.9604	0.897976
292.025	2.56935			25.1385	0.883667
294.098	2.56425			25.3166	0.881391
296.171	2.57451			25.4946	0.879619
298.243	2.57352			25.6727	0.88046
300.316	2.60437			25.8508	1.37347
302.388	2.52078			26.0289	1.90194
304.461	0.674033			26.207	1.23995
306.533	0.789494			26.3851	1.75674
308.606	0.626618			26.5632	1.58108
310.678	0.601058			26.7413	1.49791
312.751	0.634941			26.9194	1.72962
314.823	0.606995			27.0975	1.51474
316.896	0.530081			27.2756	1.6466
318.968	0.505049			27.4537	1.63124
321.041	0.547987			27.6318	1.56558
323.113	0.505065			27.8099	1.65978
325.186	0.50982			27.988	1.59029
327.258	0.496843			28.1661	1.61604
329.331	0.485922			28.3441	1.62716
331.403	0.505184			28.5222	1.60121
333.476	0.524925			28.7004	1.62426
335.548	0.487651			28.8784	1.60885
337.621	0.468608			29.0565	1.61421
339.694	0.426872			29.2347	1.61275
341.766	0.473122			29.4127	1.60874
343.839	0.406955			29.5908	1.61637
345.911	0.460457			29.7689	1.6006
347.984	0.378481			29.9471	1.60845
350.056	0.384268			30.1251	1.60739
352.129	0.429615			30.3032	1.60588
354.201	0.444869			30.4813	1.59761
356.274	0.277954			30.6594	1.598
358.346	0.35951			30.8375	1.45368
360.419	0.360899			31.0517	0.669504
362.491	0.370486			31.2298	1.23667
364.564	0.314086			31.4079	0.830811
366.636	0.423363			31.586	0.886815
368.709	0.365638			31.7641	1.02731
370.781	0.364346			31.9783	0.799159
372.854	0.312783			32.1564	0.975567
374.926	0.38286			32.3345	0.841127
376.999	0.356201			32.5126	0.870077
379.071	0.340362			32.6907	0.899371
381.144	0.361177			32.8688	0.82374
383.216	0.372424			33.0469	0.881028
385.289	0.309278			33.2249	0.846262
387.361	0.39293			33.403	0.833473
389.434	0.398739			33.5812	0.861857
391.506	0.303386			33.7592	0.824705
393.579	0.30829			33.9374	0.83976
395.651	0.322113			34.1155	0.834107
397.724	0.296139			34.2936	0.826184
399.796	0.31468			34.4716	0.834844
401.869	0.31565			34.6497	0.81967
403.941	0.283147			34.8278	0.818628
406.014	2.2511			35.0059	0.817737
408.086	2.40844			35.184	0.810746
410.159	2.49427			35.3621	0.821919
412.231	2.49998			35.5402	0.803055
414.304	2.51244			35.7183	0.814508
416.376	2.47793			35.8964	1.16064
418.449	2.53691			36.0745	1.83816
420.521	2.4405			36.2525	1.17437
422.594	2.44314			36.4307	1.60667
424.666	2.42538			36.6088	1.54632
426.739	2.43417			36.7869	1.36681
428.811	2.40873			36.965	1.64463
430.884	2.42342			37.1431	1.44432
432.956	2.44514			37.3212	1.5229
435.029	2.45673			37.4993	1.56729
437.101	2.43003			37.6774	1.47282
439.174	2.39327			37.8554	1.56562
441.246	2.39805			38.0335	1.5218
443.319	2.41639			38.2116	1.52038
445.391	2.36682			38.3897	1.55294
447.464	2.39142			38.5678	1.51169
449.537	2.42221			38.7459	1.54621
451.609	2.39078			38.924	1.52877
453.682	2.37694			39.1021	1.52858
455.754	2.35044			39.2802	1.54082
457.827	2.49309			39.4583	1.52109
459.899	2.42034			39.6363	1.53978
461.972	2.38595			39.8144	1.52678
464.044	2.42297			39.9926	1.52402
466.117	2.38642			40.1707	1.53958
468.189	2.4142			40.3487	1.51939
470.262	2.36573			40.5268	1.53361
472.335	2.3797			40.705	1.52564
474.407	2.36375			40.8831	1.4387
476.48	2.38304			41.0973	0.606646
478.552	2.38317			41.2754	1.14349
480.625	2.38787			41.4535	0.831943
482.697	2.38505			41.6678	0.885336
484.77	2.42878			41.8459	0.938298
486.842	2.32967			42.0602	0.77147
488.915	2.37934			42.2383	0.918519
490.987	2.34319			42.4525	0.764516
493.06	2.38927			42.6307	0.858153
495.132	2.41832			42.8088	0.815668
497.205	2.35367			43.023	0.806943
499.277	2.3335			43.2011	0.827962
501.35	2.2937			43.4154	0.78101
503.422	2.33034			43.5935	0.821235
505.495	2.33432			43.8078	0.778519
507.567	0.810537			44.022	0.795097
509.64	0.682933			44.2363	0.787748
511.712	0.620169			44.4506	0.780195
513.785	0.568477			44.6648	0.78367
515.857	0.532985			44.8791	0.771678
517.93	0.529723			45.0933	0.777401
520.002	0.527177			45.3076	0.765706
522.075	0.484147			45.5218	0.773313
524.148	0.521403			45.7361	0.764111
526.22	0.507372			45.9142	0.875032
528.293	0.47509			46.0922	1.7907
530.365	0.388777			46.2704	1.22625
532.438	0.424682			46.4484	1.39541
534.51	0.400985			46.6265	1.59128
536.583	0.397151			46.8046	1.27851
538.655	0.423511			46.9828	1.55672
540.728	0.409279			47.1608	1.43846
542.8	0.410146			47.3389	1.42231
544.873	0.30985			47.517	1.53271
546.945	0.41555			47.6951	1.41252
549.018	0.436385			47.8732	1.49377
551.09	0.375623			48.0513	1.48033
553.163	0.39737			48.2294	1.4554
555.235	0.305296			48.4075	1.49795
557.308	0.40538			48.5856	1.46658
559.38	0.375487			48.7637	1.48172
561.453	0.350205			48.9418	1.47986
563.525	0.319587			49.1199	1.47774
565.598	0.342371			49.298	1.47764
567.67	0.334142			49.4761	1.47902
569.743	0.344528			49.6542	1.47579
571.815	0.326204			49.8323	1.47905
573.888	0.374143			50.0104	1.48572
575.96	0.330554			50.1885	1.47383
578.033	0.28957			50.3666	1.48169
580.105	0.366379			50.5447	1.47973
582.178	0.350057			50.7228	1.47511
584.25	0.312229			50.9009	1.47749
586.323	0.309611			51.1151	0.586648
588.396	0.330231			51.2932	0.99839
590.468	0.297529			51.4713	0.938765
592.541	0.277445			51.6855	0.746972
594.613	0.317845			51.8636	0.969928
596.686	0.338336			52.0779	0.6999
598.758	0.338341			52.256	0.881936
600.831	0.329666			52.4702	0.750472
602.903	0.330412			52.6845	0.818267
604.976	0.304945			52.8988	0.771611
607.048	1.73418			53.113	0.783288
609.121	2.11246			53.3273	0.771329
611.193	2.23534			53.5415	0.759801
613.266	2.23469			53.7558	0.774289
615.338	2.22339			53.97	0.753177
617.411	2.29139			54.1843	0.768216
619.483	2.31525			54.3986	0.746261
621.556	2.26963			54.6128	0.753557
623.628	2.23779			54.8272	0.747596
625.701	2.26388			55.0414	0.743069
627.774	2.29951			55.2557	0.745709
629.846	2.27449			55.47	0.737828
631.919	2.23496			55.6842	0.741108
633.991	2.25437			55.8984	0.733161
636.064	2.2713			56.0765	1.42862
638.136	2.21816			56.2546	1.54002
640.209	2.24849			56.4327	1.10593
642.281	2.24786			56.6108	1.6031
644.354	2.24968			56.7889	1.31414
646.426	2.19491			56.967	1.37845
648.499	2.26966			57.1451	1.50471
650.571	2.25898			57.3232	1.32783
652.644	2.2627			57.5013	1.47367
654.716	2.27255			57.6794	1.42377
656.789	2.22323			57.8575	1.40591
658.862	2.26124			58.0355	1.47083
660.934	2.16674			58.2136	1.40227
663.007	2.23104			58.3917	1.4512
665.079	2.2333			58.5698	1.44266
667.152	2.17739			58.7479	1.41813
669.224	2.25604			58.926	1.45319
671.297	2.23596			59.1041	1.44135
673.369	2.25631			59.2822	1.42793
675.442	2.25389			59.4603	1.44866
677.514	2.21765			59.6384	1.43857
679.587	2.23438			59.8165	1.43861
681.659	2.22243			59.9946	1.44419
683.732	2.17658			60.1727	1.43818
685.804	2.22711			60.3508	1.44389
687.877	2.23191			60.5289	1.44227
689.949	2.18596			60.707	1.43514
692.022	2.23317			60.885	1.44019
694.094	2.19823			61.0631	1.13118
696.167	2.2148			61.2774	0.66232
698.239	2.20495			61.4555	1.09893
700.312	2.16657			61.6698	0.620287
702.384	2.16263			61.8479	0.928696
704.457	2.16768			62.026	0.773134
706.529	2.30296			62.2402	0.788004
708.602	0.771244			62.4184	0.825987
710.674	0.662954			62.6326	0.722022
712.747	0.560457			62.8107	0.81439
714.819	0.516758			63.025	0.725644
716.892	0.541479			63.2392	0.773701
718.964	0.546578			63.4535	0.741376
721.037	0.441503			63.6678	0.752532
723.109	0.499427			63.882	0.728022
725.182	0.47575			64.0963	0.750652
727.254	0.525651			64.3105	0.722858
729.327	0.380992			64.5247	0.735345
731.399	0.447158			64.739	0.729551
733.472	0.422968			64.9532	0.722929
735.544	0.413271			65.1675	0.720511
737.617	0.406053			65.3818	0.727507
739.69	0.35641			65.5961	0.716069
741.762	0.35593			65.8103	0.717185
743.835	0.399966			66.0246	0.764726
745.907	0.369674			66.2027	1.67727
747.98	0.37051			66.3808	1.21756
750.052	0.363809			66.5589	1.26683
752.125	0.376057			66.737	1.53863
754.197	0.367561			66.915	1.21105
756.27	0.362984			67.0931	1.46778
758.342	0.361489			67.2712	1.37374
760.415	0.382337			67.4493	1.3433
762.487	0.375333			67.6274	1.45768
764.56	0.372831			67.8055	1.34497
766.632	0.345422			67.9835	1.42067
768.705	0.324247			68.1617	1.40778
770.777	0.362591			68.3398	1.38343
772.85	0.389068			68.5179	1.43089
774.922	0.382819			68.696	1.38559
776.995	0.349744			68.8741	1.41653
779.067	0.365746			69.0522	1.41192
781.14	0.348275			69.2302	1.40096
783.212	0.36996			69.4083	1.41599
785.285	0.352295			69.5864	1.40803
787.357	0.28966			69.7645	1.4125
789.43	0.323997			69.9426	1.40699
791.502	0.373514			70.1207	1.4094
793.575	0.343172			70.2988	1.41666
795.647	0.379352			70.4769	1.40442
797.72	0.302386			70.655	1.41688
799.792	0.290056			70.8331	1.41062
801.865	0.301773			71.0112	1.40631
803.937	0.302502			71.1894	0.756027
806.01	0.369594			71.4036	0.877578
808.082	1.79406			71.5817	0.943349
810.155	1.91444			71.7959	0.675111
812.227	2.08531			71.974	0.929978
814.3	2.09821			72.1883	0.662803
816.372	2.13074			72.3663	0.827788
818.445	2.1334			72.5806	0.721864
820.517	2.13649			72.7949	0.766824
822.59	2.11224			73.0091	0.735194
824.662	2.18209			73.2234	0.736944
826.735	2.11795			73.4377	0.738092
828.807	2.09024			73.652	0.720358
830.88	2.11913			73.8662	0.73315
832.952	2.15145			74.0805	0.717306
835.025	2.12122			74.2947	0.715596
837.097	2.21006			74.5089	0.718802
839.17	2.13593			74.7232	0.709333
841.242	2.13771			74.9374	0.708992
843.315	2.12468			75.1516	0.707606
845.387	2.11911			75.3659	0.708367
847.46	2.06766			75.5802	0.701458
849.532	2.18069			75.7944	0.699056
851.605	2.15428			76.0087	0.699041
853.677	2.11323			76.1868	1.25328
855.75	2.11991			76.3649	1.5526
857.822	2.13597			76.543	1.02486
859.895	2.10977			76.721	1.52641
861.967	2.13272			76.8992	1.29133
864.04	2.1107			77.0773	1.28497
866.112	2.15442			77.2554	1.46966
868.185	2.1155			77.4335	1.2653
870.258	2.10457			77.6116	1.40725
872.33	2.15821			77.7897	1.37571
874.403	2.11856			77.9678	1.33086
876.475	2.15737			78.1459	1.42414
878.548	2.11481			78.324	1.34422
880.62	2.1244			78.5021	1.39004
882.693	2.09847			78.6802	1.3884
884.765	2.08376			78.8583	1.36063
886.838	2.09326			79.0364	1.40432
888.91	2.13167			79.2145	1.37335
890.983	2.15889			79.3926	1.38873
893.055	2.1059			79.5707	1.38892
895.128	2.14169			79.7488	1.37266
897.2	2.11984			79.9269	1.40196
899.273	2.14742			80.105	1.37199
901.345	2.15253			80.2831	1.39232
903.418	2.11228			80.4611	1.39045
905.49	2.11029			80.6392	1.37922
907.563	2.15617			80.8173	1.39476
909.635	0.840382			80.9954	1.38134
911.708	0.683034			81.1736	1.17335
913.78	0.685972			81.3878	0.575869
915.853	0.549314			81.5659	1.07001
917.925	0.581714			81.7802	0.595938
919.998	0.522099			81.9583	0.861395
922.07	0.51964			82.1364	0.776016
924.143	0.46353			82.3506	0.724963
926.215	0.451825			82.5287	0.809726
928.288	0.433916			82.743	0.681012
930.36	0.462583			82.9573	0.777337
932.433	0.459615			83.1715	0.693551
934.505	0.345533			83.3858	0.741816
936.578	0.420842			83.6	0.707119
938.65	0.46839			83.8143	0.714166
940.723	0.395862			84.0285	0.710387
942.795	0.454059			84.2428	0.700217
944.868	0.42156			84.457	0.708845
946.94	0.304272			84.6713	0.693167
949.013	0.434348			84.8856	0.701086
951.085	0.362999			85.0998	0.694531
953.158	0.351387			85.3141	0.691786
955.23	0.381295			85.5283	0.6913
957.303	0.334511			85.7426	0.693978
959.375	0.375061			85.9569	0.683873
961.448	0.380931			86.1711	0.795653
963.52	0.324057			86.3492	1.65126
965.593	0.37039			86.5273	1.10729
967.665	0.379425			86.7055	1.28663
969.738	0.366162			86.8835	1.45624
971.81	0.354287			87.0617	1.16181
973.883	0.348741			87.2398	1.44188
975.955	0.390322			87.4179	1.30991
978.028	0.381092			87.596	1.30835
980.1	0.412963			87.7741	1.40587
982.173	0.385055			87.9521	1.29617
984.245	0.300719			88.1302	1.38027
986.318	0.33767			88.3083	1.35866
988.39	0.363107			88.4864	1.34064
990.463	0.342502			88.6645	1.37793
992.535	0.373677			88.8426	1.34786
994.608	0.305408			89.0207	1.36936
996.681	0.312368			89.1988	1.36018
998.753	0.372978			89.3769	1.36204
1000.83	0.332855			89.555	1.37051
1002.9	0.340592			89.7331	1.3556
1004.97	0.362221			89.9112	1.37338
1007.04	0.309977			90.0893	1.36076
1009.12	1.40402			90.2674	1.36537
1011.19	1.90449			90.4455	1.37265
1013.26	1.98266			90.6236	1.36577
1015.33	2.05302			90.8017	1.36095
1017.41	1.96969			90.9798	1.3766
1019.48	2.00955			91.1579	1.35782
1021.55	2.05788			91.3721	0.529393
1023.62	2.09585			91.5502	0.916341
1025.7	2.01069			91.7283	0.852786
1027.77	2.07955			91.9426	0.68524
1029.84	2.05847			92.1207	0.888552
1031.91	2.05001			92.3349	0.638328
1033.99	2.09014			92.513	0.816091
1036.06	2.0862			92.7273	0.675646
1038.13	2.05963			92.9416	0.753986
1040.2	2.02915			93.1558	0.695663
1042.28	1.99364			93.3701	0.725365
1044.35	2.04751			93.5844	0.704154
1046.42	2.0145			93.7986	0.697975
1048.49	2.01733			94.0129	0.705514
1050.57	2.04143			94.2271	0.692823
1052.64	2.0456			94.4414	0.692456
1054.71	2.1051			94.6557	0.689179
1056.78	2.04858			94.8699	0.686728
1058.86	1.98533			95.0841	0.687859
1060.93	2.04273			95.2984	0.678021
1063	2.02032			95.5126	0.681261
1065.07	2.06183			95.7269	0.684282
1067.15	2.06657			95.9411	0.670878
1069.22	2.04147			96.1554	0.6774
1071.29	2.027			96.3334	1.33828
1073.36	2.06377			96.5115	1.42657
1075.44	2.06633			96.6896	1.02248
1077.51	2.11			96.8677	1.50685
1079.58	2.03535			97.0458	1.20789
1081.65	2.02506			97.2239	1.30098
1083.73	2.06634			97.402	1.38792
1085.8	2.06863			97.5801	1.2417
1087.87	2.06913			97.7582	1.3859
1089.94	2.06668			97.9363	1.30974
1092.02	2.02455			98.1144	1.32522
1094.09	2.05324			98.2925	1.3623
1096.16	2.04606			98.4706	1.31536
1098.23	2.0627			98.6487	1.35288
1100.31	2.04931			98.8268	1.3345
1102.38	2.08799			99.0049	1.34973
1104.45	2.05079			99.183	1.34359
1106.52	2.06838			99.3611	1.3452
1108.6	2.00472			99.5392	1.35092
1110.67	0.856039			99.7173	1.34509
1112.74	0.626054			99.8954	1.34539
1114.81	0.61341			100.073	1.35567
1116.89	0.574871			100.252	1.34469
1118.96	0.612234			100.43	1.35372
1121.03	0.554512			100.608	1.34934
1123.1	0.538871			100.786	1.34871
1125.18	0.471741			100.964	1.35488
1127.25	0.495432			101.142	1.34661
1129.32	0.438769			101.32	1.04627
1131.39	0.472713			101.534	0.617869
1133.47	0.526162			101.712	1.01971
1135.54	0.489845			101.927	0.575776
1137.61	0.450209			102.105	0.867999
1139.68	0.404308			102.319	0.665206
1141.76	0.448338			102.533	0.773433
1143.83	0.402654			102.748	0.696926
1145.9	0.396336			102.962	0.722735
1147.97	0.390448			103.176	0.708515
1150.05	0.425514			103.39	0.696831
1152.12	0.416604			103.605	0.702429
1154.19	0.394932			103.819	0.680413
1156.26	0.416756			104.033	0.702966
1158.34	0.392284			104.247	0.67384
1160.41	0.409424			104.462	0.692593
1162.48	0.375696			104.676	0.679484
1164.55	0.35972			104.89	0.681045
1166.63	0.360217			105.104	0.671393
1168.7	0.353667			105.319	0.67421
1170.77	0.394825			105.533	0.671337
1172.84	0.373875			105.747	0.670163
1174.92	0.381806			105.961	0.6676
1176.99	0.363059			106.176	0.664762
1179.06	0.355854			106.354	1.04741
1181.13	0.407829			106.532	1.56784
1183.21	0.403422			106.71	0.976344
1185.28	0.383722			106.888	1.41849
1187.35	0.344178			107.066	1.28344
1189.42	0.373267			107.244	1.20361
1191.5	0.356304			107.422	1.406
1193.57	0.387559			107.6	1.23046
1195.64	0.403956			107.779	1.33518
1197.72	0.344031			107.957	1.33184
1199.79	0.324625			108.135	1.27593
1201.86	0.39802			108.313	1.35455
1203.93	0.399335			108.491	1.30549
1206.01	0.329279			108.669	1.32422
1208.08	0.377529			108.847	1.34099
1210.15	0.772729			109.025	1.31201
1212.22	1.75936			109.203	1.3425
1214.3	1.94419			109.381	1.32525
1216.37	1.93308			109.56	1.3259
1218.44	1.98411			109.738	1.33858
1220.51	1.99541			109.916	1.32652
1222.59	1.93324			110.094	1.33946
1224.66	2.02309			110.272	1.32642
1226.73	1.97764			110.45	1.34426
1228.8	1.92756			110.628	1.32832
1230.88	1.9603			110.806	1.33637
1232.95	1.95154			110.984	1.33213
1235.02	2.02578			111.162	1.33608
1237.09	2.01732			111.34	1.22948
1239.17	1.97473			111.555	0.501256
1241.24	1.9645			111.733	1.01941
1243.31	2.0231			111.947	0.597564
1245.38	2.00505			112.161	0.848759
1247.46	1.95734			112.376	0.66961
1249.53	2.01606			112.59	0.757316
1251.6	1.97336			112.804	0.692239
1253.67	1.95851			113.018	0.710968
1255.75	1.97224			113.233	0.704794
1257.82	1.98328			113.447	0.687852
1259.89	2.00447			113.661	0.694859
1261.96	1.99474			113.875	0.678176
1264.04	1.98456			114.09	0.687808
1266.11	1.97259			114.304	0.674387
1268.18	1.93185			114.518	0.681226
1270.25	2.00543			114.732	0.668293
1272.33	2.05954			114.947	0.675852
1274.4	2.00199			115.161	0.664899
1276.47	2.02413			115.375	0.668263
1278.54	2.05811			115.59	0.663989
1280.62	1.958			115.804	0.66122
1282.69	1.95907			116.018	0.660125
1284.76	2.01311			116.232	0.661786
1286.83	1.99711			116.41	0.986198
1288.91	1.96681			116.589	1.57297
1290.98	1.97853			116.767	0.968119
1293.05	2.01884			116.945	1.38889
1295.12	1.96903			117.123	1.29118
1297.2	1.9989			117.301	1.16912
1299.27	1.9979			117.479	1.4088
1301.34	1.98166			117.657	1.20967
1303.41	2.02876			117.835	1.32151
1305.49	1.99618			118.013	1.3221
1307.56	1.9879			118.192	1.25916
1309.63	2.00051			118.37	1.34844
1311.7	0.922377			118.548	1.28729
1313.78	0.76036			118.726	1.31189
1315.85	0.620989			118.904	1.32171
1317.92	0.648457			119.082	1.29715
1319.99	0.577588			119.26	1.32618
1322.07	0.565788			119.438	1.31839
1324.14	0.567804			119.616	1.315
1326.21	0.462479			119.794	1.3196
1328.28	0.521594			119.972	1.32008
1330.36	0.527327			120.15	1.31419
1332.43	0.47121			120.329	1.32496
1334.5	0.469121			120.507	1.31512
1336.57	0.455342			120.685	1.32601
1338.65	0.474268			120.863	1.32018
1340.72	0.488338			121.041	1.32773
1342.79	0.47141			121.219	1.3237
1344.86	0.42356			121.397	1.24433
1346.94	0.518724			121.611	0.4841
1349.01	0.406473			121.79	1.00491
1351.08	0.416706			122.004	0.599902
1353.15	0.417325			122.218	0.834726
1355.23	0.435241			122.432	0.659644
1357.3	0.483018			122.647	0.75261
1359.37	0.427738			122.861	0.684375
1361.44	0.510921			123.075	0.703895
1363.52	0.393771			123.289	0.706549
1365.59	0.395811			123.504	0.672984
1367.66	0.410031			123.718	0.692167
1369.73	0.416112			123.932	0.669908
1371.81	0.395059			124.146	0.688078
1373.88	0.395234			124.361	0.659692
1375.95	0.387047			124.575	0.686056
1378.02	0.391459			124.789	0.653044
1380.1	0.42324			125.003	0.672857
1382.17	0.425201			125.218	0.657424
1384.24	0.362322			125.432	0.658292
1386.31	0.3598			125.646	0.663499
1388.39	0.325073			125.86	0.653752
1390.46	0.44834			126.075	0.659743
1392.53	0.373612			126.289	0.645337
1394.6	0.390608			126.467	0.9511
1396.68	0.383957			126.645	1.56065
1398.75	0.398113			126.823	0.96099
1400.82	0.348844			127.001	1.36385
1402.89	0.326748			127.179	1.28218
1404.97	0.406217			127.358	1.15276
1407.04	0.387701			127.536	1.40051
1409.11	0.334788			127.714	1.20074
1411.18	0.383424			127.892	1.30393
1413.26	1.72371			128.07	1.31398
1415.33	1.86437			128.248	1.24626
1417.4	1.89706			128.426	1.33028
1419.47	1.94537			128.604	1.28093
1421.55	1.90893			128.782	1.29506
1423.62	1.85893			128.96	1.31607
1425.69	1.93425			129.139	1.28784
1427.76	1.89365			129.317	1.30765
1429.84	1.91351			129.495	1.31238
1431.91	1.94498			129.673	1.29614
1433.98	1.96397			129.851	1.31674
1436.05	1.95577			130.029	1.3018
1438.13	1.98055			130.207	1.3156
1440.2	1.90347			130.385	1.31164
1442.27	1.88258			130.563	1.30168
1444.34	1.96178			130.741	1.31881
1446.42	1.93672			130.919	1.30554
1448.49	1.92228			131.098	1.30694
1450.56	1.92598			131.276	1.30822
1452.63	1.96294			131.454	1.25921
1454.71	1.95324			131.668	0.474765
1456.78	1.9117			131.846	0.983326
1458.85	1.94933			132.06	0.606137
1460.92	1.97019			132.275	0.817595
1463	1.96311			132.489	0.679126
1465.07	1.99256			132.703	0.723087
1467.14	1.9351			132.917	0.70062
1469.22	1.92569			133.132	0.690751
1471.29	1.96347			133.346	0.695624
1473.36	1.95314			133.56	0.666405
1475.43	2.00702			133.775	0.698523
1477.51	1.99605			133.989	0.653763
1479.58	1.94994			134.203	0.693485
1481.65	1.97483			134.417	0.65166
1483.72	1.90102			134.632	0.675636
1485.8	1.90521			134.846	0.653679
1487.87	1.97502			135.06	0.667102
1489.94	1.90548			135.274	0.650554
1492.01	1.9388			135.489	0.661059
1494.09	1.86461			135.703	0.652168
1496.16	1.9958			135.917	0.651068
1498.23	1.91523			136.132	0.643621
1500.3	1.96415			136.346	0.649252
1502.38	2.03133			136.56	1.10685
1504.45	1.92872			136.738	1.47427
1506.52	1.93941			136.916	0.951563
1508.59	1.92163			137.094	1.41225
1510.67	1.94673			137.272	1.21207
1512.74	0.845131			137.45	1.18956
1514.81	0.75409			137.629	1.36615
1516.88	0.721377			137.807	1.17862
1518.96	0.607426			137.985	1.32323
1521.03	0.602441			138.163	1.27779
1523.1	0.513419			138.341	1.25092
1525.17	0.57701			138.519	1.3226
1527.25	0.579788			138.697	1.26208
1529.32	0.582697			138.875	1.29494
1531.39	0.550545			139.053	1.29102
1533.46	0.519389			139.231	1.28836
1535.54	0.486116			139.41	1.29599
1537.61	0.507441			139.588	1.28961
1539.68	0.434849			139.766	1.2979
1541.75	0.511111			139.944	1.29524
1543.83	0.374739			140.122	1.29196
1545.9	0.465226			140.3	1.30643
1547.97	0.429247			140.478	1.29387
1550.04	0.467321			140.656	1.30137
1552.12	0.431936			140.834	1.29832
1554.19	0.510888			141.012	1.30122
1556.26	0.427921			141.19	1.30073
1558.33	0.464325			141.369	1.29888
1560.41	0.402953			141.547	1.14999
1562.48	0.432592			141.761	0.509125
1564.55	0.467485			141.939	1.00822
1566.62	0.384874			142.153	0.556733
1568.7	0.395886			142.367	0.849101
1570.77	0.412525			142.582	0.626289
1572.84	0.384522			142.796	0.749256
1574.91	0.474759			143.01	0.666579
1576.99	0.422582			143.224	0.701984
1579.06	0.380705			143.439	0.678459
1581.13	0.385803			143.653	0.678348
1583.2	0.463672			143.867	0.672597
1585.28	0.399884			144.081	0.666683
1587.35	0.387734			144.296	0.674535
1589.42	0.408557			144.51	0.650737
1591.49	0.405601			144.724	0.668363
1593.57	0.406362			144.938	0.647728
1595.64	0.362531			145.153	0.660833
1597.71	0.400371			145.367	0.642705
1599.78	0.388779			145.581	0.651961
1601.86	0.433544			145.796	0.647
1603.93	0.325932			146.01	0.647331
1606	0.344958			146.224	0.647059
1608.07	0.368984			146.438	0.634999
1610.15	0.389276			146.616	1.05993
1612.22	0.393276			146.794	1.48628
1614.29	1.60683			146.973	0.933768
1616.36	1.75888			147.151	1.39518
1618.44	1.82265			147.329	1.21022
1620.51	1.83653			147.507	1.16921
1622.58	1.86741			147.685	1.36094
1624.65	1.85007			147.863	1.17138
1626.73	1.82973			148.041	1.30208
1628.8	1.8403			148.219	1.27874
1630.87	1.87734			148.397	1.23835
1632.94	1.81268			148.575	1.30934
1635.02	1.86999			148.754	1.25482
1637.09	1.84711			148.932	1.27731
1639.16	1.846			149.11	1.29492
1641.23	1.87719			149.288	1.26622
1643.31	1.83131			149.466	1.29749
1645.38	1.88077			149.644	1.28358
1647.45	1.90664			149.822	1.27994
1649.52	1.84857			150	1.29119
1651.6	1.86968			150.178	1.28411
1653.67	1.87545			150.356	1.28641
1655.74	1.89077			150.535	1.29042
1657.81	1.85704			150.713	1.29178
1659.89	1.88269			150.891	1.28264
1661.96	1.8535			151.069	1.29853
1664.03	1.88708			151.247	1.28779
1666.1	1.89671			151.425	1.2841
1668.18	1.94801			151.603	1.17948
1670.25	1.86458			151.817	0.488994
1672.32	1.92335			151.995	0.997825
1674.39	1.83366			152.21	0.561909
1676.47	1.87994			152.424	0.83501
1678.54	1.86655			152.638	0.635183
1680.61	1.885			152.853	0.739886
1682.68	1.89347			153.067	0.669553
1684.76	1.91119			153.281	0.689798
1686.83	1.91164			153.495	0.686301
1688.9	1.88533			153.71	0.658647
1690.97	1.87266			153.924	0.686218
1693.05	1.86574			154.138	0.648797
1695.12	1.87274			154.352	0.676229
1697.19	1.94116			154.567	0.644042
1699.26	1.86035			154.781	0.666281
1701.34	1.89347			154.995	0.646553
1703.41	1.86938			155.209	0.65215
1705.48	1.906			155.424	0.647192
1707.55	1.87217			155.638	0.647348
1709.63	1.9042			155.852	0.64095
1711.7	1.92013			156.066	0.642995
1713.77	1.09826			156.281	0.632224
1715.84	0.747085			156.495	0.645601
1717.92	0.632258			156.673	0.995656
1719.99	0.641375			156.851	1.4915
1722.06	0.585869			157.029	0.934458
1724.13	0.495971			157.207	1.36391
1726.21	0.556771			157.385	1.2202
1728.28	0.521598			157.563	1.1543
1730.35	0.57879			157.742	1.35636
1732.42	0.502161			157.92	1.16982
1734.5	0.504632			158.098	1.28325
1736.57	0.455711			158.276	1.27006
1738.64	0.534492			158.454	1.2307
1740.71	0.564034			158.632	1.29564
1742.79	0.519507			158.81	1.24705
1744.86	0.485097			158.988	1.27605
1746.93	0.483039			159.166	1.28371
1749	0.458661			159.344	1.25257
1751.08	0.434995			159.523	1.29593
1753.15	0.44951			159.701	1.26935
1755.22	0.411193			159.879	1.271
1757.29	0.389855			160.057	1.2831
1759.37	0.417276			160.235	1.27646
1761.44	0.413688			160.413	1.27926
1763.51	0.410575			160.591	1.2806
1765.58	0.417636			160.769	1.27813
1767.66	0.393249			160.947	1.28604
1769.73	0.405426			161.125	1.28292
1771.8	0.424115			161.303	1.2829
1773.87	0.48399			161.482	1.28454
1775.95	0.407366			161.66	1.19061
1778.02	0.367377			161.874	0.480188
1780.09	0.385963			162.052	0.980447
1782.16	0.467886			162.266	0.57723
1784.24	0.372721			162.481	0.813935
1786.31	0.426445			162.695	0.646244
1788.38	0.415061			162.909	0.725478
1790.46	0.397499			163.123	0.670483
1792.53	0.383513			163.338	0.684502
1794.6	0.475978			163.552	0.677326
1796.67	0.407134			163.766	0.660335
1798.75	0.424073			163.98	0.67768
1800.82	0.395632			164.195	0.645249
1802.89	0.372086			164.409	0.667648
1804.96	0.437582			164.623	0.642623
1807.04	0.432539			164.837	0.664281
1809.11	0.363137			165.051	0.637857
1811.18	0.417951			165.266	0.658084
1813.25	0.377505			165.48	0.63524
1815.33	1.50283			165.694	0.647912
1817.4	1.66717			165.909	0.638425
1819.47	1.79464			166.123	0.633669
1821.54	1.73764			166.337	0.639492
1823.62	1.79798			166.551	0.634981
1825.69	1.78058			166.729	0.950426
1827.76	1.75101			166.907	1.50913
1829.83	1.80175			167.086	0.927905
1831.91	1.80624			167.264	1.33435
1833.98	1.76336			167.442	1.2363
1836.05	1.84285			167.62	1.13405
1838.12	1.84505			167.798	1.34656
1840.2	1.84435			167.976	1.16249
1842.27	1.84557			168.154	1.2737
1844.34	1.80782			168.332	1.26893
1846.41	1.81423			168.51	1.21732
1848.49	1.87522			168.688	1.29078
1850.56	1.85859			168.866	1.24402
1852.63	1.77952			169.045	1.26424
1854.7	1.79349			169.223	1.27946
1856.78	1.76629			169.401	1.24805
1858.85	1.79379			169.579	1.27829
1860.92	1.80125			169.757	1.2688
1862.99	1.81547			169.935	1.26812
1865.07	1.80739			170.113	1.27725
1867.14	1.8403			170.291	1.26567
1869.21	1.83258			170.469	1.28178
1871.28	1.865			170.647	1.27168
1873.36	1.83938			170.826	1.26882
1875.43	1.83167			171.004	1.28079
1877.5	1.82173			171.182	1.27486
1879.57	1.85006			171.36	1.268
1881.65	1.84169			171.538	1.28812
1883.72	1.82724			171.716	1.19801
1885.79	1.89361			171.93	0.481334
1887.86	1.82458			172.109	0.963604
1889.94	1.79948			172.323	0.580128
1892.01	1.80748			172.537	0.80585
1894.08	1.86612			172.751	0.648984
1896.15	1.84219			172.966	0.714551
1898.23	1.78537			173.18	0.674985
1900.3	1.83813			173.394	0.672254
1902.37	1.83402			173.608	0.682605
1904.44	1.80535			173.823	0.654053
1906.52	1.81804			174.037	0.671579
1908.59	1.83889			174.251	0.652036
1910.66	1.82708			174.465	0.659133
1912.73	1.78344			174.68	0.650809
1914.81	0.965238			174.894	0.654152
1916.88	0.737201			175.108	0.639153
1918.95	0.675539			175.322	0.650019
1921.02	0.636569			175.537	0.641936
1923.1	0.663427			175.751	0.642658
1925.17	0.544558			175.965	0.63263
1927.24	0.611819			176.179	0.634915
1929.31	0.560834			176.394	0.631859
1931.39	0.505201			176.608	0.633022
1933.46	0.540206			176.786	0.902172
1935.53	0.536408			176.964	1.50769
1937.6	0.521925			177.142	0.932939
1939.68	0.492387			177.32	1.31579
1941.75	0.486254			177.498	1.24444
1943.82	0.535371			177.677	1.11295
1945.89	0.507777			177.855	1.35185
1947.97	0.536525			178.033	1.15817
1950.04	0.497826			178.211	1.25706
1952.11	0.480365			178.389	1.26626
1954.18	0.455123			178.567	1.21405
1956.26	0.433003			178.745	1.27848
1958.33	0.438172			178.923	1.24117
1960.4	0.463507			179.101	1.25691
1962.47	0.444386			179.279	1.26225
1964.55	0.429685			179.457	1.25657
1966.62	0.440899			179.636	1.26456
1968.69	0.404369			179.814	1.26342
1970.76	0.44609			179.992	1.26308
1972.84	0.416691			180.17	1.2656
1974.91	0.414476			180.348	1.26159
1976.98	0.421192			180.526	1.27297
1979.05	0.418218			180.704	1.26483
1981.13	0.396411			180.882	1.26746
1983.2	0.457573			181.06	1.27164
1985.27	0.457306			181.239	1.26559
1987.34	0.429637			181.417	1.26894
1989.42	0.383731			181.595	1.26898
1991.49	0.403043			181.773	1.21991
1993.56	0.428654			181.987	0.45931
1995.63	0.452744			182.165	0.956704
1997.71	0.434348			182.38	0.589296
1999.78	0.442402			182.594	0.791769
2001.85	0.421828			182.808	0.656182
2003.92	0.375333			183.022	0.708108
2006	0.448858			183.237	0.67882
2008.07	0.406984			183.451	0.66433
2010.14	0.398042			183.665	0.683828
2012.21	0.383942			183.879	0.648054
2014.29	0.420228			184.094	0.676308
2016.36	1.48643			184.308	0.633746
2018.43	1.64331			184.522	0.66673
2020.5	1.60762			184.736	0.635667
2022.58	1.71951			184.951	0.65712
2024.65	1.68046			185.165	0.638692
2026.72	1.72473			185.379	0.639605
2028.79	1.73719			185.593	0.642715
2030.87	1.74779			185.808	0.626584
2032.94	1.76084			186.022	0.645496
2035.01	1.75555			186.236	0.619286
2037.08	1.72321			186.451	0.637909
2039.16	1.72133			186.665	0.625852
2041.23	1.75091			186.879	1.06791
2043.3	1.71555			187.057	1.43443
2045.37	1.75373			187.235	0.917549
2047.45	1.75594			187.413	1.36896
2049.52	1.7738			187.591	1.16969
2051.59	1.78712			187.77	1.16036
2053.66	1.74293			187.948	1.32184
2055.74	1.73073			188.126	1.14705
2057.81	1.77969			188.304	1.28017
2059.88	1.71621			188.482	1.23555
2061.95	1.79175			188.66	1.21955
2064.03	1.73183			188.838	1.27355
2066.1	1.73245			189.016	1.23249
2068.17	1.77496			189.194	1.25782
2070.24	1.70466			189.372	1.25435
2072.32	1.72453			189.55	1.24585
2074.39	1.83723			189.729	1.26458
2076.46	1.74703			189.907	1.24951
2078.53	1.76082			190.085	1.26482
2080.61	1.74276			190.263	1.25824
2082.68	1.7064			190.441	1.25558
2084.75	1.74856			190.619	1.26539
2086.82	1.78783			190.797	1.25592
2088.9	1.7609			190.975	1.26505
2090.97	1.74765			191.153	1.26652
2093.04	1.73739			191.331	1.25746
2095.11	1.81117			191.51	1.27061
2097.19	1.71897			191.688	1.25758
2099.26	1.81865			191.866	1.12475
2101.33	1.71854			192.08	0.502597
2103.4	1.77434			192.258	0.970846
2105.48	1.74419			192.472	0.549578
2107.55	1.78219			192.687	0.827631
2109.62	1.72199			192.901	0.610149
2111.69	1.70806			193.115	0.736078
2113.77	1.73993			193.329	0.644492
2115.84	1.75661			193.544	0.686378
2117.91	0.784508			193.758	0.662636
2119.98	0.678737			193.972	0.657572
2122.06	0.621239			194.187	0.661354
2124.13	0.658993			194.401	0.645778
2126.2	0.570335			194.615	0.654144
2128.27	0.572654			194.829	0.643752
2130.35	0.596913			195.044	0.64074
2132.42	0.567441			195.258	0.640058
2134.49	0.540853			195.472	0.63747
2136.57	0.545843			195.686	0.633016
2138.64	0.454778			195.901	0.635539
2140.71	0.519707			196.115	0.633492
2142.78	0.455794			196.329	0.626986
2144.86	0.453341			196.543	0.624141
2146.93	0.498435			196.758	0.633072
2149	0.505964			196.936	1.01553
2151.07	0.435574			197.114	1.4458
2153.15	0.424652			197.292	0.916194
2155.22	0.463783			197.47	1.35008
2157.29	0.44637			197.648	1.17646
2159.36	0.468006			197.826	1.14148
2161.44	0.461109			198.004	1.32696
2163.51	0.464583			198.183	1.13161
2165.58	0.451234			198.361	1.27623
2167.65	0.453465			198.539	1.23708
2169.73	0.515098			198.717	1.20055
2171.8	0.475196			198.895	1.27886
2173.87	0.41832			199.073	1.21525
2175.94	0.38363			199.251	1.25533
2178.02	0.424555			199.429	1.25774
2180.09	0.467314			199.607	1.23287
2182.16	0.393068			199.785	1.25754
2184.23	0.35332			199.964	1.25309
2186.31	0.418517			200.142	1.24355
2188.38	0.397656			200.32	1.26125
2190.45	0.433451			200.498	1.24506
2192.52	0.411948			200.676	1.26333
2194.6	0.406611			200.854	1.25236
2196.67	0.454761			201.032	1.25611
2198.74	0.408302			201.21	1.26049
2200.81	0.41295			201.388	1.25064
2202.89	0.383939			201.566	1.26397
2204.96	0.420867			201.745	1.25813
2207.03	0.38307			201.923	1.14118
2209.1	0.411137			202.137	0.486176
2211.18	0.431565			202.315	0.976608
2213.25	0.44931			202.529	0.548329
2215.32	0.430556			202.743	0.824257
2217.39	1.28607			202.958	0.611922
2219.47	1.55647			203.172	0.733974
2221.54	1.56511			203.386	0.643015
2223.61	1.59171			203.601	0.682968
2225.68	1.60549			203.815	0.660651
2227.76	1.70992			204.029	0.655338
2229.83	1.65477			204.243	0.655731
2231.9	1.6376			204.458	0.646379
2233.97	1.64259			204.672	0.65742
2236.05	1.70689			204.886	0.626057
2238.12	1.58983			205.1	0.657996
2240.19	1.66095			205.315	0.623362
2242.26	1.7022			205.529	0.647975
2244.34	1.68722			205.743	0.623671
2246.41	1.66977			205.957	0.63985
2248.48	1.63608			206.172	0.626421
2250.55	1.70393			206.386	0.629015
2252.63	1.67279			206.6	0.624102
2254.7	1.64702			206.814	0.621268
2256.77	1.7157			206.993	0.976964
2258.84	1.70314			207.171	1.45641
2260.92	1.69394			207.349	0.905766
2262.99	1.68612			207.527	1.33063
2265.06	1.70573			207.705	1.19417
2267.13	1.69146			207.883	1.12525
2269.21	1.67726			208.061	1.31785
2271.28	1.68257			208.239	1.14377
2273.35	1.72619			208.417	1.24976
2275.42	1.65837			208.595	1.24175
2277.5	1.70578			208.773	1.19705
2279.57	1.67507			208.952	1.26686
2281.64	1.63084			209.13	1.22293
2283.71	1.68639			209.308	1.23442
2285.79	1.66382			209.486	1.25568
2287.86	1.63196			209.664	1.2269
2289.93	1.64729			209.842	1.25854
2292	1.75238			210.02	1.24038
2294.08	1.64643			210.198	1.24319
2296.15	1.6459			210.376	1.25805
2298.22	1.66796			210.554	1.24413
2300.29	1.65079			210.733	1.25316
2302.37	1.70824			210.911	1.25737
2304.44	1.74484			211.089	1.23965
2306.51	1.6825			211.267	1.26066
2308.58	1.70308			211.445	1.25004
2310.66	1.66165			211.623	1.25532
2312.73	1.63764			211.801	1.25434
2314.8	1.65626			211.979	1.16632
2316.87	1.66096			212.193	0.469586
2318.95	0.700522			212.372	0.962094
2321.02	0.61857			212.586	0.557961
2323.09	0.633631			212.8	0.809489
2325.16	0.559054			213.014	0.620329
2327.24	0.544895			213.229	0.723141
2329.31	0.598485			213.443	0.650382
2331.38	0.542527			213.657	0.672215
2333.45	0.523876			213.871	0.666085
2335.53	0.46672			214.086	0.644268
2337.6	0.480299			214.3	0.66547
2339.67	0.542717			214.514	0.632121
2341.74	0.502954			214.729	0.659973
2343.82	0.477481			214.943	0.622633
2345.89	0.444758			215.157	0.655814
2347.96	0.47982			215.371	0.61781
2350.03	0.417418			215.586	0.650045
2352.11	0.455252			215.8	0.611167
2354.18	0.470201			216.014	0.646617
2356.25	0.42658			216.228	0.611962
2358.32	0.456189			216.443	0.631991
2360.4	0.423014			216.657	0.618569
2362.47	0.446045			216.871	0.628645
2364.54	0.460497			217.049	0.922407
2366.61	0.349352			217.227	1.48143
2368.69	0.401571			217.405	0.904533
2370.76	0.441467			217.584	1.31085
2372.83	0.44099			217.762	1.2156
2374.91	0.411066			217.94	1.09414
2376.98	0.462667			218.118	1.3304
2379.05	0.486508			218.296	1.13965
2381.12	0.43983			218.474	1.24629
2383.2	0.369728			218.652	1.24163
2385.27	0.416199			218.83	1.19398
2387.34	0.431259			219.008	1.26067
2389.41	0.409743			219.186	1.21904
2391.49	0.376092			219.365	1.23607
2393.56	0.433979			219.543	1.25635
2395.63	0.432053			219.721	1.21996
2397.7	0.409343			219.899	1.25569
2399.78	0.388381			220.077	1.23824
2401.85	0.35051			220.255	1.24158
2403.92	0.359994			220.433	1.2553
2405.99	0.440778			220.611	1.23376
2408.07	0.431237			220.789	1.25426
2410.14	0.432945			220.967	1.25153
2412.21	0.430106			221.146	1.24263
2414.28	0.373678			221.324	1.25417
2416.36	0.415183			221.502	1.25274
2418.43	1.18884			221.68	1.24488
2420.5	1.41113			221.858	1.25414
2422.57	1.5224			222.036	1.18405
2424.65	1.53275			222.25	0.461488
2426.72	1.56629			222.428	0.958555
2428.79	1.56735			222.643	0.563305
2430.86	1.61034			222.857	0.797189
2432.94	1.59022			223.071	0.625743
2435.01	1.64945			223.286	0.721681
2437.08	1.63639			223.5	0.651219
2439.15	1.59516			223.714	0.670677
2441.23	1.60579			223.928	0.654558
2443.3	1.58451			224.143	0.653366
2445.37	1.61446			224.357	0.651461
2447.44	1.61362			224.571	0.640822
2449.52	1.57615			224.785	0.647792
2451.59	1.59691			225	0.630462
2453.66	1.56542			225.214	0.646302
2455.73	1.64433			225.428	0.630526
2457.81	1.55071			225.642	0.629429
2459.88	1.59697			225.857	0.629911
2461.95	1.58263			226.071	0.624898
2464.02	1.66094			226.285	0.62975
2466.1	1.63468			226.499	0.616613
2468.17	1.63696			226.714	0.627661
2470.24	1.61439			226.928	0.611834
2472.31	1.60839			227.142	1.10162
2474.39	1.60549			227.32	1.38335
2476.46	1.63652			227.498	0.901598
2478.53	1.61483			227.676	1.36786
2480.6	1.64726			227.855	1.13027
2482.68	1.57936			228.033	1.15677
2484.75	1.64652			228.211	1.30299
2486.82	1.59582			228.389	1.11786
2488.89	1.57626			228.567	1.27001
2490.97	1.62682			228.745	1.21432
2493.04	1.5931			228.923	1.20346
2495.11	1.60061			229.101	1.25646
2497.18	1.57276			229.279	1.21099
2499.26	1.57717			229.457	1.24389
2501.33	1.57528			229.635	1.23144
2503.4	1.58064			229.814	1.23532
2505.47	1.61422			229.992	1.24052
2507.55	1.68144			230.17	1.23629
2509.62	1.64866			230.348	1.23842
2511.69	1.62608			230.526	1.24587
2513.77	1.5656			230.704	1.23674
2515.84	1.61373			230.882	1.25152
2517.91	1.60936			231.06	1.23888
2519.98	0.795787			231.238	1.2471
2522.06	0.692939			231.416	1.24429
2524.13	0.599218			231.595	1.24877
2526.2	0.65802			231.773	1.24125
2528.27	0.57513			231.951	1.25517
2530.35	0.555007			232.129	1.08
2532.42	0.557976			232.343	0.506742
2534.49	0.57123			232.521	0.975879
2536.56	0.554289			232.736	0.528569
2538.64	0.470851			232.95	0.830638
2540.71	0.465371			233.164	0.592161
2542.78	0.474764			233.378	0.739832
2544.85	0.495892			233.593	0.629497
2546.93	0.472563			233.807	0.685355
2549	0.488911			234.021	0.645076
2551.07	0.458767			234.235	0.656513
2553.14	0.427309			234.45	0.650908
2555.22	0.380226			234.664	0.633175
2557.29	0.471622			234.878	0.653406
2559.36	0.394747			235.092	0.618483
2561.43	0.427632			235.307	0.651157
2563.51	0.355157			235.521	0.618776
2565.58	0.426784			235.735	0.640889
2567.65	0.506831			235.949	0.618542
2569.72	0.39536			236.164	0.626124
2571.8	0.411709			236.378	0.626783
2573.87	0.416095			236.592	0.615218
2575.94	0.391221			236.806	0.626409
2578.01	0.394302			237.021	0.608918
2580.09	0.404714			237.199	1.05658
2582.16	0.40587			237.377	1.39182
2584.23	0.39328			237.555	0.909589
2586.3	0.351723			237.733	1.3414
2588.38	0.372363			237.911	1.1438
2590.45	0.397357			238.089	1.14522
2592.52	0.365149			238.267	1.29186
2594.59	0.370138			238.446	1.12652
2596.67	0.381284			238.624	1.25859
2598.74	0.350252			238.802	1.21178
2600.81	0.379766			238.98	1.20115
2602.88	0.382489			239.158	1.2545
2604.96	0.429815			239.336	1.19946
2607.03	0.373786			239.514	1.23685
2609.1	0.388814			239.692	1.24168
2611.17	0.375068			239.87	1.22248
2613.25	0.421452			240.049	1.2391
2615.32	0.394676			240.227	1.23946
2617.39	0.428496			240.405	1.22731
2619.46	1.34297			240.583	1.2463
2621.54	1.30421			240.761	1.23383
2623.61	1.45653			240.939	1.24352
2625.68	1.46098			241.117	1.23811
2627.75	1.5189			241.295	1.23752
2629.83	1.47993			241.473	1.24922
2631.9	1.44916			241.651	1.23437
2633.97	1.49877			241.83	1.24817
2636.04	1.46591			242.008	1.23994
2638.12	1.52636			242.186	1.10957
2640.19	1.48782			242.4	0.496246
2642.26	1.47251			242.578	0.958309
2644.33	1.48696			242.792	0.545898
2646.41	1.55411			243.007	0.815165
2648.48	1.54046			243.221	0.601326
2650.55	1.49072			243.435	0.731141
2652.62	1.57394			243.649	0.627923
2654.7	1.52699			243.864	0.68064
2656.77	1.48595			244.078	0.647779
2658.84	1.47867			244.292	0.651926
2660.91	1.53581			244.506	0.64892
2662.99	1.6025			244.721	0.642179
2665.06	1.62435			244.935	0.637423
2667.13	1.51022			245.149	0.632897
2669.2	1.53812			245.364	0.634342
2671.28	1.53795			245.578	0.628094
2673.35	1.54997			245.792	0.626563
2675.42	1.53049			246.006	0.629687
2677.49	1.61275			246.221	0.623347
2679.57	1.50279			246.435	0.625585
2681.64	1.55653			246.649	0.620069
2683.71	1.53599			246.863	0.616274
2685.78	1.53665			247.078	0.616528
2687.86	1.52364			247.256	1.00725
2689.93	1.56247			247.434	1.41381
2692	1.52735			247.612	0.897761
2694.07	1.56882			247.79	1.32837
2696.15	1.61887			247.968	1.15446
2698.22	1.55359			248.146	1.12784
2700.29	1.58367			248.324	1.29776
2702.36	1.54567			248.502	1.1203
2704.44	1.54813			248.68	1.24494
2706.51	1.50641			248.859	1.22431
2708.58	1.53515			249.037	1.1796
2710.65	1.56194			249.215	1.25818
2712.73	1.5947			249.393	1.19966
2714.8	1.58624			249.571	1.22646
2716.87	1.56336			249.749	1.23394
2718.94	1.53842			249.927	1.22286
2721.02	0.734503			250.105	1.23608
2723.09	0.649042			250.283	1.22375
2725.16	0.603126			250.461	1.23899
2727.23	0.576235			250.64	1.22767
2729.31	0.54364			250.818	1.24043
2731.38	0.57114			250.996	1.23364
2733.45	0.534922			251.174	1.23004
2735.52	0.469434			251.352	1.24381
2737.6	0.538161			251.53	1.2329
2739.67	0.486842			251.708	1.24035
2741.74	0.499034			251.886	1.23544
2743.81	0.450387			252.064	1.24451
2745.89	0.449731			252.242	1.11649
2747.96	0.44417			252.457	0.488565
2750.03	0.371015			252.635	0.954317
2752.1	0.429853			252.849	0.547254
2754.18	0.47249			253.063	0.818084
2756.25	0.401421			253.278	0.599286
2758.32	0.373438			253.492	0.733012
2760.39	0.406617			253.706	0.631388
2762.47	0.420664			253.92	0.677324
2764.54	0.42389			254.135	0.646984
2766.61	0.459164
2768.68	0.449851
2770.76	0.384064
2772.83	0.428809
2774.9	0.459904
2776.97	0.422082
2779.05	0.390641
2781.12	0.375753
2783.19	0.367872
2785.26	0.381921
2787.34	0.430957
2789.41	0.35815
2791.48	0.352016
2793.55	0.415484
2795.63	0.390289
2797.7	0.374671
2799.77	0.370677
2801.84	0.367254
2803.92	0.352358
2805.99	0.358178
2808.06	0.37241
2810.13	0.392365
2812.21	0.377927
2814.28	0.435643
2816.35	0.459047
2818.42	0.341552
2820.5	0.924903
2822.57	1.29242
2824.64	1.31454
2826.71	1.34586
2828.79	1.37152
2830.86	1.36703
2832.93	1.37843
2835	1.46295
2837.08	1.41223
2839.15	1.45629
2841.22	1.41273
2843.29	1.4623
2845.37	1.42651
2847.44	1.47405
2849.51	1.37979
2851.58	1.40138
2853.66	1.49615
2855.73	1.41032
2857.8	1.49087
2859.88	1.51289
2861.95	1.43862
2864.02	1.46334
2866.09	1.4907
2868.17	1.43085
2870.24	1.43377
2872.31	1.44268
2874.38	1.4868
2876.46	1.47885
2878.53	1.42516
2880.6	1.50469
2882.67	1.44587
2884.75	1.43535
2886.82	1.43404
2888.89	1.45622
2890.96	1.39279
2893.04	1.48543
2895.11	1.51133
2897.18	1.49126
2899.25	1.45284
2901.33	1.4532
2903.4	1.46018
2905.47	1.47511
2907.54	1.48503
2909.62	1.43699
2911.69	1.47182
2913.76	1.42726
2915.83	1.4742
2917.91	1.45422
2919.98	1.47394
2922.05	0.769581
2924.12	0.618545
2926.2	0.605998
2928.27	0.612021
2930.34	0.517604
2932.41	0.560979
2934.49	0.459939
2936.56	0.464763
2938.63	0.412083
2940.7	0.484499
2942.78	0.444084
2944.85	0.428594
2946.92	0.476346
2948.99	0.457915
2951.07	0.440676
2953.14	0.43401
2955.21	0.399549
2957.28	0.428366
2959.36	0.463517
2961.43	0.419249
2963.5	0.412955
2965.57	0.346666
2967.65	0.427338
2969.72	0.380457
2971.79	0.402522
2973.86	0.357005
2975.94	0.397569
2978.01	0.364999
2980.08	0.414186
2982.15	0.387661
2984.23	0.393832
2986.3	0.381164
2988.37	0.387753
2990.44	0.343527
2992.52	0.350847
2994.59	0.398466
2996.66	0.374051
2998.73	0.403655
3000.81	0.360103
3002.88	0.357248
3004.95	0.366037
3007.02	0.302576
3009.1	0.406651
3011.17	0.342542
3013.24	0.31768
3015.31	0.359501
3017.39	0.418876
3019.46	0.353357
3021.53	0.373247
3023.6	1.16873
3025.68	1.24987
3027.75	1.2777
3029.82	1.32111
3031.89	1.30262
3033.97	1.31672
3036.04	1.36935
3038.11	1.36259
3040.18	1.39587
3042.26	1.34327
3044.33	1.37962
3046.4	1.42855
3048.47	1.40371
3050.55	1.36918
3052.62	1.42094
3054.69	1.29908
3056.76	1.34012
3058.84	1.42728
3060.91	1.37981
3062.98	1.3589
3065.05	1.37283
3067.13	1.35621
3069.2	1.39566
3071.27	1.36193
3073.34	1.3915
3075.42	1.36588
3077.49	1.37729
3079.56	1.38209
3081.63	1.39375
3083.71	1.41369
3085.78	1.38264
3087.85	1.3797
3089.92	1.38263
3092	1.41898
3094.07	1.4066
3096.14	1.39947
3098.21	1.40783
3100.29	1.40189
3102.36	1.38185
3104.43	1.35538
3106.5	1.36036
3108.58	1.41016
3110.65	1.41695
3112.72	1.3428
3114.79	1.39901
3116.87	1.35443
3118.94	1.40174
3121.01	1.38072
3123.09	0.747665
3125.16	0.563757
3127.23	0.55335
3129.3	0.568005
3131.38	0.529536
3133.45	0.502236
3135.52	0.493258
3137.59	0.491892
3139.67	0.463495
3141.74	0.422867
3143.81	0.434741
3145.88	0.396426
3147.96	0.394458
3150.03	0.445478
3152.1	0.383601
3154.17	0.439641
3156.25	0.429129
3158.32	0.424684
3160.39	0.335269
3162.46	0.373632
3164.54	0.380007
3166.61	0.393646
3168.68	0.418798
3170.75	0.406541
3172.83	0.360447
3174.9	0.353333
3176.97	0.363424
3179.04	0.315809
3181.12	0.389465
3183.19	0.358339
3185.26	0.403629
3187.33	0.332067
3189.41	0.352644
3191.48	0.373938
3193.55	0.370392
3195.62	0.364896
3197.7	0.282497
3199.77	0.361652
3201.84	0.339181
3203.91	0.349041
3205.99	0.365109
3208.06	0.350902
3210.13	0.383226
3212.2	0.338556
3214.28	0.366349
3216.35	0.333125
3218.42	0.352197
3220.49	0.374725
3222.57	0.377535
3224.64	1.12913
3226.71	1.1892
3228.78	1.22222
3230.86	1.18137
3232.93	1.2722
3235	1.22821
3237.07	1.28469
3239.15	1.30784
3241.22	1.26019
3243.29	1.31031
3245.36	1.30651
3247.44	1.32878
3249.51	1.32153
3251.58	1.31804
3253.65	1.31161
3255.73	1.30671
3257.8	1.31739
3259.87	1.32676
3261.94	1.33715
3264.02	1.32911
3266.09	1.3133
3268.16	1.27521
3270.23	1.33595
3272.31	1.27898
3274.38	1.34261
3276.45	1.26807
3278.52	1.33254
3280.6	1.36116
3282.67	1.31183
3284.74	1.38427
3286.81	1.31059
3288.89	1.36139
3290.96	1.37394
3293.03	1.3302
3295.1	1.34324
3297.18	1.31613
3299.25	1.33308
3301.32	1.31534
3303.4	1.28035
3305.47	1.36403
3307.54	1.37657
3309.61	1.29712
3311.69	1.32448
3313.76	1.34054
3315.83	1.35503
3317.9	1.33673
3319.98	1.30713
3322.05	1.29189
3324.12	0.685733
3326.19	0.610529
3328.27	0.548045
3330.34	0.483393
3332.41	0.457922
3334.48	0.450021
3336.56	0.438276
3338.63	0.410097
3340.7	0.501861
3342.77	0.399557
3344.85	0.464834
3346.92	0.391138
3348.99	0.44718
3351.06	0.402444
3353.14	0.450337
3355.21	0.375851
3357.28	0.370726
3359.35	0.391313
3361.43	0.38937
3363.5	0.39862
3365.57	0.412579
3367.64	0.377924
3369.72	0.379491
3371.79	0.389645
3373.86	0.350357
3375.93	0.392947
3378.01	0.380468
3380.08	0.413536
3382.15	0.351297
3384.22	0.38015
3386.3	0.342305
3388.37	0.365127
3390.44	0.396824
3392.51	0.350057
3394.59	0.36778
3396.66	0.361977
3398.73	0.373284
3400.8	0.327177
3402.88	0.325743
3404.95	0.328411
3407.02	0.276701
3409.09	0.334018
3411.17	0.357675
3413.24	0.303953
3415.31	0.322163
3417.38	0.41517
3419.46	0.347803
3421.53	0.363163
3423.6	0.319054
3425.67	0.996013
3427.75	1.15013
3429.82	1.22309
3431.89	1.1877
3433.96	1.16775
3436.04	1.24131
3438.11	1.25737
3440.18	1.24297
3442.25	1.23581
3444.33	1.21179
3446.4	1.27084
3448.47	1.2681
3450.54	1.2375
3452.62	1.21581
3454.69	1.30114
3456.76	1.2356
3458.83	1.23228
3460.91	1.23243
3462.98	1.26339
3465.05	1.28441
3467.12	1.24493
3469.2	1.3
3471.27	1.34003
3473.34	1.27561
3475.41	1.2643
3477.49	1.23027
3479.56	1.27637
3481.63	1.27066
3483.7	1.32202
3485.78	1.25196
3487.85	1.2676
3489.92	1.1755
3492	1.29216
3494.07	1.27791
3496.14	1.26565
3498.21	1.25996
3500.29	1.2819
3502.36	1.31279
3504.43	1.29301
3506.5	1.19611
3508.58	1.28228
3510.65	1.21757
3512.72	1.31801
3514.79	1.23722
3516.87	1.30424
3518.94	1.25283
3521.01	1.2953
3523.08	1.27761
3525.16	0.907422
3527.23	0.636151
3529.3	0.513544
3531.37	0.486095
3533.45	0.452847
3535.52	0.486505
3537.59	0.464441
3539.66	0.466423
3541.74	0.412785
3543.81	0.464239
3545.88	0.433157
3547.95	0.391395
3550.03	0.337645
3552.1	0.375331
3554.17	0.361378
3556.24	0.327875
3558.32	0.378755
3560.39	0.367984
3562.46	0.306624
3564.53	0.400894
3566.61	0.4026
3568.68	0.353273
3570.75	0.313478
3572.82	0.408272
3574.9	0.387087
3576.97	0.388428
3579.04	0.344211
3581.11	0.325572
3583.19	0.374722
3585.26	0.365938
3587.33	0.343377
3589.4	0.356825
3591.48	0.335158
3593.55	0.353436
3595.62	0.306681
3597.69	0.350914
3599.77	0.357414
3601.84	0.336261
3603.91	0.348844
3605.98	0.321365
3608.06	0.363616
3610.13	0.327706
3612.2	0.328734
3614.27	0.312914
3616.35	0.341555
3618.42	0.329457
3620.49	0.284675
3622.56	0.35388
3624.64	0.304641
3626.71	0.942715
3628.78	1.08068
3630.85	1.07859
3632.93	1.16436
3635	1.20185
3637.07	1.08907
3639.14	1.11617
3641.22	1.13586
3643.29	1.18413
3645.36	1.16063
3647.43	1.16504
3649.51	1.17776
3651.58	1.18874
3653.65	1.19769
3655.72	1.18969
3657.8	1.21058
3659.87	1.25467
3661.94	1.11804
3664.01	1.20521
3666.09	1.19495
3668.16	1.22763
3670.23	1.13685
3672.3	1.20444
3674.38	1.23083
3676.45	1.23634
3678.52	1.23099
3680.59	1.23514
3682.67	1.23578
3684.74	1.19336
3686.81	1.25885
3688.88	1.23566
3690.96	1.18594
3693.03	1.20406
3695.1	1.20177
3697.17	1.22324
3699.25	1.19362
3701.32	1.25978
3703.39	1.18613
3705.46	1.22386
3707.54	1.16851
3709.61	1.19263
3711.68	1.23439
3713.75	1.25536
3715.83	1.26798
3717.9	1.2231
3719.97	1.24672
3722.04	1.21716
3724.12	1.22419
3726.19	0.785822
3728.26	0.515747
3730.33	0.521215
3732.41	0.522965
3734.48	0.471166
3736.55	0.486176
3738.62	0.416034
3740.7	0.41745
3742.77	0.44184
3744.84	0.379482
3746.91	0.34709
3748.99	0.39973
3751.06	0.338376
3753.13	0.371404
3755.2	0.393191
3757.28	0.377727
3759.35	0.402358
3761.42	0.402684
3763.49	0.337439
3765.57	0.394012
3767.64	0.301385
3769.71	0.382342
3771.78	0.276162
3773.86	0.344256
3775.93	0.337883
3778	0.338995
3780.07	0.31981
3782.15	0.303827
3784.22	0.317366
3786.29	0.326293
3788.36	0.350971
3790.44	0.305414
3792.51	0.347177
3794.58	0.343968
3796.65	0.309863
3798.73	0.373514
3800.8	0.337009
3802.87	0.32754
3804.94	0.323987
3807.02	0.290612
3809.09	0.34717
3811.16	0.319923
3813.23	0.332327
3815.31	0.338462
3817.38	0.280742
3819.45	0.34286
3821.52	0.374313
3823.6	0.317673
3825.67	0.296057
3827.74	0.951514
3829.81	1.05437
3831.89	1.01364
3833.96	1.04998
3836.03	1.04261
3838.1	1.0654
3840.18	1.09289
3842.25	1.14248
3844.32	1.09647
3846.39	1.08793
3848.47	1.11207
3850.54	1.14928
3852.61	1.09851
3854.68	1.14241
3856.76	1.15734
3858.83	1.1241
3860.9	1.12806
3862.97	1.12349
3865.05	1.09414
3867.12	1.15906
3869.19	1.18982
3871.26	1.1428
3873.34	1.13423
3875.41	1.1649
3877.48	1.11108
3879.55	1.13199
3881.63	1.16862
3883.7	1.12574
3885.77	1.16224
3887.84	1.16664
3889.92	1.20096
3891.99	1.13159
3894.06	1.17204
3896.13	1.07863
3898.21	1.11564
3900.28	1.19508
3902.35	1.16863
3904.42	1.19204
3906.5	1.15698
3908.57	1.22229
3910.64	1.13044
3912.71	1.20273
3914.79	1.18271
3916.86	1.18137
3918.93	1.14564
3921.01	1.13878
3923.08	1.13535
3925.15	1.19314
3927.22	1.19645
3929.3	0.557404
3931.37	0.521817
3933.44	0.503659
3935.51	0.434174
3937.59	0.435429
3939.66	0.438194
3941.73	0.405218
3943.8	0.413889
3945.88	0.421149
3947.95	0.417124
3950.02	0.365733
3952.09	0.356716
3954.17	0.344046
3956.24	0.389957
3958.31	0.380747
3960.38	0.340065
3962.46	0.361877
3964.53	0.306837
3966.6	0.35263
3968.67	0.332321
3970.75	0.302215
3972.82	0.333731
3974.89	0.372653
3976.96	0.296086
3979.04	0.372334
3981.11	0.325476
3983.18	0.31344
3985.25	0.342772
3987.33	0.281111
3989.4	0.374919
3991.47	0.344094
3993.54	0.318709
3995.62	0.308192
3997.69	0.299038
3999.76	0.33196
4001.83	0.372051
4003.91	0.332146
4005.98	0.335242
4008.05	0.306774
4010.12	0.31085
4012.2	0.337431
4014.27	0.379687
4016.34	0.319852
4018.41	0.308644
4020.49	0.296942
4022.56	0.365487
4024.63	0.347504
4026.7	0.274357
4028.78	0.880423
4030.85	0.902748
4032.92	0.990837
4034.99	1.02582
4037.07	1.06296
4039.14	1.00251
4041.21	1.1025
4043.28	1.03385
4045.36	1.05742
4047.43	1.10129
4049.5	1.05196
4051.57	1.05113
4053.65	1.1009
4055.72	1.1595
4057.79	1.11666
4059.86	1.07635
4061.94	1.0487
4064.01	1.07232
4066.08	1.08708
4068.15	1.10694
4070.23	1.16284
4072.3	1.07544
4074.37	1.0863
4076.44	1.12031
4078.52	1.12339
4080.59	1.1204
4082.66	1.06899
4084.73	1.14379
4086.81	1.07514
4088.88	1.10841
4090.95	1.08467
4093.02	1.0724
4095.1	1.16745
4097.17	1.09917
4099.24	1.08858
4101.31	1.0909
4103.39	1.09368
4105.46	1.14153
4107.53	1.09722
4109.6	1.11889
4111.68	1.05736
4113.75	1.14483
4115.82	1.08813
4117.89	1.15334
4119.97	1.09945
4122.04	1.13181
4124.11	1.16186
4126.18	1.12862
4128.26	1.09169
4130.33	0.512263
4132.4	0.487382
4134.47	0.404008
4136.55	0.436106
4138.62	0.440677
4140.69	0.401995
4142.76	0.442478
[truncated: 1,591 more rows]

## Sheet: fig 2 d
	OmcS purified						Cyt-c
Voltage [mV]	fit_on_fit_plot	fit_off_fit_plot	on_all_fit	off_all_fit			Voltage [mV]	fit_on_cytc	fit_off_cytc	cyt_on	cyt_off
50	0.115269	0.0399687	0.125086	0.0327527			50	0.00357879	0.00250747	0.00387512	0.00272918
100	0.230538	0.0799374	0.222781	0.0658711			100	0.00783833	0.00544699	0.00963683	0.00648968
150	0.345807	0.119906	0.341217	0.112456			150	0.0120979	0.0083865	0.0137961	0.00860832
200	0.461076	0.159875	0.467535	0.174015			200	0.0163574	0.011326	0.0174187	0.0118042
0	0	0	1.29883e-11	5.11425e-12			250	0.020617	0.0142655	0.0206299	0.0143439
-50	-0.115269	-0.0399687	-0.124782	-0.0343242			300	0.0248765	0.017205	0.0234062	0.0168338
-100	-0.230538	-0.0799374	-0.224399	-0.073814			-50	-0.0049403	-0.00337155	-0.00710819	-0.00432043
-150	-0.345807	-0.119906	-0.339701	-0.111441			-100	-0.00919984	-0.00631106	-0.011146	-0.00769165
-200	-0.461076	-0.159875	-0.464754	-0.170981			-150	-0.0134594	-0.00925058	-0.0155092	-0.0100173
							-200	-0.0177189	-0.0121901	-0.018113	-0.0125211
							-250	-0.0219785	-0.0151296	-0.0212751	-0.0149806
							-300	-0.026238	-0.0180691	-0.0237805	-0.0164626

## Sheet: fig 2 e
5um Spaced IDE G(S)
G_On	G_Off				pvalue
1.81e-09	5.18e-10				0.00250108
2.28e-09	7.39e-10
1.84e-09	5.14e-10
6.83e-09	2.24e-09
6.68e-09	2.17e-09
4.25e-09	1.14e-09
3.65e-09	1.17e-09
Mean G On (S)	SD G On(S)	Mean G Off (S)	SD G Off
3.90571e-09	2.14997e-09	1.213e-09	7.27331e-10

## Sheet: fig 2 h
	Mean_G_On	SD_G_On		Mean_G_Off	SD_G_Off		pvalue
1	5.12038e-10	6.01418e-10		2.47348e-10	1.14329e-10		0.00334102
2	2.05203e-09	2.10851e-09		2.75046e-11	1.41395e-11
3	1.18812e-10	7.94208e-11		2.56091e-11	1.05472e-11
4	3.18982e-09	1.94773e-09		2.09944e-11	9.39653e-12
5	2.45603e-10	1.04703e-10		3.35225e-11	1.44564e-11
6	9.29205e-11	6.20052e-11		1.49816e-11	6.66439e-12
7	2.39866e-09	2.10286e-09		8.71429e-11	5.69018e-11
8	2.81746e-10	2.56085e-10		4.66227e-11	4.99948e-11
9	8.69572e-10	1.05302e-09		1.18922e-11	1.19102e-11
10	1.51303e-09	1.67319e-09		1.5364e-10	1.09086e-10
11	5.03532e-09	3.14759e-09		6.16857e-11	5.79841e-11
12	9.97918e-11	9.92509e-11		2.04373e-11	2.03075e-11
13	1.01545e-10	5.52176e-11		1.09349e-10	1.09748e-10
14	5.28547e-09	2.70089e-09		4.95041e-11	2.99556e-11
15	9.42834e-10	3.22241e-10		8.75035e-11	5.6472e-11
G (S) On
1	7.86606e-11	6.72203e-11	4.73395e-10	7.13442e-10	8.77761e-10	6.71608e-10	2.29122e-10	2.4972e-10	3.99845e-10	8.67215e-10	1.50854e-09	1.84483e-09	1.48794e-09	1.67228e-09	9.42739e-10	9.7169e-10	1.39354e-09	1.24089e-09	1.65797e-09	1.64944e-09	3.18071e-11	2.94076e-11	3.63655e-11	3.34391e-11	4.56565e-11	4.63376e-11	5.89281e-11	6.04571e-11	6.96502e-11	6.89241e-11	7.96745e-11	8.00275e-11	8.74346e-11	9.66601e-11	9.65632e-11	1.09922e-10	1.05577e-10	1.04392e-10	1.21748e-10	1.20713e-10
2	9.46605e-10	1.04652e-09	1.13707e-09	1.22075e-09	1.35932e-09	1.32805e-09	1.48959e-09	1.47938e-09	1.50824e-09	1.46894e-09	1.75213e-09	1.78253e-09	1.69732e-09	1.96274e-09	1.94743e-09	1.964e-09	1.91962e-09	1.91298e-09	1.91957e-09	1.92953e-09	2.36797e-09	2.48504e-09	2.75315e-09	2.79887e-09	2.91453e-09	2.84452e-09	3.28261e-09	3.4632e-09	4.87417e-09	5.14743e-09	5.75218e-09	6.35411e-09	6.86204e-09	6.54138e-09	6.19379e-09	6.70941e-09	7.32496e-09	7.05515e-09	7.5172e-09	7.83313e-09	7.84173e-10	8.33599e-10	7.54636e-10	7.84038e-10	9.28672e-10	9.23341e-10	1.17569e-09	9.75191e-10	1.17929e-09
3	2.30608e-11	2.52522e-11	3.30003e-11	3.20633e-11	3.27368e-11	3.35705e-11	3.57333e-11	3.43726e-11	4.96464e-11	4.29091e-11	9.6284e-11	9.18086e-11	7.99572e-11	8.05104e-11	1.03863e-10	8.87905e-11	1.08871e-10	9.95192e-11	1.03571e-10	1.10385e-10	3.5427e-11	3.70229e-11	3.97989e-11	4.22314e-11	4.93443e-11	5.17384e-11	6.10966e-11	6.05719e-11	6.84303e-11	6.54257e-11	6.5863e-11	7.14685e-11	7.55066e-11	6.99728e-11	7.67685e-11	8.35344e-11	1.51843e-10	1.38238e-10	1.98748e-10	2.10604e-10	9.79977e-11	9.58884e-11	8.10963e-11	8.5903e-11	9.89938e-11	9.11106e-11	1.57563e-10	1.61444e-10	2.73195e-10
4	6.08383e-10	5.58313e-10	7.68429e-10	7.78821e-10	1.23286e-09	1.35291e-09	1.90415e-09	2.09132e-09	2.95246e-09	3.04041e-09	3.98933e-09	3.67842e-09	5.29288e-09	3.84257e-09	4.31122e-09	4.27281e-09	5.3472e-09	4.95993e-09	6.28875e-09	6.52513e-09
5	1.69782e-10	1.77469e-10	2.19537e-10	2.08841e-10	2.18214e-10	2.29875e-10	2.78845e-10	2.71464e-10	2.94172e-10	3.02974e-10	3.21643e-10	3.3856e-10	3.35003e-10	3.35786e-10	3.64173e-10	3.63775e-10	4.38374e-10	4.21197e-10	4.31019e-10	4.70436e-10	8.19126e-11	8.00154e-11	1.20437e-10	1.07627e-10	1.23182e-10	1.10674e-10	1.2753e-10	1.43366e-10	1.57411e-10	1.58474e-10	1.79333e-10	1.88503e-10	2.01771e-10	1.9848e-10	2.31166e-10	2.27812e-10	2.47458e-10	2.53412e-10	3.59533e-10	3.34866e-10
6	4.58907e-11	4.90541e-11	5.53425e-11	6.04662e-11	8.59147e-11	9.916e-11	1.27668e-10	1.21955e-10	1.24023e-10	1.31228e-10	1.36273e-10	1.4229e-10	1.72059e-10	1.5898e-10	1.92858e-10	1.78979e-10	1.99765e-10	2.01095e-10	2.17245e-10	2.45052e-10	2.85765e-11	2.64002e-11	3.53172e-11	3.00465e-11	3.46102e-11	3.43855e-11	3.75324e-11	3.72545e-11	4.07674e-11	4.18242e-11	5.2393e-11	5.02356e-11	5.3761e-11	5.4218e-11	5.46149e-11	5.73438e-11	6.66248e-11	7.60373e-11	8.05011e-11	7.90785e-11
7	1.71519e-10	1.64544e-10	2.19928e-10	2.30423e-10	3.31129e-10	3.09719e-10	4.77086e-10	3.64397e-10	3.78249e-10	3.62867e-10	4.68437e-10	5.79754e-10	7.88572e-10	8.17745e-10	8.98661e-10	8.15588e-10	7.8591e-10	7.72087e-10	8.85245e-10	8.78426e-10	1.12183e-09	1.21519e-09	1.47745e-09	1.4614e-09	1.55421e-09	1.60443e-09	1.75745e-09	1.71432e-09	2.11668e-09	2.01222e-09	2.29359e-09	2.35262e-09	2.40757e-09	2.39402e-09	2.05853e-09	2.1442e-09	2.53852e-09	2.60755e-09	2.87481e-09	3.04611e-09	1.02574e-09	1.01747e-09	1.48461e-09	1.43745e-09	1.61158e-09	1.7066e-09	2.07559e-09	1.98741e-09	2.49264e-09
8	8.43546e-11	9.07091e-11	1.13993e-10	1.10419e-10	9.82691e-11	1.07082e-10	1.32368e-10	1.33796e-10	1.63479e-10	1.63652e-10	1.85098e-10	2.06915e-10	3.12552e-10	3.0061e-10	3.20632e-10	3.17301e-10	3.98168e-10	4.91931e-10	9.83861e-10	9.19735e-10
9	6.2608e-11	5.94315e-11	1.59999e-10	1.29931e-10	3.29502e-09	1.10934e-09	2.07123e-09	4.83509e-10	6.96379e-10	6.28277e-10
10	1.66469e-10	2.00477e-10	4.03932e-10	4.51193e-10	8.18722e-10	9.18175e-10	1.32125e-09	1.76978e-09	4.40472e-09	4.6756e-09
11	1.19753e-09	1.30486e-09	2.10885e-09	3.79367e-09	4.76708e-09	4.54115e-09	6.68835e-09	6.32221e-09	9.70427e-09	9.92525e-09
12	3.51075e-12	4.84295e-12	2.38376e-11	7.07647e-12	1.06905e-11	9.3778e-12	2.98005e-11	2.23583e-11	4.18986e-11	3.42188e-11	4.24763e-11	3.87078e-11	5.02234e-11	4.40711e-11	5.30822e-11	4.45762e-11	4.60479e-11	4.52557e-11	6.48773e-11	5.9138e-11	2.18021e-11	1.58756e-11	3.23317e-11	3.37721e-11	3.46789e-11	3.72282e-11	4.27985e-11	3.87014e-11	5.3078e-11	4.3927e-11	7.91645e-11	8.04756e-11	1.0046e-10	9.75893e-11	1.06888e-10	1.11636e-10	1.1748e-10	1.29433e-10	1.42316e-10	1.54131e-10	1.09743e-11	1.13632e-11	1.16936e-11	1.25021e-11	1.50713e-11	1.55061e-11	2.55471e-11	2.17631e-11	4.36885e-11
13	3.42447e-11	3.56864e-11	5.76657e-11	4.67687e-11	5.24226e-11	5.02225e-11	6.27548e-11	6.30008e-11	6.08976e-11	8.42005e-11	1.18257e-10	1.13121e-10	1.23286e-10	1.22902e-10	1.26513e-10	1.34895e-10	1.57935e-10	1.64388e-10	2.15188e-10	2.06552e-10
14	1.6982e-09	1.76657e-09	2.2156e-09	2.46097e-09	2.64419e-09	3.04792e-09	3.92824e-09	3.83632e-09	3.84799e-09	4.37853e-09	5.19216e-09	5.4273e-09	6.70427e-09	6.75926e-09	7.65525e-09	7.38012e-09	8.44094e-09	8.60545e-09	9.65417e-09	1.00658e-08
15	6.9225e-10	5.25026e-10	8.25263e-10	5.95481e-10	5.05836e-10	9.17363e-10	6.17555e-10	5.28534e-10	8.7437e-10	9.23509e-10	8.41016e-10	7.76794e-10	1.06436e-09	1.38266e-09	1.40361e-09	1.08804e-09	1.2777e-09	1.13221e-09	1.44484e-09	1.44026e-09
G (S) Off
1	1.43893e-10	1.49647e-10	1.69876e-10	1.97159e-10	1.92155e-10	1.81055e-10	2.5932e-10	2.89565e-10	4.22482e-10	4.68327e-10
2	6.58323e-12	6.76522e-12	8.82176e-12	8.02993e-12	1.0787e-11	1.10061e-11	1.39532e-11	1.43971e-11	1.64913e-11	1.70389e-11	1.86883e-11	1.99741e-11	2.20364e-11	2.21501e-11	2.72746e-11	2.60698e-11	2.98004e-11	2.93702e-11	3.01696e-11	2.99222e-11	1.7524e-11	1.90589e-11	2.10689e-11	2.0847e-11	2.59667e-11	2.36224e-11	3.03782e-11	2.97547e-11	3.48247e-11	3.39159e-11	3.77137e-11	3.85942e-11	4.22174e-11	4.2059e-11	4.65085e-11	4.68037e-11	5.18715e-11	5.13032e-11	5.98901e-11	5.69335e-11
3	1.16007e-11	1.17121e-11	1.25325e-11	1.37151e-11	1.61895e-11	1.46298e-11	1.73033e-11	1.78057e-11	2.21721e-11	2.42594e-11	2.72386e-11	2.94411e-11	3.07797e-11	3.60642e-11	3.68268e-11	3.47098e-11	3.93238e-11	3.84131e-11	3.92285e-11	3.82356e-11
4	7.32499e-12	7.14697e-12	8.09599e-12	8.18665e-12	9.83601e-12	1.06053e-11	1.33378e-11	1.48733e-11	1.36513e-11	1.43703e-11	1.38832e-11	1.51156e-11	2.33965e-11	2.20628e-11	3.37041e-11	3.24349e-11	3.65669e-11	3.20526e-11	3.58032e-11	3.03964e-11	9.94981e-12	9.82125e-12	1.22282e-11	1.26729e-11	2.12633e-11	2.60183e-11	2.77739e-11	1.93414e-11	1.90905e-11	1.80456e-11	2.00001e-11	2.0619e-11	2.54407e-11	2.34971e-11	3.04819e-11	2.75488e-11	3.19939e-11	3.21713e-11	3.35286e-11	3.54446e-11
5	5.34662e-11	1.7767e-11	1.99763e-11	1.90182e-11	1.86275e-11	2.06102e-11	2.48148e-11	2.28301e-11	2.86899e-11	2.78745e-11	3.08516e-11	3.05323e-11	3.34313e-11	3.31232e-11	3.45286e-11	3.67636e-11	3.71482e-11	3.92865e-11	4.11174e-11	3.88916e-11	1.57067e-11	1.52741e-11	2.17626e-11	1.8439e-11	2.05032e-11	2.12995e-11	2.38207e-11	2.62859e-11	3.0433e-11	3.33743e-11	3.68038e-11	4.12294e-11	4.3265e-11	4.23206e-11	4.53167e-11	4.29249e-11	4.52948e-11	4.8222e-11	5.8115e-11	6.17594e-11	1.29579e-11	1.40429e-11	1.91907e-11	2.05155e-11	2.18328e-11	2.09098e-11	2.27138e-11	2.33024e-11	2.48793e-11
6	5.27097e-12	4.94391e-12	7.07276e-12	7.24821e-12	1.02911e-11	1.05829e-11	1.13035e-11	1.17239e-11	1.30616e-11	1.3871e-11	1.51845e-11	1.61137e-11	1.72619e-11	1.7268e-11	1.89225e-11	2.00739e-11	2.36862e-11	2.2593e-11	2.6347e-11	2.68122e-11
7	2.07812e-11	2.5563e-11	5.02644e-11	4.41697e-11	4.43397e-11	5.55245e-11	4.62124e-11	4.65125e-11	6.57511e-11	6.65295e-11	9.75523e-11	9.32785e-11	8.42416e-11	8.82405e-11	9.15607e-11	8.12427e-11	1.01184e-10	1.00086e-10	1.30571e-10	1.2826e-10	1.59072e-11	1.62743e-11	2.0933e-11	2.25551e-11	3.27443e-11	3.22201e-11	3.7618e-11	3.60207e-11	4.38964e-11	4.54747e-11	5.22491e-11	5.54306e-11	5.51537e-11	7.62086e-11	6.54699e-11	6.17836e-11	6.50274e-11	6.45201e-11	7.66386e-11	8.49119e-11	7.01471e-11	6.24126e-11	7.57069e-11	7.69108e-11	6.68266e-11	7.36661e-11	6.90079e-11	6.52128e-11	1.32634e-10
8	1.13851e-11	1.09035e-11	1.04257e-11	1.16799e-11	1.16864e-11	1.16764e-11	1.4848e-11	1.56528e-11	2.0521e-11	2.05184e-11	2.5101e-11	2.71692e-11	2.89031e-11	3.27864e-11	3.99251e-11	3.79372e-11	4.32217e-11	4.93328e-11	6.53365e-11	6.38393e-11	8.24318e-12	9.07517e-12	1.53381e-11	1.32996e-11	1.98058e-11	2.04266e-11	2.71909e-11	2.26806e-11	2.99424e-11	3.26655e-11	4.53988e-11	4.63174e-11	5.79504e-11	6.17521e-11	9.47274e-11	9.84871e-11	1.52086e-10	1.48246e-10	1.93225e-10	2.15202e-10
9	3.26822e-13	1.38298e-13	6.60417e-13	7.10148e-13	9.93135e-13	9.93194e-13	1.77506e-12	1.78869e-12	4.09038e-12	4.03587e-12	1.05059e-11	9.82228e-12	1.69918e-11	1.69474e-11	2.7437e-11	2.79758e-11	2.94342e-11	3.31009e-11	3.48539e-11	4.06911e-11	2.8326e-12	2.60201e-12	5.25688e-12	4.01253e-12	9.51861e-12	8.18901e-12	1.25237e-11	1.47759e-11	1.61017e-11	1.76807e-11
10	2.49947e-11	2.09742e-11	5.91387e-11	5.38539e-11	1.89659e-10	1.489e-10	2.01861e-10	2.33697e-10	2.92039e-10	3.11284e-10
11	3.86385e-12	4.09553e-12	1.47167e-11	1.80533e-11	5.1257e-11	4.25821e-11	8.62897e-11	8.34061e-11	1.5203e-10	1.60562e-10
12	3.65402e-12	4.06396e-12	7.72433e-12	6.97516e-12	1.32435e-11	1.36982e-11	2.71521e-11	2.72139e-11	4.66557e-11	4.00794e-11	6.26531e-12	6.81348e-12	9.30316e-12	7.63001e-12	1.45877e-11	1.19256e-11	1.20295e-11	1.31132e-11	1.55885e-11	1.74204e-11	2.72496e-11	2.46958e-11	2.74348e-11	2.74898e-11	2.84062e-11	3.17846e-11	3.38586e-11	3.28504e-11	5.08395e-11	4.78845e-11	5.45857e-12	5.90728e-12	1.27194e-11	1.06761e-11	1.17007e-11	1.21184e-11	1.34989e-11	1.39874e-11	1.76078e-11	1.90933e-11	2.92969e-11	3.97329e-11	7.18785e-11	7.08771e-11	5.28274e-11	5.65256e-11	5.72231e-11	5.88574e-11	7.43465e-11
13	5.59854e-11	5.43945e-11	6.60175e-11	6.50992e-11	6.76056e-11	6.63105e-11	7.74176e-11	6.79743e-11	8.74549e-11	9.1948e-11	1.14156e-10	1.15932e-10	1.31772e-10	1.19313e-10	1.23076e-10	1.30022e-10	1.46852e-10	1.48118e-10	1.45974e-10	1.45238e-10	4.73121e-11	4.4158e-11	4.73007e-11	5.12259e-11	5.6207e-11	5.89295e-11	6.99814e-11	6.67662e-11	8.96425e-11	8.73523e-11	9.72604e-11	9.69041e-11	1.14904e-10	1.02e-10	1.15915e-10	1.10121e-10	1.13101e-10	1.15405e-10	1.24249e-10	1.33179e-10	5.23343e-11	4.96619e-11	5.74337e-11	5.81593e-11	6.84534e-11	7.34757e-11	6.69665e-11	7.18662e-11	8.26063e-11
14	9.35948e-12	1.00559e-11	1.2234e-11	1.37949e-11	3.52564e-11	2.6347e-11	4.23226e-11	3.94819e-11	4.24217e-11	4.80487e-11	4.42302e-11	4.3842e-11	5.83912e-11	5.06352e-11	7.25713e-11	6.53079e-11	8.72665e-11	8.71585e-11	7.88405e-11	8.69732e-11	1.05163e-11	1.23388e-11	1.51466e-11	1.45599e-11	2.28895e-11	2.11044e-11	2.91317e-11	2.84528e-11	4.02957e-11	3.80593e-11	4.63382e-11	5.07968e-11	5.92107e-11	6.13322e-11	8.39907e-11	8.39691e-11	8.56082e-11	9.34762e-11	1.08441e-10	1.19967e-10
15	1.77331e-11	1.89318e-11	2.02716e-11	2.09904e-11	2.86925e-11	2.78632e-11	3.48409e-11	3.66262e-11	4.64181e-11	4.59014e-11	4.52374e-11	4.71768e-11	6.06161e-11	6.13685e-11	7.11088e-11	7.75795e-11	7.70557e-11	7.99443e-11	8.33598e-11	8.51877e-11	5.12388e-11	5.11898e-11	6.11136e-11	6.63635e-11	8.92654e-11	8.60427e-11	9.24716e-11	9.58213e-11	1.04356e-10	1.02053e-10	1.19577e-10	1.20756e-10	1.59974e-10	1.61888e-10	1.70653e-10	1.71001e-10	1.9596e-10	1.97272e-10	2.25491e-10	1.90749e-10
[truncated: 71 more columns]

## Sheet: fig 2 g
V Gold (V)	A Gold (A)		V On (V)	A On (A)		V Off (V)	A Off (A)
-0.399466	-7.09e-10		-0.399466	-7.09e-10		-0.399187	-3.87e-11
-0.398468	-7.19e-10		-0.398468	-7.19e-10		-0.398189	-3.72e-11
-0.39747	-7.06e-10		-0.39747	-7.06e-10		-0.397191	-3.79e-11
-0.396472	-7.24e-10		-0.396472	-7.24e-10		-0.396193	-3.75e-11
-0.395474	-7.13e-10		-0.395474	-7.13e-10		-0.395195	-3.74e-11
-0.394477	-6.99e-10		-0.394477	-6.99e-10		-0.394198	-3.75e-11
-0.393479	-6.92e-10		-0.393479	-6.92e-10		-0.3932	-3.83e-11
-0.392481	-7.04e-10		-0.392481	-7.04e-10		-0.392202	-3.77e-11
-0.391483	-6.89e-10		-0.391483	-6.89e-10		-0.391204	-3.77e-11
-0.390486	-7.01e-10		-0.390486	-7.01e-10		-0.390207	-3.73e-11
-0.389488	-6.87e-10		-0.389488	-6.87e-10		-0.389209	-3.63e-11
-0.38849	-6.88e-10		-0.38849	-6.88e-10		-0.388211	-3.69e-11
-0.387492	-6.74e-10		-0.387492	-6.74e-10		-0.387213	-3.65e-11
-0.386494	-6.73e-10		-0.386494	-6.73e-10		-0.386215	-3.82e-11
-0.385497	-6.96e-10		-0.385497	-6.96e-10		-0.385218	-3.83e-11
-0.384499	-6.96e-10		-0.384499	-6.96e-10		-0.38422	-3.7e-11
-0.383501	-6.77e-10		-0.383501	-6.77e-10		-0.383222	-3.8e-11
-0.382503	-6.85e-10		-0.382503	-6.85e-10		-0.382224	-3.71e-11
-0.381505	-6.79e-10		-0.381505	-6.79e-10		-0.381227	-3.42e-11
-0.380508	-6.8e-10		-0.380508	-6.8e-10		-0.380229	-3.47e-11
-0.37951	-6.88e-10		-0.37951	-6.88e-10		-0.379231	-3.32e-11
-0.378512	-6.91e-10		-0.378512	-6.91e-10		-0.378233	-3.43e-11
-0.377514	-7e-10		-0.377514	-7e-10		-0.377235	-3.55e-11
-0.376518	-7.09e-10		-0.376518	-7.09e-10		-0.376238	-3.56e-11
-0.37552	-7.17e-10		-0.37552	-7.17e-10		-0.37524	-3.65e-11
-0.374522	-7.09e-10		-0.374522	-7.09e-10		-0.374242	-3.67e-11
-0.373524	-6.98e-10		-0.373524	-6.98e-10		-0.373244	-3.58e-11
-0.372527	-6.95e-10		-0.372527	-6.95e-10		-0.372247	-3.51e-11
-0.371529	-7.29e-10		-0.371529	-7.29e-10		-0.371249	-3.39e-11
-0.370531	-7.3e-10		-0.370531	-7.3e-10		-0.370251	-3.52e-11
-0.369533	-7.3e-10		-0.369533	-7.3e-10		-0.369253	-3.57e-11
-0.368536	-7.16e-10		-0.368536	-7.16e-10		-0.368255	-3.63e-11
-0.367538	-7.07e-10		-0.367538	-7.07e-10		-0.367258	-3.38e-11
-0.36654	-7.23e-10		-0.36654	-7.23e-10		-0.36626	-3.53e-11
-0.365542	-7.27e-10		-0.365542	-7.27e-10		-0.365262	-3.64e-11
-0.364544	-7.32e-10		-0.364544	-7.32e-10		-0.364264	-3.49e-11
-0.363547	-7.45e-10		-0.363547	-7.45e-10		-0.363266	-3.43e-11
-0.362549	-7.79e-10		-0.362549	-7.79e-10		-0.362269	-3.15e-11
-0.361551	-7.63e-10		-0.361551	-7.63e-10		-0.361271	-3.17e-11
-0.360553	-7.44e-10		-0.360553	-7.44e-10		-0.360273	-3.04e-11
-0.359555	-7.38e-10		-0.359555	-7.38e-10		-0.359275	-3.21e-11
-0.358558	-7.59e-10		-0.358558	-7.59e-10		-0.358278	-3.07e-11
-0.35756	-7.66e-10		-0.35756	-7.66e-10		-0.35728	-3e-11
-0.356562	-7.64e-10		-0.356562	-7.64e-10		-0.356282	-2.98e-11
-0.355564	-7.66e-10		-0.355564	-7.66e-10		-0.355284	-3.19e-11
-0.354567	-7.62e-10		-0.354567	-7.62e-10		-0.354286	-3.19e-11
-0.353569	-7.32e-10		-0.353569	-7.32e-10		-0.353289	-2.95e-11
-0.352571	-7.47e-10		-0.352571	-7.47e-10		-0.352291	-3.17e-11
-0.351573	-7.74e-10		-0.351573	-7.74e-10		-0.351294	-3.16e-11
-0.350575	-7.61e-10		-0.350575	-7.61e-10		-0.350296	-3.26e-11
-0.349578	-7.76e-10		-0.349578	-7.76e-10		-0.349299	-3.14e-11
-0.34858	-7.6e-10		-0.34858	-7.6e-10		-0.348301	-3.17e-11
-0.347582	-7.09e-10		-0.347582	-7.09e-10		-0.347303	-3.13e-11
-0.346584	-6.83e-10		-0.346584	-6.83e-10		-0.346305	-3.03e-11
-0.345587	-7.2e-10		-0.345587	-7.2e-10		-0.345308	-2.79e-11
-0.344589	-7.33e-10		-0.344589	-7.33e-10		-0.34431	-2.79e-11
-0.343591	-7.28e-10		-0.343591	-7.28e-10		-0.343312	-2.86e-11
-0.342593	-7.36e-10		-0.342593	-7.36e-10		-0.342314	-2.66e-11
-0.341595	-7.68e-10		-0.341595	-7.68e-10		-0.341316	-2.67e-11
-0.340598	-7.64e-10		-0.340598	-7.64e-10		-0.340319	-2.75e-11
-0.3396	-7.64e-10		-0.3396	-7.64e-10		-0.339321	-2.76e-11
-0.338602	-7.45e-10		-0.338602	-7.45e-10		-0.338323	-2.79e-11
-0.337604	-7.07e-10		-0.337604	-7.07e-10		-0.337325	-2.84e-11
-0.336607	-6.78e-10		-0.336607	-6.78e-10		-0.336328	-2.72e-11
-0.335609	-6.92e-10		-0.335609	-6.92e-10		-0.33533	-2.6e-11
-0.334611	-7.04e-10		-0.334611	-7.04e-10		-0.334332	-2.79e-11
-0.333613	-7.09e-10		-0.333613	-7.09e-10		-0.333334	-2.71e-11
-0.332615	-7.12e-10		-0.332615	-7.12e-10		-0.332336	-2.84e-11
-0.331618	-7.01e-10		-0.331618	-7.01e-10		-0.331339	-2.78e-11
-0.33062	-6.93e-10		-0.33062	-6.93e-10		-0.330341	-2.58e-11
-0.329622	-6.93e-10		-0.329622	-6.93e-10		-0.329343	-2.68e-11
-0.328624	-6.74e-10		-0.328624	-6.74e-10		-0.328345	-2.6e-11
-0.327626	-6.85e-10		-0.327626	-6.85e-10		-0.327348	-2.61e-11
-0.326629	-6.78e-10		-0.326629	-6.78e-10		-0.32635	-2.8e-11
-0.325631	-6.6e-10		-0.325631	-6.6e-10		-0.325352	-2.55e-11
-0.324633	-6.55e-10		-0.324633	-6.55e-10		-0.324354	-2.71e-11
-0.323635	-6.7e-10		-0.323635	-6.7e-10		-0.323356	-2.73e-11
-0.322638	-6.77e-10		-0.322638	-6.77e-10		-0.322359	-2.63e-11
-0.32164	-6.74e-10		-0.32164	-6.74e-10		-0.321361	-2.73e-11
-0.320642	-6.63e-10		-0.320642	-6.63e-10		-0.320363	-2.86e-11
-0.319644	-6.76e-10		-0.319644	-6.76e-10		-0.319365	-2.6e-11
-0.318646	-6.68e-10		-0.318646	-6.68e-10		-0.318367	-2.58e-11
-0.317649	-6.75e-10		-0.317649	-6.75e-10		-0.31737	-2.45e-11
-0.316651	-6.6e-10		-0.316651	-6.6e-10		-0.316372	-2.5e-11
-0.315653	-6.27e-10		-0.315653	-6.27e-10		-0.315374	-2.67e-11
-0.314655	-6.38e-10		-0.314655	-6.38e-10		-0.314376	-2.59e-11
-0.313658	-6.34e-10		-0.313658	-6.34e-10		-0.313379	-2.72e-11
-0.31266	-6.33e-10		-0.31266	-6.33e-10		-0.312381	-2.73e-11
-0.311662	-6.33e-10		-0.311662	-6.33e-10		-0.311383	-2.61e-11
-0.310664	-6.3e-10		-0.310664	-6.3e-10		-0.310385	-2.64e-11
-0.309666	-5.94e-10		-0.309666	-5.94e-10		-0.309387	-2.53e-11
-0.308669	-6.11e-10		-0.308669	-6.11e-10		-0.30839	-2.46e-11
-0.307672	-6.22e-10		-0.307672	-6.22e-10		-0.307392	-2.58e-11
-0.306674	-6.39e-10		-0.306674	-6.39e-10		-0.306394	-2.51e-11
-0.305676	-6.27e-10		-0.305676	-6.27e-10		-0.305396	-2.58e-11
-0.304679	-6.08e-10		-0.304679	-6.08e-10		-0.304399	-2.52e-11
-0.303681	-6.05e-10		-0.303681	-6.05e-10		-0.303401	-2.4e-11
-0.302683	-6.08e-10		-0.302683	-6.08e-10		-0.302403	-2.34e-11
-0.301685	-5.91e-10		-0.301685	-5.91e-10		-0.301405	-2.64e-11
-0.300688	-5.8e-10		-0.300688	-5.8e-10		-0.300407	-2.45e-11
-0.29969	-5.79e-10		-0.29969	-5.79e-10		-0.29941	-2.25e-11
-0.298692	-5.75e-10		-0.298692	-5.75e-10		-0.298412	-2.31e-11
-0.297694	-5.79e-10		-0.297694	-5.79e-10		-0.297414	-2.33e-11
-0.296696	-5.77e-10		-0.296696	-5.77e-10		-0.296416	-2.41e-11
-0.295699	-5.72e-10		-0.295699	-5.72e-10		-0.295419	-2.35e-11
-0.294701	-5.89e-10		-0.294701	-5.89e-10		-0.294421	-2.49e-11
-0.293703	-5.77e-10		-0.293703	-5.77e-10		-0.293423	-2.46e-11
-0.292705	-5.92e-10		-0.292705	-5.92e-10		-0.292425	-2.46e-11
-0.291708	-6.08e-10		-0.291708	-6.08e-10		-0.291427	-2.24e-11
-0.29071	-6.07e-10		-0.29071	-6.07e-10		-0.29043	-2.28e-11
-0.289712	-5.88e-10		-0.289712	-5.88e-10		-0.289432	-2.31e-11
-0.288714	-5.84e-10		-0.288714	-5.84e-10		-0.288434	-2.33e-11
-0.287716	-5.65e-10		-0.287716	-5.65e-10		-0.287436	-2.17e-11
-0.286719	-5.52e-10		-0.286719	-5.52e-10		-0.286438	-2.26e-11
-0.285721	-5.44e-10		-0.285721	-5.44e-10		-0.285441	-2.3e-11
-0.284723	-5.42e-10		-0.284723	-5.42e-10		-0.284443	-2.32e-11
-0.283725	-5.33e-10		-0.283725	-5.33e-10		-0.283445	-2.32e-11
-0.282727	-5.39e-10		-0.282727	-5.39e-10		-0.282447	-2.52e-11
-0.28173	-5.51e-10		-0.28173	-5.51e-10		-0.28145	-2.4e-11
-0.280732	-5.61e-10		-0.280732	-5.61e-10		-0.280453	-2.21e-11
-0.279734	-5.61e-10		-0.279734	-5.61e-10		-0.279455	-2.47e-11
-0.278736	-5.44e-10		-0.278736	-5.44e-10		-0.278457	-2.41e-11
-0.277739	-5.59e-10		-0.277739	-5.59e-10		-0.27746	-2.48e-11
-0.276741	-5.62e-10		-0.276741	-5.62e-10		-0.276462	-2.58e-11
-0.275743	-5.54e-10		-0.275743	-5.54e-10		-0.275464	-2.57e-11
-0.274745	-5.5e-10		-0.274745	-5.5e-10		-0.274466	-2.53e-11
-0.273747	-5.56e-10		-0.273747	-5.56e-10		-0.273468	-2.7e-11
-0.27275	-5.7e-10		-0.27275	-5.7e-10		-0.272471	-2.54e-11
-0.271752	-5.59e-10		-0.271752	-5.59e-10		-0.271473	-2.51e-11
-0.270754	-5.6e-10		-0.270754	-5.6e-10		-0.270475	-2.48e-11
-0.269756	-5.52e-10		-0.269756	-5.52e-10		-0.269477	-2.44e-11
-0.268759	-5.46e-10		-0.268759	-5.46e-10		-0.26848	-2.42e-11
-0.267761	-5.6e-10		-0.267761	-5.6e-10		-0.267482	-2.41e-11
-0.266763	-5.64e-10		-0.266763	-5.64e-10		-0.266484	-2.43e-11
-0.265765	-5.64e-10		-0.265765	-5.64e-10		-0.265486	-2.43e-11
-0.264767	-5.58e-10		-0.264767	-5.58e-10		-0.264488	-2.46e-11
-0.26377	-5.43e-10		-0.26377	-5.43e-10		-0.263491	-2.42e-11
-0.262772	-5.41e-10		-0.262772	-5.41e-10		-0.262493	-2.22e-11
-0.261774	-5.33e-10		-0.261774	-5.33e-10		-0.261495	-2.58e-11
-0.260776	-5.35e-10		-0.260776	-5.35e-10		-0.260497	-2.64e-11
-0.259778	-5.34e-10		-0.259778	-5.34e-10		-0.2595	-2.67e-11
-0.258781	-5.4e-10		-0.258781	-5.4e-10		-0.258502	-2.37e-11
-0.257783	-5.15e-10		-0.257783	-5.15e-10		-0.257504	-2.4e-11
-0.256785	-5.11e-10		-0.256785	-5.11e-10		-0.256506	-2.27e-11
-0.255787	-5.04e-10		-0.255787	-5.04e-10		-0.255508	-2.3e-11
-0.25479	-5.16e-10		-0.25479	-5.16e-10		-0.254511	-2.26e-11
-0.253792	-5.17e-10		-0.253792	-5.17e-10		-0.253513	-2.29e-11
-0.252794	-5.09e-10		-0.252794	-5.09e-10		-0.252515	-2.41e-11
-0.251796	-4.84e-10		-0.251796	-4.84e-10		-0.251517	-2.33e-11
-0.250798	-4.9e-10		-0.250798	-4.9e-10		-0.25052	-2.21e-11
-0.249801	-5.12e-10		-0.249801	-5.12e-10		-0.249522	-2.25e-11
-0.248803	-4.91e-10		-0.248803	-4.91e-10		-0.248524	-2.23e-11
-0.247805	-4.75e-10		-0.247805	-4.75e-10		-0.247526	-2.21e-11
-0.246807	-4.75e-10		-0.246807	-4.75e-10		-0.246528	-2.31e-11
-0.24581	-4.68e-10		-0.24581	-4.68e-10		-0.245531	-2.2e-11
-0.244812	-4.62e-10		-0.244812	-4.62e-10		-0.244533	-2.26e-11
-0.243814	-4.72e-10		-0.243814	-4.72e-10		-0.243535	-2.26e-11
-0.242816	-4.84e-10		-0.242816	-4.84e-10		-0.242537	-2.16e-11
-0.241818	-4.82e-10		-0.241818	-4.82e-10		-0.241539	-2.31e-11
-0.240821	-4.64e-10		-0.240821	-4.64e-10		-0.240542	-2.08e-11
-0.239823	-4.54e-10		-0.239823	-4.54e-10		-0.239544	-2.05e-11
-0.238825	-4.63e-10		-0.238825	-4.63e-10		-0.238546	-2.03e-11
-0.237827	-4.56e-10		-0.237827	-4.56e-10		-0.237548	-2.04e-11
-0.23683	-4.55e-10		-0.23683	-4.55e-10		-0.236551	-2.1e-11
-0.235832	-4.51e-10		-0.235832	-4.51e-10		-0.235553	-2.12e-11
-0.234835	-4.54e-10		-0.234835	-4.54e-10		-0.234555	-2.28e-11
-0.233837	-4.5e-10		-0.233837	-4.5e-10		-0.233557	-2.22e-11
-0.23284	-4.4e-10		-0.23284	-4.4e-10		-0.232559	-2.07e-11
-0.231842	-4.53e-10		-0.231842	-4.53e-10		-0.231562	-2.05e-11
-0.230844	-4.73e-10		-0.230844	-4.73e-10		-0.230564	-1.99e-11
-0.229846	-4.64e-10		-0.229846	-4.64e-10		-0.229566	-2e-11
-0.228848	-4.53e-10		-0.228848	-4.53e-10		-0.228568	-1.99e-11
-0.227851	-4.44e-10		-0.227851	-4.44e-10		-0.227571	-1.99e-11
-0.226853	-4.42e-10		-0.226853	-4.42e-10		-0.226573	-1.9e-11
-0.225855	-4.45e-10		-0.225855	-4.45e-10		-0.225575	-1.91e-11
-0.224857	-4.43e-10		-0.224857	-4.43e-10		-0.224577	-1.97e-11
-0.22386	-4.37e-10		-0.22386	-4.37e-10		-0.223579	-2.1e-11
-0.222862	-4.34e-10		-0.222862	-4.34e-10		-0.222582	-2.16e-11
-0.221864	-4.27e-10		-0.221864	-4.27e-10		-0.221584	-2.06e-11
-0.220866	-4.53e-10		-0.220866	-4.53e-10		-0.220586	-1.89e-11
-0.219868	-4.64e-10		-0.219868	-4.64e-10		-0.219588	-1.96e-11
-0.218871	-4.52e-10		-0.218871	-4.52e-10		-0.21859	-1.95e-11
-0.217873	-4.41e-10		-0.217873	-4.41e-10		-0.217593	-2e-11
-0.216875	-4.34e-10		-0.216875	-4.34e-10		-0.216595	-1.97e-11
-0.215877	-4.3e-10		-0.215877	-4.3e-10		-0.215597	-1.99e-11
-0.21488	-4.26e-10		-0.21488	-4.26e-10		-0.214599	-2.13e-11
-0.213882	-4.44e-10		-0.213882	-4.44e-10		-0.213602	-2.03e-11
-0.212884	-4.4e-10		-0.212884	-4.4e-10		-0.212604	-1.98e-11
-0.211886	-4.36e-10		-0.211886	-4.36e-10		-0.211606	-1.8e-11
-0.210888	-4.24e-10		-0.210888	-4.24e-10		-0.210608	-1.92e-11
-0.209891	-4.21e-10		-0.209891	-4.21e-10		-0.209612	-1.96e-11
-0.208893	-4.13e-10		-0.208893	-4.13e-10		-0.208614	-1.89e-11
-0.207895	-3.95e-10		-0.207895	-3.95e-10		-0.207616	-1.91e-11
-0.206897	-4.13e-10		-0.206897	-4.13e-10		-0.206618	-1.75e-11
-0.205899	-4.12e-10		-0.205899	-4.12e-10		-0.205621	-1.8e-11
-0.204902	-3.88e-10		-0.204902	-3.88e-10		-0.204623	-1.75e-11
-0.203904	-3.97e-10		-0.203904	-3.97e-10		-0.203625	-1.72e-11
-0.202906	-4.17e-10		-0.202906	-4.17e-10		-0.202627	-1.65e-11
-0.201908	-4.16e-10		-0.201908	-4.16e-10		-0.201629	-1.76e-11
-0.200911	-3.95e-10		-0.200911	-3.95e-10		-0.200632	-1.87e-11
-0.199913	-3.9e-10		-0.199913	-3.9e-10		-0.199634	-1.82e-11
-0.198915	-4.03e-10		-0.198915	-4.03e-10		-0.198636	-2.16e-11
-0.197917	-4e-10		-0.197917	-4e-10		-0.197638	-2.09e-11
-0.196919	-3.98e-10		-0.196919	-3.98e-10		-0.19664	-1.66e-11
-0.195922	-4e-10		-0.195922	-4e-10		-0.195643	-1.81e-11
-0.194924	-4.07e-10		-0.194924	-4.07e-10		-0.194645	-1.76e-11
-0.193926	-4.07e-10		-0.193926	-4.07e-10		-0.193647	-1.72e-11
-0.192928	-4.1e-10		-0.192928	-4.1e-10		-0.192649	-1.85e-11
-0.191931	-3.98e-10		-0.191931	-3.98e-10		-0.191652	-2.25e-11
-0.190933	-3.92e-10		-0.190933	-3.92e-10		-0.190654	-2.36e-11
-0.189935	-3.75e-10		-0.189935	-3.75e-10		-0.189656	-2.31e-11
-0.188937	-3.58e-10		-0.188937	-3.58e-10		-0.188658	-2.19e-11
-0.187939	-3.49e-10		-0.187939	-3.49e-10		-0.18766	-2.35e-11
-0.186942	-3.59e-10		-0.186942	-3.59e-10		-0.186663	-1.94e-11
-0.185944	-3.59e-10		-0.185944	-3.59e-10		-0.185665	-1.95e-11
-0.184946	-3.55e-10		-0.184946	-3.55e-10		-0.184667	-2.09e-11
-0.183948	-3.55e-10		-0.183948	-3.55e-10		-0.183669	-2.28e-11
-0.18295	-3.58e-10		-0.18295	-3.58e-10		-0.182672	-2.39e-11
-0.181953	-3.46e-10		-0.181953	-3.46e-10		-0.181674	-2.38e-11
-0.180955	-3.36e-10		-0.180955	-3.36e-10		-0.180676	-2.44e-11
-0.179957	-3.34e-10		-0.179957	-3.34e-10		-0.179678	-2.15e-11
-0.178959	-3.4e-10		-0.178959	-3.4e-10		-0.17868	-1.71e-11
-0.177962	-3.29e-10		-0.177962	-3.29e-10		-0.177683	-1.67e-11
-0.176964	-3.25e-10		-0.176964	-3.25e-10		-0.176685	-1.86e-11
-0.175966	-3.12e-10		-0.175966	-3.12e-10		-0.175687	-1.51e-11
-0.174968	-3.19e-10		-0.174968	-3.19e-10		-0.174689	-1.54e-11
-0.17397	-3.15e-10		-0.17397	-3.15e-10		-0.173692	-1.58e-11
-0.172973	-3.03e-10		-0.172973	-3.03e-10		-0.172694	-1.47e-11
-0.171975	-3.06e-10		-0.171975	-3.06e-10		-0.171696	-1.4e-11
-0.170977	-3.02e-10		-0.170977	-3.02e-10		-0.170698	-1.55e-11
-0.169979	-3.06e-10		-0.169979	-3.06e-10		-0.1697	-1.48e-11
-0.168982	-3.01e-10		-0.168982	-3.01e-10		-0.168703	-1.37e-11
-0.167984	-2.9e-10		-0.167984	-2.9e-10		-0.167705	-1.38e-11
-0.166986	-2.9e-10		-0.166986	-2.9e-10		-0.166707	-1.33e-11
-0.165988	-2.85e-10		-0.165988	-2.85e-10		-0.165709	-1.33e-11
-0.16499	-2.86e-10		-0.16499	-2.86e-10		-0.164711	-1.4e-11
-0.163994	-2.86e-10		-0.163994	-2.86e-10		-0.163714	-1.44e-11
-0.162996	-2.81e-10		-0.162996	-2.81e-10		-0.162716	-1.53e-11
-0.161998	-2.85e-10		-0.161998	-2.85e-10		-0.161718	-1.2e-11
-0.161	-2.77e-10		-0.161	-2.77e-10		-0.16072	-1.11e-11
-0.160003	-2.81e-10		-0.160003	-2.81e-10		-0.159723	-1.51e-11
-0.159005	-2.78e-10		-0.159005	-2.78e-10		-0.158725	-1.44e-11
-0.158007	-2.72e-10		-0.158007	-2.72e-10		-0.157727	-1.69e-11
-0.157009	-2.68e-10		-0.157009	-2.68e-10		-0.156729	-1.42e-11
-0.156012	-2.67e-10		-0.156012	-2.67e-10		-0.155731	-1.47e-11
-0.155014	-2.63e-10		-0.155014	-2.63e-10		-0.154734	-1.43e-11
-0.154016	-2.66e-10		-0.154016	-2.66e-10		-0.153736	-1.32e-11
-0.153018	-2.62e-10		-0.153018	-2.62e-10		-0.152738	-1.38e-11
-0.15202	-2.56e-10		-0.15202	-2.56e-10		-0.15174	-1.37e-11
-0.151023	-2.56e-10		-0.151023	-2.56e-10		-0.150743	-1.4e-11
-0.150025	-2.53e-10		-0.150025	-2.53e-10		-0.149745	-1.29e-11
-0.149027	-2.55e-10		-0.149027	-2.55e-10		-0.148747	-1.35e-11
-0.148029	-2.4e-10		-0.148029	-2.4e-10		-0.147749	-1.25e-11
-0.147032	-2.34e-10		-0.147032	-2.34e-10		-0.146751	-1.3e-11
-0.146034	-2.49e-10		-0.146034	-2.49e-10		-0.145754	-1.09e-11
-0.145036	-2.47e-10		-0.145036	-2.47e-10		-0.144756	-9.25e-12
-0.144038	-2.4e-10		-0.144038	-2.4e-10		-0.143758	-1.07e-11
-0.14304	-2.38e-10		-0.14304	-2.38e-10		-0.14276	-1.12e-11
-0.142043	-2.47e-10		-0.142043	-2.47e-10		-0.141762	-1.21e-11
-0.141045	-2.3e-10		-0.141045	-2.3e-10		-0.140765	-1.06e-11
-0.140047	-2.25e-10		-0.140047	-2.25e-10		-0.139767	-1.11e-11
-0.139049	-2.15e-10		-0.139049	-2.15e-10		-0.13877	-1.15e-11
-0.138052	-2.06e-10		-0.138052	-2.06e-10		-0.137773	-1.26e-11
-0.137054	-2.14e-10		-0.137054	-2.14e-10		-0.136775	-1.32e-11
-0.136056	-2.15e-10		-0.136056	-2.15e-10		-0.135777	-1.17e-11
-0.135058	-2.16e-10		-0.135058	-2.16e-10		-0.134779	-1.38e-11
-0.13406	-2.12e-10		-0.13406	-2.12e-10		-0.133781	-1.21e-11
-0.133063	-2.1e-10		-0.133063	-2.1e-10		-0.132784	-1.26e-11
-0.132065	-2.06e-10		-0.132065	-2.06e-10		-0.131786	-1.26e-11
-0.131067	-2e-10		-0.131067	-2e-10		-0.130788	-1.58e-11
-0.130069	-2e-10		-0.130069	-2e-10		-0.12979	-1.52e-11
-0.129071	-1.96e-10		-0.129071	-1.96e-10		-0.128793	-1.83e-11
-0.128074	-1.92e-10		-0.128074	-1.92e-10		-0.127795	-1.62e-11
-0.127076	-1.94e-10		-0.127076	-1.94e-10		-0.126797	-1.63e-11
-0.126078	-1.96e-10		-0.126078	-1.96e-10		-0.125799	-1.66e-11
-0.12508	-1.95e-10		-0.12508	-1.95e-10		-0.124801	-1.36e-11
-0.124083	-2.03e-10		-0.124083	-2.03e-10		-0.123804	-1.15e-11
-0.123085	-2.02e-10		-0.123085	-2.02e-10		-0.122806	-1.37e-11
-0.122087	-1.91e-10		-0.122087	-1.91e-10		-0.121808	-1.42e-11
-0.121089	-1.92e-10		-0.121089	-1.92e-10		-0.12081	-1.28e-11
-0.120091	-1.85e-10		-0.120091	-1.85e-10		-0.119812	-1.35e-11
-0.119094	-1.74e-10		-0.119094	-1.74e-10		-0.118815	-1.54e-11
-0.118096	-1.74e-10		-0.118096	-1.74e-10		-0.117817	-1.28e-11
-0.117098	-1.76e-10		-0.117098	-1.76e-10		-0.116819	-1.12e-11
-0.1161	-1.71e-10		-0.1161	-1.71e-10		-0.115821	-1.35e-11
-0.115103	-1.71e-10		-0.115103	-1.71e-10		-0.114824	-1.34e-11
-0.114105	-1.7e-10		-0.114105	-1.7e-10		-0.113826	-1.21e-11
-0.113107	-1.7e-10		-0.113107	-1.7e-10		-0.112828	-1.02e-11
-0.112109	-1.64e-10		-0.112109	-1.64e-10		-0.11183	-1.03e-11
-0.111111	-1.58e-10		-0.111111	-1.58e-10		-0.110832	-9.94e-12
-0.110114	-1.54e-10		-0.110114	-1.54e-10		-0.109835	-9.85e-12
-0.109116	-1.57e-10		-0.109116	-1.57e-10		-0.108837	-8.65e-12
-0.108118	-1.54e-10		-0.108118	-1.54e-10		-0.107839	-8.56e-12
-0.10712	-1.54e-10		-0.10712	-1.54e-10		-0.106841	-8.64e-12
-0.106122	-1.52e-10		-0.106122	-1.52e-10		-0.105844	-9.55e-12
-0.105125	-1.52e-10		-0.105125	-1.52e-10		-0.104846	-9.12e-12
-0.104127	-1.49e-10		-0.104127	-1.49e-10		-0.103848	-8.18e-12
-0.103129	-1.52e-10		-0.103129	-1.52e-10		-0.10285	-1.01e-11
-0.102131	-1.53e-10		-0.102131	-1.53e-10		-0.101852	-8.77e-12
-0.101134	-1.53e-10		-0.101134	-1.53e-10		-0.100855	-8.72e-12
-0.100136	-1.53e-10		-0.100136	-1.53e-10		-0.0998569	-7.63e-12
-0.099138	-1.5e-10		-0.099138	-1.5e-10		-0.0988591	-8.91e-12
-0.0981402	-1.42e-10		-0.0981402	-1.42e-10		-0.0978613	-8.43e-12
-0.0971425	-1.36e-10		-0.0971425	-1.36e-10		-0.0968635	-7.85e-12
-0.0961447	-1.37e-10		-0.0961447	-1.37e-10		-0.0958657	-8.08e-12
-0.0951469	-1.35e-10		-0.0951469	-1.35e-10		-0.0948679	-8.61e-12
-0.0941491	-1.39e-10		-0.0941491	-1.39e-10		-0.0938702	-8.75e-12
-0.0931525	-1.36e-10		-0.0931525	-1.36e-10		-0.0928724	-7.77e-12
-0.0921547	-1.29e-10		-0.0921547	-1.29e-10		-0.0918746	-7.09e-12
-0.091157	-1.35e-10		-0.091157	-1.35e-10		-0.0908768	-8.02e-12
-0.0901592	-1.32e-10		-0.0901592	-1.32e-10		-0.089879	-7.97e-12
-0.0891614	-1.27e-10		-0.0891614	-1.27e-10		-0.0888813	-7.96e-12
-0.0881636	-1.23e-10		-0.0881636	-1.23e-10		-0.0878835	-7.88e-12
-0.0871658	-1.16e-10		-0.0871658	-1.16e-10		-0.0868857	-7.51e-12
-0.0861681	-1.14e-10		-0.0861681	-1.14e-10		-0.0858879	-7.71e-12
-0.0851703	-1.09e-10		-0.0851703	-1.09e-10		-0.0848901	-7.1e-12
-0.0841725	-1.09e-10		-0.0841725	-1.09e-10		-0.0838923	-7.84e-12
-0.0831747	-1.09e-10		-0.0831747	-1.09e-10		-0.0828946	-7.43e-12
-0.0821769	-1.08e-10		-0.0821769	-1.08e-10		-0.0818968	-6.98e-12
-0.0811791	-1.07e-10		-0.0811791	-1.07e-10		-0.080899	-6.91e-12
-0.0801814	-1.04e-10		-0.0801814	-1.04e-10		-0.0799012	-7.35e-12
-0.0791836	-1.02e-10		-0.0791836	-1.02e-10		-0.0789034	-7.23e-12
-0.0781858	-9.96e-11		-0.0781858	-9.96e-11		-0.0779057	-6.67e-12
-0.077188	-9.87e-11		-0.077188	-9.87e-11		-0.0769079	-6.94e-12
-0.0761902	-9.66e-11		-0.0761902	-9.66e-11		-0.0759101	-7.07e-12
-0.0751925	-9.78e-11		-0.0751925	-9.78e-11		-0.0749123	-7.11e-12
-0.0741947	-9.3e-11		-0.0741947	-9.3e-11		-0.0739145	-8.74e-12
-0.0731969	-9.14e-11		-0.0731969	-9.14e-11		-0.0729167	-7.75e-12
-0.0721991	-8.97e-11		-0.0721991	-8.97e-11		-0.071919	-6.93e-12
-0.0712013	-8.85e-11		-0.0712013	-8.85e-11		-0.0709212	-7.41e-12
-0.0702035	-8.68e-11		-0.0702035	-8.68e-11		-0.0699234	-6.52e-12
-0.0692058	-8.58e-11		-0.0692058	-8.58e-11		-0.0689256	-6.22e-12
-0.068208	-8.25e-11		-0.068208	-8.25e-11		-0.067929	-7.84e-12
-0.0672102	-8.04e-11		-0.0672102	-8.04e-11		-0.0669312	-6.38e-12
-0.0662124	-7.84e-11		-0.0662124	-7.84e-11		-0.0659335	-6.66e-12
-0.0652146	-7.58e-11		-0.0652146	-7.58e-11		-0.0649357	-6.63e-12
-0.0642169	-7.17e-11		-0.0642169	-7.17e-11		-0.0639379	-6.61e-12
-0.0632191	-6.85e-11		-0.0632191	-6.85e-11		-0.0629401	-6.82e-12
-0.0622213	-6.65e-11		-0.0622213	-6.65e-11		-0.0619423	-5.83e-12
-0.0612235	-6.58e-11		-0.0612235	-6.58e-11		-0.0609446	-6.52e-12
-0.0602257	-6.4e-11		-0.0602257	-6.4e-11		-0.0599468	-6.47e-12
-0.0592279	-6.34e-11		-0.0592279	-6.34e-11		-0.058949	-6.21e-12
-0.0582302	-5.87e-11		-0.0582302	-5.87e-11		-0.0579512	-6.89e-12
-0.0572324	-5.43e-11		-0.0572324	-5.43e-11		-0.0569534	-6.43e-12
-0.0562346	-4.76e-11		-0.0562346	-4.76e-11		-0.0559556	-5.1e-12
-0.0552368	-4.62e-11		-0.0552368	-4.62e-11		-0.0549579	-5.77e-12
-0.054239	-4.56e-11		-0.054239	-4.56e-11		-0.0539601	-6.69e-12
-0.0532413	-4.86e-11		-0.0532413	-4.86e-11		-0.0529623	-5.79e-12
-0.0522435	-4.54e-11		-0.0522435	-4.54e-11		-0.0519645	-4.41e-12
-0.0512457	-4.45e-11		-0.0512457	-4.45e-11		-0.0509667	-5.65e-12
-0.0502479	-4.08e-11		-0.0502479	-4.08e-11		-0.049969	-4.64e-12
-0.0492501	-3.91e-11		-0.0492501	-3.91e-11		-0.0489712	-5.82e-12
-0.0482523	-3.57e-11		-0.0482523	-3.57e-11		-0.0479734	-5.61e-12
-0.0472546	-3.28e-11		-0.0472546	-3.28e-11		-0.0469756	-6.29e-12
-0.0462568	-3.12e-11		-0.0462568	-3.12e-11		-0.0459778	-4.84e-12
-0.045259	-2.81e-11		-0.045259	-2.81e-11		-0.04498	-5.86e-12
-0.0442612	-2.48e-11		-0.0442612	-2.48e-11		-0.0439823	-4.08e-12
-0.0432634	-2.49e-11		-0.0432634	-2.49e-11		-0.0429845	-3.92e-12
-0.0422657	-1.97e-11		-0.0422657	-1.97e-11		-0.0419867	-3.6e-12
-0.0412679	-1.73e-11		-0.0412679	-1.73e-11		-0.0409889	-3.33e-12
-0.0402701	-1.65e-11		-0.0402701	-1.65e-11		-0.0399911	-5.72e-12
-0.0392723	-1.37e-11		-0.0392723	-1.37e-11		-0.0389934	-4.36e-12
-0.0382745	-1.4e-11		-0.0382745	-1.4e-11		-0.0379956	-5.74e-12
-0.0372767	-1.25e-11		-0.0372767	-1.25e-11		-0.0369978	-4.04e-12
-0.036279	-8.84e-12		-0.036279	-8.84e-12		-0.036	-4.3e-12
-0.0352812	-6.69e-12		-0.0352812	-6.69e-12		-0.0350022	-3.3e-12
-0.0342834	-5.83e-12		-0.0342834	-5.83e-12		-0.0340044	-4.46e-12
-0.0332856	-1.67e-12		-0.0332856	-1.67e-12		-0.0330067	-3.77e-12
-0.0322878	2.06e-12		-0.0322878	2.06e-12		-0.0320089	-3.38e-12
-0.0312901	3.18e-12		-0.0312901	3.18e-12		-0.0310111	-3.97e-12
-0.0302923	4.96e-12		-0.0302923	4.96e-12		-0.0300133	-3.57e-12
-0.0292945	6.57e-12		-0.0292945	6.57e-12		-0.0290155	-2.93e-12
-0.0282967	9.63e-12		-0.0282967	9.63e-12		-0.0280178	-3.49e-12
-0.0272989	1.31e-11		-0.0272989	1.31e-11		-0.02702	-2.49e-12
-0.0263011	1.46e-11		-0.0263011	1.46e-11		-0.0260222	-3.96e-12
-0.0253034	1.69e-11		-0.0253034	1.69e-11		-0.0250244	-2.86e-12
-0.0243056	1.7e-11		-0.0243056	1.7e-11		-0.0240266	-2.47e-12
-0.0233078	2.06e-11		-0.0233078	2.06e-11		-0.0230289	-4.11e-12
-0.0223112	2.2e-11		-0.0223112	2.2e-11		-0.0220311	-1.93e-12
-0.0213134	2.1e-11		-0.0213134	2.1e-11		-0.0210333	-3.38e-12
-0.0203156	2.54e-11		-0.0203156	2.54e-11		-0.0200355	-3.16e-12
-0.0193179	2.78e-11		-0.0193179	2.78e-11		-0.0190377	-2.48e-12
-0.0183201	2.97e-11		-0.0183201	2.97e-11		-0.0180399	-1.07e-12
-0.0173223	3.21e-11		-0.0173223	3.21e-11		-0.0170422	-2.99e-12
-0.0163245	3.52e-11		-0.0163245	3.52e-11		-0.0160444	-1.96e-12
-0.0153267	3.76e-11		-0.0153267	3.76e-11		-0.0150466	-2.38e-12
-0.014329	3.99e-11		-0.014329	3.99e-11		-0.0140488	-1.84e-12
-0.0133312	4.18e-11		-0.0133312	4.18e-11		-0.013051	-2.48e-12
-0.0123334	4.52e-11		-0.0123334	4.52e-11		-0.0120533	-1.82e-12
-0.0113356	4.66e-11		-0.0113356	4.66e-11		-0.0110555	-1.29e-12
-0.0103378	4.83e-11		-0.0103378	4.83e-11		-0.0100577	-2.28e-12
-0.00934005	5.01e-11		-0.00934005	5.01e-11		-0.00905991	-1.1e-12
-0.00834227	5.27e-11		-0.00834227	5.27e-11		-0.00806212	-2.43e-12
-0.00734448	5.59e-11		-0.00734448	5.59e-11		-0.00706434	-1.14e-12
-0.0063467	5.82e-11		-0.0063467	5.82e-11		-0.00606656	-1.02e-12
-0.00534892	6.05e-11		-0.00534892	6.05e-11		-0.00506878	-9.44e-13
-0.00435114	6.16e-11		-0.00435114	6.16e-11		-0.004071	-1.08e-12
-0.00335336	6.43e-11		-0.00335336	6.43e-11		-0.00307322	-3.41e-13
-0.00235558	6.7e-11		-0.00235558	6.7e-11		-0.00207543	-3.93e-13
-0.00135779	6.85e-11		-0.00135779	6.85e-11		-0.00107765	-4.27e-13
-0.000360012	7.12e-11		-0.000360012	7.12e-11		-7.99e-05	-1.06e-12
0.00063777	7.38e-11		0.00063777	7.38e-11		0.000917912	1.19e-13
0.00163555	7.53e-11		0.00163555	7.53e-11		0.00191569	4.53e-13
0.00263333	7.78e-11		0.00263333	7.78e-11		0.00438929	-1.24e-12
0.00510812	8.23e-11		0.00510812	8.23e-11		0.00538707	4.34e-13
0.0061059	8.33e-11		0.0061059	8.33e-11		0.00638485	3.29e-13
0.00710368	8.54e-11		0.00710368	8.54e-11		0.00738263	-4.29e-13
0.00810146	8.74e-11		0.00810146	8.74e-11		0.00838041	4.41e-13
0.00909925	8.69e-11		0.00909925	8.69e-11		0.00937819	4.82e-13
0.010097	9.02e-11		0.010097	9.02e-11		0.010376	2.12e-13
0.0110948	9.09e-11		0.0110948	9.09e-11		0.0113738	5.63e-13
0.0120926	9.23e-11		0.0120926	9.23e-11		0.0123715	1.93e-13
0.0130904	9.29e-11		0.0130904	9.29e-11		0.0133693	4.6e-13
0.0140882	9.56e-11		0.0140882	9.56e-11		0.0143671	1.32e-12
0.0150859	9.56e-11		0.0150859	9.56e-11		0.0153649	1.19e-12
0.0160837	9.6e-11		0.0160837	9.6e-11		0.0163627	7.92e-13
0.0170815	9.89e-11		0.0170815	9.89e-11		0.0173604	-2.84e-13
0.0180793	9.92e-11		0.0180793	9.92e-11		0.0183582	4.05e-14
0.0190771	1.02e-10		0.0190771	1.02e-10		0.019356	2.61e-12
0.0200748	1.03e-10		0.0200748	1.03e-10		0.0203538	-2.96e-13
0.0210726	1.05e-10		0.0210726	1.05e-10		0.0213516	1.36e-12
0.0220704	1.05e-10		0.0220704	1.05e-10		0.0223494	1.02e-12
0.0230682	1.07e-10		0.0230682	1.07e-10		0.0233471	4.65e-13
0.024066	1.09e-10		0.024066	1.09e-10		0.0243449	1.28e-12
0.0250638	1.1e-10		0.0250638	1.1e-10		0.0253427	9.16e-13
0.0260615	1.11e-10		0.0260615	1.11e-10		0.0263405	1.75e-12
0.0270593	1.11e-10		0.0270593	1.11e-10		0.0273383	9.8e-13
0.0280571	1.14e-10		0.0280571	1.14e-10		0.028336	6.87e-13
0.0290549	1.15e-10		0.0290549	1.15e-10		0.0293338	1.77e-12
0.0300527	1.17e-10		0.0300527	1.17e-10		0.0303316	1.29e-12
0.0310504	1.17e-10		0.0310504	1.17e-10		0.0313294	1.6e-12
0.032047	1.19e-10		0.032047	1.19e-10		0.0323272	1.53e-12
0.0330448	1.2e-10		0.0330448	1.2e-10		0.033325	2.49e-12
0.0340426	1.21e-10		0.0340426	1.21e-10		0.0343227	1.48e-12
0.0350404	1.2e-10		0.0350404	1.2e-10		0.0353205	2.25e-12
0.0360382	1.24e-10		0.0360382	1.24e-10		0.0363183	1.85e-12
0.0370359	1.24e-10		0.0370359	1.24e-10		0.0373161	1.58e-12
0.0380337	1.27e-10		0.0380337	1.27e-10		0.0383139	2.56e-12
0.0390315	1.26e-10		0.0390315	1.26e-10		0.0393116	2.83e-12
0.0400293	1.29e-10		0.0400293	1.29e-10		0.0403094	5.98e-13
0.0410271	1.31e-10		0.0410271	1.31e-10		0.0413072	2.72e-12
0.0420249	1.33e-10		0.0420249	1.33e-10		0.042305	2.02e-12
0.0430226	1.34e-10		0.0430226	1.34e-10		0.0433028	1.9e-12
0.0440204	1.37e-10		0.0440204	1.37e-10		0.0443006	2.91e-12
0.0450182	1.38e-10		0.0450182	1.38e-10		0.0452983	2.72e-12
0.046016	1.38e-10		0.046016	1.38e-10		0.0462961	2.35e-12
0.0470138	1.39e-10		0.0470138	1.39e-10		0.0472939	2.18e-12
0.0480115	1.4e-10		0.0480115	1.4e-10		0.0482917	3.36e-12
0.0490093	1.41e-10		0.0490093	1.41e-10		0.0492895	1.66e-12
0.0500071	1.42e-10		0.0500071	1.42e-10		0.0502872	2.9e-12
0.0510049	1.45e-10		0.0510049	1.45e-10		0.051285	2.44e-12
0.0520027	1.47e-10		0.0520027	1.47e-10		0.0522828	2.88e-12
0.0530005	1.48e-10		0.0530005	1.48e-10		0.0532806	2.88e-12
0.0539982	1.52e-10		0.0539982	1.52e-10		0.0542784	2.78e-12
0.054996	1.53e-10		0.054996	1.53e-10		0.0552762	3.25e-12
0.0559938	1.52e-10		0.0559938	1.52e-10		0.0562739	3.95e-12
0.0569916	1.51e-10		0.0569916	1.51e-10		0.0572717	3.29e-12
0.0579894	1.51e-10		0.0579894	1.51e-10		0.0582683	3.32e-12
0.0589871	1.54e-10		0.0589871	1.54e-10		0.0592661	3.74e-12
0.0599849	1.58e-10		0.0599849	1.58e-10		0.0602639	3.45e-12
0.0609827	1.59e-10		0.0609827	1.59e-10		0.0612617	2.77e-12
0.0619805	1.59e-10		0.0619805	1.59e-10		0.0622594	4.13e-12
0.0629783	1.59e-10		0.0629783	1.59e-10		0.0632572	4.19e-12
0.063976	1.6e-10		0.063976	1.6e-10		0.064255	3.95e-12
0.0649738	1.63e-10		0.0649738	1.63e-10		0.0652528	3.17e-12
0.0659716	1.62e-10		0.0659716	1.62e-10		0.0662506	3.96e-12
0.0669694	1.66e-10		0.0669694	1.66e-10		0.0672483	4.49e-12
0.0679672	1.68e-10		0.0679672	1.68e-10		0.0682461	4.16e-12
0.068965	1.7e-10		0.068965	1.7e-10		0.0692439	4.29e-12
0.0699627	1.72e-10		0.0699627	1.72e-10		0.0702417	4.68e-12
0.0709605	1.73e-10		0.0709605	1.73e-10		0.0712395	4.74e-12
0.0719583	1.74e-10		0.0719583	1.74e-10		0.0722373	4.4e-12
0.0729561	1.75e-10		0.0729561	1.75e-10		0.073235	5.21e-12
0.0739539	1.75e-10		0.0739539	1.75e-10		0.0742328	5.66e-12
0.0749516	1.76e-10		0.0749516	1.76e-10		0.0752306	4.07e-12
0.0759494	1.76e-10		0.0759494	1.76e-10		0.0762284	4.14e-12
0.0769472	1.8e-10		0.0769472	1.8e-10		0.0772262	5.36e-12
0.077945	1.84e-10		0.077945	1.84e-10		0.0782239	4.98e-12
0.0789428	1.85e-10		0.0789428	1.85e-10		0.0792217	5.66e-12
0.0799406	1.86e-10		0.0799406	1.86e-10		0.0802195	5.53e-12
0.0809383	1.87e-10		0.0809383	1.87e-10		0.0812173	4.03e-12
0.0819361	1.9e-10		0.0819361	1.9e-10		0.0822151	6.66e-12
0.0829339	1.9e-10		0.0829339	1.9e-10		0.0832129	5.37e-12
0.0839317	1.9e-10		0.0839317	1.9e-10		0.0842106	4.84e-12
0.0849295	1.93e-10		0.0849295	1.93e-10		0.0852084	4.88e-12
0.0859272	1.94e-10		0.0859272	1.94e-10		0.0862062	5.3e-12
0.086925	1.97e-10		0.086925	1.97e-10		0.087204	6.11e-12
0.0879228	2.01e-10		0.0879228	2.01e-10		0.0882018	6.17e-12
0.0889206	1.99e-10		0.0889206	1.99e-10		0.0891995	6.03e-12
0.0899184	2.02e-10		0.0899184	2.02e-10		0.0901973	4.72e-12
0.0909162	2.05e-10		0.0909162	2.05e-10		0.0911951	5.8e-12
0.0919139	2.05e-10		0.0919139	2.05e-10		0.0921929	6.27e-12
0.0929117	2.07e-10		0.0929117	2.07e-10		0.0931907	4.8e-12
0.0939095	2.07e-10		0.0939095	2.07e-10		0.0941885	6.79e-12
0.0949073	2.09e-10		0.0949073	2.09e-10		0.0951862	6.72e-12
0.0959051	2.09e-10		0.0959051	2.09e-10		0.096184	8.56e-12
0.0969028	2.12e-10		0.0969028	2.12e-10		0.0971818	9.95e-12
0.0979006	2.1e-10		0.0979006	2.1e-10		0.0981796	8.84e-12
0.0988984	2.09e-10		0.0988984	2.09e-10		0.0991774	9e-12
0.0998962	2.11e-10		0.0998962	2.11e-10		0.100175	1.01e-11
0.100894	2.15e-10		0.100894	2.15e-10		0.101173	8.9e-12
0.101892	2.19e-10		0.101892	2.19e-10		0.102171	8.9e-12
0.10289	2.22e-10		0.10289	2.22e-10		0.103168	8.88e-12
0.103886	2.23e-10		0.103886	2.23e-10		0.104166	9.53e-12
0.104884	2.24e-10		0.104884	2.24e-10		0.105164	8.87e-12
0.105882	2.24e-10		0.105882	2.24e-10		0.106162	7.44e-12
0.106879	2.21e-10		0.106879	2.21e-10		0.10716	9.49e-12
0.107877	2.2e-10		0.107877	2.2e-10		0.108157	1.1e-11
0.108875	2.21e-10		0.108875	2.21e-10		0.109155	9.96e-12
0.109873	2.24e-10		0.109873	2.24e-10		0.110153	1.15e-11
0.110871	2.28e-10		0.110871	2.28e-10		0.111151	1.21e-11
0.111868	2.3e-10		0.111868	2.3e-10		0.112149	1.19e-11
0.112866	2.34e-10		0.112866	2.34e-10		0.113146	1.28e-11
0.113864	2.38e-10		0.113864	2.38e-10		0.114144	1.22e-11
0.114862	2.39e-10		0.114862	2.39e-10		0.115142	1.22e-11
0.11586	2.4e-10		0.11586	2.4e-10		0.11614	1.14e-11
0.116857	2.46e-10		0.116857	2.46e-10		0.117137	1.1e-11
0.117855	2.45e-10		0.117855	2.45e-10		0.118135	9.16e-12
0.118853	2.42e-10		0.118853	2.42e-10		0.119133	1.03e-11
0.119851	2.39e-10		0.119851	2.39e-10		0.120131	9.77e-12
0.120848	2.41e-10		0.120848	2.41e-10		0.121129	8.81e-12
0.121846	2.41e-10		0.121846	2.41e-10		0.122126	9.86e-12
0.122844	2.44e-10		0.122844	2.44e-10		0.123124	9.71e-12
0.123842	2.46e-10		0.123842	2.46e-10		0.124122	8.39e-12
0.12484	2.48e-10		0.12484	2.48e-10		0.12512	1.1e-11
0.125837	2.55e-10		0.125837	2.55e-10		0.126117	1.21e-11
0.126835	2.62e-10		0.126835	2.62e-10		0.127115	1.16e-11
0.127833	2.51e-10		0.127833	2.51e-10		0.128112	1.34e-11
0.128831	2.48e-10		0.128831	2.48e-10		0.12911	1.41e-11
0.129828	2.61e-10		0.129828	2.61e-10		0.130107	1.29e-11
0.130826	2.63e-10		0.130826	2.63e-10		0.131105	1.27e-11
0.131824	2.66e-10		0.131824	2.66e-10		0.132103	1.35e-11
0.132822	2.69e-10		0.132822	2.69e-10		0.133101	1.33e-11
0.13382	2.79e-10		0.13382	2.79e-10		0.134099	1.27e-11
0.134817	2.81e-10		0.134817	2.81e-10		0.135096	1.37e-11
0.135815	2.84e-10		0.135815	2.84e-10		0.136094	1.39e-11
0.136813	2.82e-10		0.136813	2.82e-10		0.137092	1.06e-11
0.137811	2.82e-10		0.137811	2.82e-10		0.13809	1.19e-11
0.138808	2.91e-10		0.138808	2.91e-10		0.139087	1.29e-11
0.139806	2.91e-10		0.139806	2.91e-10		0.140085	1.37e-11
0.140804	2.89e-10		0.140804	2.89e-10		0.141083	1.34e-11
0.141802	2.87e-10		0.141802	2.87e-10		0.142081	1.35e-11
0.1428	2.93e-10		0.1428	2.93e-10		0.143079	1.51e-11
0.143797	2.95e-10		0.143797	2.95e-10		0.144076	1.48e-11
0.144795	2.95e-10		0.144795	2.95e-10		0.145074	1.5e-11
0.145793	2.94e-10		0.145793	2.94e-10		0.146072	1.53e-11
0.146791	3.05e-10		0.146791	3.05e-10		0.14707	1.56e-11
0.147789	3.13e-10		0.147789	3.13e-10		0.148067	1.29e-11
0.148786	3.07e-10		0.148786	3.07e-10		0.149065	1.45e-11
0.149784	3.03e-10		0.149784	3.03e-10		0.150063	1.47e-11
0.150782	3.03e-10		0.150782	3.03e-10		0.151061	1.61e-11
0.15178	3.04e-10		0.15178	3.04e-10		0.152059	1.43e-11
0.152777	3.02e-10		0.152777	3.02e-10		0.153056	1.34e-11
0.153775	3e-10		0.153775	3e-10		0.154054	1.39e-11
0.154773	3e-10		0.154773	3e-10		0.155052	1.37e-11
0.155771	3.01e-10		0.155771	3.01e-10		0.15605	1.43e-11
0.156769	2.99e-10		0.156769	2.99e-10		0.157048	1.44e-11
0.157766	2.99e-10		0.157766	2.99e-10		0.158045	1.43e-11
0.158764	3.03e-10		0.158764	3.03e-10		0.159043	1.58e-11
0.159762	3.08e-10		0.159762	3.08e-10		0.160041	1.51e-11
0.16076	3.15e-10		0.16076	3.15e-10		0.161039	1.47e-11
0.161757	3.14e-10		0.161757	3.14e-10		0.162036	1.53e-11
0.162755	3.11e-10		0.162755	3.11e-10		0.163034	1.61e-11
0.163753	3.11e-10		0.163753	3.11e-10		0.164032	1.6e-11
0.164751	3.09e-10		0.164751	3.09e-10		0.16503	1.61e-11
0.165749	3.09e-10		0.165749	3.09e-10		0.166028	1.65e-11
0.166746	3.11e-10		0.166746	3.11e-10		0.167025	1.66e-11
0.167744	3.2e-10		0.167744	3.2e-10		0.168023	1.65e-11
0.168742	3.25e-10		0.168742	3.25e-10		0.169021	1.87e-11
0.16974	3.29e-10		0.16974	3.29e-10		0.170019	1.64e-11
0.170738	3.3e-10		0.170738	3.3e-10		0.171016	1.59e-11
0.171735	3.36e-10		0.171735	3.36e-10		0.172014	1.77e-11
0.172733	3.36e-10		0.172733	3.36e-10		0.173012	1.8e-11
0.17373	3.33e-10		0.17373	3.33e-10		0.17401	1.93e-11
0.174727	3.38e-10		0.174727	3.38e-10		0.175008	2.13e-11
0.175725	3.45e-10		0.175725	3.45e-10		0.176005	2.07e-11
0.176723	3.46e-10		0.176723	3.46e-10		0.177003	1.92e-11
0.177721	3.4e-10		0.177721	3.4e-10		0.178001	1.78e-11
0.178719	3.32e-10		0.178719	3.32e-10		0.178999	1.74e-11
0.179716	3.4e-10		0.179716	3.4e-10		0.179996	1.97e-11
0.180714	3.36e-10		0.180714	3.36e-10		0.180994	1.87e-11
0.181712	3.34e-10		0.181712	3.34e-10		0.181992	2.02e-11
0.18271	3.31e-10		0.18271	3.31e-10		0.18299	1.84e-11
0.183707	3.46e-10		0.183707	3.46e-10		0.183988	1.86e-11
0.184705	3.48e-10		0.184705	3.48e-10		0.184985	1.95e-11
0.185703	3.48e-10		0.185703	3.48e-10		0.185983	1.92e-11
0.186701	3.53e-10		0.186701	3.53e-10		0.186981	2e-11
0.187699	3.47e-10		0.187699	3.47e-10		0.187979	2.16e-11
0.188696	3.45e-10		0.188696	3.45e-10		0.188977	2e-11
0.189694	3.48e-10		0.189694	3.48e-10		0.189974	2.03e-11
0.190692	3.57e-10		0.190692	3.57e-10		0.190972	2.08e-11
0.19169	3.6e-10		0.19169	3.6e-10		0.19197	2.19e-11
0.192688	3.59e-10		0.192688	3.59e-10		0.192968	2e-11
0.193685	3.54e-10		0.193685	3.54e-10		0.193965	2.17e-11
0.194683	3.52e-10		0.194683	3.52e-10		0.194963	1.95e-11
0.195681	3.52e-10		0.195681	3.52e-10		0.195961	2.03e-11
0.196679	3.54e-10		0.196679	3.54e-10		0.196959	2.21e-11
0.197676	3.61e-10		0.197676	3.61e-10		0.197957	2.12e-11
0.198674	3.61e-10		0.198674	3.61e-10		0.198954	1.95e-11
0.199672	3.68e-10		0.199672	3.68e-10		0.199951	1.97e-11
0.20067	3.71e-10		0.20067	3.71e-10		0.200949	2.07e-11
0.201668	3.7e-10		0.201668	3.7e-10		0.201946	2.15e-11
0.202665	3.59e-10		0.202665	3.59e-10		0.202944	2.09e-11
0.203663	3.64e-10		0.203663	3.64e-10		0.203942	2.07e-11
0.204661	3.72e-10		0.204661	3.72e-10		0.20494	2.03e-11
0.205659	3.73e-10		0.205659	3.73e-10		0.205938	2.15e-11
0.206656	3.71e-10		0.206656	3.71e-10		0.206935	1.95e-11
0.207654	3.76e-10		0.207654	3.76e-10		0.207933	1.94e-11
0.208652	3.88e-10		0.208652	3.88e-10		0.208931	2.14e-11
0.20965	3.91e-10		0.20965	3.91e-10		0.209929	1.97e-11
0.210648	3.92e-10		0.210648	3.92e-10		0.210927	2.15e-11
0.211645	3.91e-10		0.211645	3.91e-10		0.211924	2.17e-11
0.212643	3.94e-10		0.212643	3.94e-10		0.212922	2.23e-11
0.213641	3.94e-10		0.213641	3.94e-10		0.21392	2.37e-11
0.214639	3.86e-10		0.214639	3.86e-10		0.214918	2.44e-11
0.215636	3.96e-10		0.215636	3.96e-10		0.215915	2.53e-11
0.216634	4.03e-10		0.216634	4.03e-10		0.216913	2.48e-11
0.217632	3.86e-10		0.217632	3.86e-10		0.217911	2.45e-11
0.21863	3.74e-10		0.21863	3.74e-10		0.218909	2.54e-11
0.219628	3.74e-10		0.219628	3.74e-10		0.219907	2.74e-11
0.220625	4.03e-10		0.220625	4.03e-10		0.220904	2.39e-11
0.221623	4.12e-10		0.221623	4.12e-10		0.221902	2.63e-11
0.222621	4.1e-10		0.222621	4.1e-10		0.2229	2.52e-11
0.223619	4.11e-10		0.223619	4.11e-10		0.223898	2.58e-11
0.224617	4.17e-10		0.224617	4.17e-10		0.224895	2.53e-11
0.225614	4.15e-10		0.225614	4.15e-10		0.225893	2.42e-11
0.226612	4.23e-10		0.226612	4.23e-10		0.226891	2.42e-11
0.22761	4.23e-10		0.22761	4.23e-10		0.227889	2.58e-11
0.228608	4.21e-10		0.228608	4.21e-10		0.228887	2.54e-11
0.229605	4.24e-10		0.229605	4.24e-10		0.229884	2.44e-11
0.230603	4.21e-10		0.230603	4.21e-10		0.230882	2.36e-11
0.231601	4.16e-10		0.231601	4.16e-10		0.23188	2.49e-11
0.232599	4.22e-10		0.232599	4.22e-10		0.232878	2.41e-11
0.233597	4.21e-10		0.233597	4.21e-10		0.233876	2.38e-11
0.234594	4.16e-10		0.234594	4.16e-10		0.234873	2.46e-11
0.235592	4.1e-10		0.235592	4.1e-10		0.235871	2.26e-11
0.23659	4.19e-10		0.23659	4.19e-10		0.236869	2.42e-11
0.237588	4.31e-10		0.237588	4.31e-10		0.237867	2.46e-11
0.238585	4.26e-10		0.238585	4.26e-10		0.238864	2.62e-11
0.239583	4.28e-10		0.239583	4.28e-10		0.239862	2.58e-11
0.240581	4.44e-10		0.240581	4.44e-10		0.24086	2.8e-11
0.241579	4.46e-10		0.241579	4.46e-10		0.241858	2.59e-11
0.242577	4.49e-10		0.242577	4.49e-10		0.242856	2.65e-11
0.243574	4.52e-10		0.243574	4.52e-10		0.243853	2.63e-11
0.244572	4.46e-10		0.244572	4.46e-10		0.244851	2.63e-11
0.245569	4.55e-10		0.245569	4.55e-10		0.245849	2.78e-11
0.246567	4.73e-10		0.246567	4.73e-10		0.246847	2.81e-11
0.247564	4.69e-10		0.247564	4.69e-10		0.247844	2.68e-11
0.248562	4.61e-10		0.248562	4.61e-10		0.248842	2.85e-11
0.24956	4.63e-10		0.24956	4.63e-10		0.24984	2.89e-11
0.250558	4.79e-10		0.250558	4.79e-10		0.250838	3e-11
0.251555	4.72e-10		0.251555	4.72e-10		0.251836	2.92e-11
0.252553	4.69e-10		0.252553	4.69e-10		0.252833	2.85e-11
0.253551	4.94e-10		0.253551	4.94e-10		0.253831	2.78e-11
0.254549	5.07e-10		0.254549	5.07e-10		0.254829	2.59e-11
0.255547	5.03e-10		0.255547	5.03e-10		0.255827	2.67e-11
0.256544	4.97e-10		0.256544	4.97e-10		0.256824	2.71e-11
0.257542	4.91e-10		0.257542	4.91e-10		0.257822	2.72e-11
0.25854	4.82e-10		0.25854	4.82e-10		0.25882	2.67e-11
0.259538	4.86e-10		0.259538	4.86e-10		0.259818	2.86e-11
0.260535	4.78e-10		0.260535	4.78e-10		0.260816	2.88e-11
0.261533	4.86e-10		0.261533	4.86e-10		0.261813	2.98e-11
0.262531	4.9e-10		0.262531	4.9e-10		0.262811	3.08e-11
0.263529	4.87e-10		0.263529	4.87e-10		0.263809	2.59e-11
0.264527	5.11e-10		0.264527	5.11e-10		0.264807	2.25e-11
0.265524	5.05e-10		0.265524	5.05e-10		0.265805	2.91e-11
0.266522	4.94e-10		0.266522	4.94e-10		0.266802	2.88e-11
0.26752	4.88e-10		0.26752	4.88e-10		0.2678	2.98e-11
0.268518	4.77e-10		0.268518	4.77e-10		0.268798	2.92e-11
0.269516	4.9e-10		0.269516	4.9e-10		0.269794	2.89e-11
0.270513	4.95e-10		0.270513	4.95e-10		0.270792	2.88e-11
0.271511	4.92e-10		0.271511	4.92e-10		0.27179	3.01e-11
0.272509	5.04e-10		0.272509	5.04e-10		0.272788	3.26e-11
0.273507	5.14e-10		0.273507	5.14e-10		0.273786	3.05e-11
0.274504	5.39e-10		0.274504	5.39e-10		0.274783	2.84e-11
0.275502	5.53e-10		0.275502	5.53e-10		0.275781	3.05e-11
0.2765	5.41e-10		0.2765	5.41e-10		0.276779	3.27e-11
0.277498	5.33e-10		0.277498	5.33e-10		0.277777	3.11e-11
0.278496	5.42e-10		0.278496	5.42e-10		0.278774	2.89e-11
0.279493	5.52e-10		0.279493	5.52e-10		0.279772	3.29e-11
0.280491	5.51e-10		0.280491	5.51e-10		0.28077	3.49e-11
0.281489	5.57e-10		0.281489	5.57e-10		0.281768	3.58e-11
0.282487	5.74e-10		0.282487	5.74e-10		0.282766	3.58e-11
0.283484	5.65e-10		0.283484	5.65e-10		0.283763	2.77e-11
0.284482	5.47e-10		0.284482	5.47e-10		0.284761	3.08e-11
0.28548	5.52e-10		0.28548	5.52e-10		0.285759	3.33e-11
0.286478	5.49e-10		0.286478	5.49e-10		0.286757	3.89e-11
0.287476	5.39e-10		0.287476	5.39e-10		0.287755	3.74e-11
0.288473	5.39e-10		0.288473	5.39e-10		0.288752	3.3e-11
0.289471	5.54e-10		0.289471	5.54e-10		0.28975	3.28e-11
0.290469	5.73e-10		0.290469	5.73e-10		0.290748	3.42e-11
0.291467	5.96e-10		0.291467	5.96e-10		0.291746	3.48e-11
0.292464	5.98e-10		0.292464	5.98e-10		0.292743	3.47e-11
0.293462	5.8e-10		0.293462	5.8e-10		0.293741	3.58e-11
0.29446	5.81e-10		0.29446	5.81e-10		0.294739	3.42e-11
0.295458	5.8e-10		0.295458	5.8e-10		0.295737	3.68e-11
0.296456	5.69e-10		0.296456	5.69e-10		0.296735	3.56e-11
0.297453	5.72e-10		0.297453	5.72e-10		0.297732	3.72e-11
0.298451	5.94e-10		0.298451	5.94e-10		0.29873	3.68e-11
0.299449	6e-10		0.299449	6e-10		0.299728	3.55e-11
0.300447	5.91e-10		0.300447	5.91e-10		0.300726	3.72e-11
0.301445	5.88e-10		0.301445	5.88e-10		0.301723	3.55e-11
0.302442	5.93e-10		0.302442	5.93e-10		0.302721	3.51e-11
0.30344	5.98e-10		0.30344	5.98e-10		0.303719	3.34e-11
0.304438	6e-10		0.304438	6e-10		0.304717	3.62e-11
0.305436	5.96e-10		0.305436	5.96e-10		0.305715	3.58e-11
0.306433	5.94e-10		0.306433	5.94e-10		0.306712	3.42e-11
0.307431	5.99e-10		0.307431	5.99e-10		0.30771	2.9e-11
0.308429	6.13e-10		0.308429	6.13e-10		0.308708	3.03e-11
0.309427	6.07e-10		0.309427	6.07e-10		0.309706	3.06e-11
0.310425	6.17e-10		0.310425	6.17e-10		0.310704	2.94e-11
0.311422	6.32e-10		0.311422	6.32e-10		0.311701	3.06e-11
0.31242	6.2e-10		0.31242	6.2e-10		0.312699	2.93e-11
0.313418	6.13e-10		0.313418	6.13e-10		0.313697	3.21e-11
0.314416	6.25e-10		0.314416	6.25e-10		0.314695	3.24e-11
0.315412	6.33e-10		0.315412	6.33e-10		0.315692	3.18e-11
0.31641	6.22e-10		0.31641	6.22e-10		0.31669	2.98e-11
0.317408	6.26e-10		0.317408	6.26e-10		0.317688	3.1e-11
0.318406	6.29e-10		0.318406	6.29e-10		0.318686	2.91e-11
0.319403	6.39e-10		0.319403	6.39e-10		0.319684	2.81e-11
0.320401	6.53e-10		0.320401	6.53e-10		0.320681	3.05e-11
0.321399	6.61e-10		0.321399	6.61e-10		0.321679	3.18e-11
0.322397	6.54e-10		0.322397	6.54e-10		0.322677	3.38e-11
0.323395	6.48e-10		0.323395	6.48e-10		0.323675	3.4e-11
0.324392	6.76e-10		0.324392	6.76e-10		0.324672	3.07e-11
0.32539	6.59e-10		0.32539	6.59e-10		0.32567	2.84e-11
0.326388	6.51e-10		0.326388	6.51e-10		0.326668	3.29e-11
0.327386	6.71e-10		0.327386	6.71e-10		0.327666	3.49e-11
0.328383	6.75e-10		0.328383	6.75e-10		0.328664	3.32e-11
0.329381	6.5e-10		0.329381	6.5e-10		0.329661	3.43e-11
0.330379	6.52e-10		0.330379	6.52e-10		0.330659	3.32e-11
0.331377	6.59e-10		0.331377	6.59e-10		0.331657	4.06e-11
0.332375	6.55e-10		0.332375	6.55e-10		0.332655	3.74e-11
0.333372	6.5e-10		0.333372	6.5e-10		0.333652	3.36e-11
0.33437	6.47e-10		0.33437	6.47e-10		0.33465	3.82e-11
0.335368	6.61e-10		0.335368	6.61e-10		0.335648	3.97e-11
0.336366	6.82e-10		0.336366	6.82e-10		0.336646	3.9e-11
0.337363	6.8e-10		0.337363	6.8e-10		0.337644	3.91e-11
0.338361	6.66e-10		0.338361	6.66e-10		0.338641	3.41e-11
0.339359	6.84e-10		0.339359	6.84e-10		0.339639	3.44e-11
0.340357	7.1e-10		0.340357	7.1e-10		0.340637	3.22e-11
0.341355	7.18e-10		0.341355	7.18e-10		0.341634	3.05e-11
0.342352	6.86e-10		0.342352	6.86e-10		0.342631	3e-11
0.34335	6.89e-10		0.34335	6.89e-10		0.343629	2.88e-11
0.344348	7.09e-10		0.344348	7.09e-10		0.344627	3.1e-11
0.345346	7.04e-10		0.345346	7.04e-10		0.345625	3.96e-11
0.346344	6.86e-10		0.346344	6.86e-10		0.346622	4.23e-11
0.347341	6.97e-10		0.347341	6.97e-10		0.34762	3.9e-11
0.348339	7.22e-10		0.348339	7.22e-10		0.348618	3.7e-11
0.349337	7.37e-10		0.349337	7.37e-10		0.349616	3.72e-11
0.350335	7.21e-10		0.350335	7.21e-10		0.350614	4.07e-11
0.351332	7.08e-10		0.351332	7.08e-10		0.351611	4.02e-11
0.35233	7.17e-10		0.35233	7.17e-10		0.352609	3.94e-11
0.353328	7.29e-10		0.353328	7.29e-10		0.353607	3.84e-11
0.354326	7.17e-10		0.354326	7.17e-10		0.354605	3.91e-11
0.355324	7.15e-10		0.355324	7.15e-10		0.355603	3.9e-11
0.356321	7.28e-10		0.356321	7.28e-10		0.3566	4.28e-11
0.357319	7.39e-10		0.357319	7.39e-10		0.357598	3.85e-11
0.358317	7.23e-10		0.358317	7.23e-10		0.358596	3.92e-11
0.359315	7.22e-10		0.359315	7.22e-10		0.359594	4.28e-11
0.360312	7.45e-10		0.360312	7.45e-10		0.360591	4.04e-11
0.36131	7.67e-10		0.36131	7.67e-10		0.361589	3.94e-11
0.362308	7.59e-10		0.362308	7.59e-10		0.362587	4.24e-11
0.363306	7.24e-10		0.363306	7.24e-10		0.363585	4.56e-11
0.364304	7.39e-10		0.364304	7.39e-10		0.364583	4.44e-11
0.365301	7.54e-10		0.365301	7.54e-10		0.36558	4.27e-11
0.366299	7.48e-10		0.366299	7.48e-10		0.366578	4.27e-11
0.367297	7.34e-10		0.367297	7.34e-10		0.367576	4.42e-11
0.368295	7.58e-10		0.368295	7.58e-10		0.368574	4.5e-11
0.369292	7.65e-10		0.369292	7.65e-10		0.369571	4.16e-11
0.37029	7.56e-10		0.37029	7.56e-10		0.370569	4.1e-11
0.371288	7.61e-10		0.371288	7.61e-10		0.371567	3.98e-11
0.372286	7.75e-10		0.372286	7.75e-10		0.372565	3.95e-11
0.373284	7.7e-10		0.373284	7.7e-10		0.373563	4.12e-11
0.374281	7.55e-10		0.374281	7.55e-10		0.37456	4.46e-11
0.375279	7.48e-10		0.375279	7.48e-10		0.375558	4.57e-11
0.376277	7.59e-10		0.376277	7.59e-10		0.376556	4.39e-11
0.377275	7.78e-10		0.377275	7.78e-10		0.377554	4.74e-11
0.378273	7.86e-10		0.378273	7.86e-10		0.378551	4.85e-11
0.37927	7.75e-10		0.37927	7.75e-10		0.379549	4.96e-11
0.380268	7.73e-10		0.380268	7.73e-10		0.380547	4.88e-11
0.381266	7.71e-10		0.381266	7.71e-10		0.381545	4.72e-11
0.382264	7.68e-10		0.382264	7.68e-10		0.382543	4.74e-11
0.383261	7.69e-10		0.383261	7.69e-10		0.38354	4.63e-11
0.384259	7.78e-10		0.384259	7.78e-10		0.384538	4.61e-11
0.385257	7.99e-10		0.385257	7.99e-10		0.385536	4.51e-11
0.386255	7.8e-10		0.386255	7.8e-10		0.386534	4.66e-11
0.387251	7.66e-10		0.387251	7.66e-10		0.387532	4.56e-11
0.388249	7.7e-10		0.388249	7.7e-10		0.388529	4.77e-11
0.389247	7.74e-10		0.389247	7.74e-10		0.389527	4.86e-11
0.390245	7.9e-10		0.390245	7.9e-10		0.390525	4.88e-11
0.391243	7.8e-10		0.391243	7.8e-10		0.391523	4.98e-11
0.39224	7.9e-10		0.39224	7.9e-10		0.39252	4.64e-11
0.393238	8.08e-10		0.393238	8.08e-10		0.393518	4.72e-11
0.394236	8.15e-10		0.394236	8.15e-10		0.394516	4.97e-11
0.395234	8.13e-10		0.395234	8.13e-10		0.395514	5.16e-11
0.396231	8.17e-10		0.396231	8.17e-10		0.396512	5.27e-11
0.397229	8.23e-10		0.397229	8.23e-10		0.397509	5.01e-11
0.398227	8.31e-10		0.398227	8.31e-10		0.398507	4.63e-11
0.399225	8.31e-10		0.399225	8.31e-10		0.399505	4.94e-11

## Sheet: fig 2 i
G On (S)	SD On (S)	G Off (S)	SD Off (S)			Mean_G_On	SD_G_On		Mean_G_Off	SD_G_Off		pvalue
6.65158e-11	1.07969e-11	1.51595e-09	2.79038e-10		1	5.12038e-10	6.01418e-10		2.47348e-10	1.14329e-10		0.00668204
					2	2.05203e-09	2.10851e-09		2.75046e-11	1.41395e-11
					3	1.18812e-10	7.94208e-11		2.56091e-11	1.05472e-11
					4	3.18982e-09	1.94773e-09		2.09944e-11	9.39653e-12
					5	2.45603e-10	1.04703e-10		3.35225e-11	1.44564e-11
					6	9.29205e-11	6.20052e-11		1.49816e-11	6.66439e-12
					7	2.39866e-09	2.10286e-09		8.71429e-11	5.69018e-11
					8	2.81746e-10	2.56085e-10		4.66227e-11	4.99948e-11
					9	8.69572e-10	1.05302e-09		1.18922e-11	1.19102e-11
					10	1.51303e-09	1.67319e-09		1.5364e-10	1.09086e-10
					11	5.03532e-09	3.14759e-09		6.16857e-11	5.79841e-11
					12	9.97918e-11	9.92509e-11		2.04373e-11	2.03075e-11
					13	1.01545e-10	5.52176e-11		1.09349e-10	1.09748e-10
					14	5.28547e-09	2.70089e-09		4.95041e-11	2.99556e-11
					15	9.42834e-10	3.22241e-10		8.75035e-11	5.6472e-11
