# Supplementary material for: Microbial biofilms as living photoconductors due to ultrafast electron transfer in cytochrome OmcS nanowires
Source: Nat Commun. 2022 Sep 7;13:5150. doi: 10.1038/s41467-022-32659-5 (PMC9452534; doi:10.1038/s41467-022-32659-5)
Supplement: Supplementary file 6 — Source Data [file 41467_2022_32659_MOESM6_ESM.zip › 7. Malvankar Source Data/figure3.xlsx]

## Sheet: fig 3 b
0	-101.991	-71.9943	-51.9821	-41.9943	-31.9874	-21.9914	-11.9874	-6.9902	-3.98605	-2.49435	-1.98084	-1.95968	-1.94219	-1.92103	-1.90068	-1.88074	-1.86081	-1.84209	-1.82337	-1.80099	-1.78065	-1.76234	-1.74362	-1.72083	-1.69805	-1.67811	-1.65817	-1.63945	-1.61545	-1.59551	-1.57679	-1.55807	-1.53813	-1.52064	-1.50233	-1.47954	-1.45553	-1.43682	-1.41688	-1.39816	-1.37415	-1.3595	-1.33835	-1.32085	-1.29969	-1.28097	-1.26103	-1.24069	-1.22075
306.9	NaN	NaN	NaN	NaN	NaN	NaN	NaN	NaN	NaN	NaN	NaN	NaN	NaN	NaN	NaN	NaN	NaN	NaN	NaN	NaN	NaN	NaN	NaN	NaN	NaN	NaN	NaN	NaN	NaN	NaN	NaN	NaN	NaN	NaN	NaN	NaN	NaN	NaN	NaN	NaN	NaN	NaN	NaN	NaN	NaN	NaN	NaN	NaN	NaN
307.475	NaN	NaN	NaN	NaN	NaN	NaN	NaN	NaN	NaN	NaN	NaN	NaN	NaN	NaN	NaN	NaN	NaN	NaN	NaN	NaN	NaN	NaN	NaN	NaN	NaN	NaN	NaN	NaN	NaN	NaN	NaN	NaN	NaN	NaN	NaN	NaN	NaN	NaN	NaN	NaN	NaN	NaN	NaN	NaN	NaN	NaN	NaN	NaN	NaN
308.051	NaN	NaN	NaN	NaN	NaN	NaN	NaN	NaN	NaN	NaN	NaN	NaN	NaN	NaN	NaN	NaN	NaN	NaN	NaN	NaN	NaN	NaN	NaN	NaN	NaN	NaN	NaN	NaN	NaN	NaN	NaN	NaN	NaN	NaN	NaN	NaN	NaN	NaN	NaN	NaN	NaN	NaN	NaN	NaN	NaN	NaN	NaN	NaN	NaN
308.626	NaN	NaN	NaN	NaN	NaN	NaN	NaN	NaN	NaN	NaN	NaN	NaN	NaN	NaN	NaN	NaN	NaN	NaN	NaN	NaN	NaN	NaN	NaN	NaN	NaN	NaN	NaN	NaN	NaN	NaN	NaN	NaN	NaN	NaN	NaN	NaN	NaN	NaN	NaN	NaN	NaN	NaN	NaN	NaN	NaN	NaN	NaN	NaN	NaN
309.202	NaN	NaN	NaN	NaN	NaN	NaN	NaN	NaN	NaN	NaN	NaN	NaN	NaN	NaN	NaN	NaN	NaN	NaN	NaN	NaN	NaN	NaN	NaN	NaN	NaN	NaN	NaN	NaN	NaN	NaN	NaN	NaN	NaN	NaN	NaN	NaN	NaN	NaN	NaN	NaN	NaN	NaN	NaN	NaN	NaN	NaN	NaN	NaN	NaN
309.777	NaN	NaN	NaN	NaN	NaN	NaN	NaN	NaN	NaN	NaN	NaN	NaN	NaN	NaN	NaN	NaN	NaN	NaN	NaN	NaN	NaN	NaN	NaN	NaN	NaN	NaN	NaN	NaN	NaN	NaN	NaN	NaN	NaN	NaN	NaN	NaN	NaN	NaN	NaN	NaN	NaN	NaN	NaN	NaN	NaN	NaN	NaN	NaN	NaN
310.353	NaN	NaN	NaN	NaN	NaN	NaN	NaN	NaN	NaN	NaN	NaN	NaN	NaN	NaN	NaN	NaN	NaN	NaN	NaN	NaN	NaN	NaN	NaN	NaN	NaN	NaN	NaN	NaN	NaN	NaN	NaN	NaN	NaN	NaN	NaN	NaN	NaN	NaN	NaN	NaN	NaN	NaN	NaN	NaN	NaN	NaN	NaN	NaN	NaN
310.929	NaN	NaN	NaN	NaN	NaN	NaN	NaN	NaN	NaN	NaN	NaN	NaN	NaN	NaN	NaN	NaN	NaN	NaN	NaN	NaN	NaN	NaN	NaN	NaN	NaN	NaN	NaN	NaN	NaN	NaN	NaN	NaN	NaN	NaN	NaN	NaN	NaN	NaN	NaN	NaN	NaN	NaN	NaN	NaN	NaN	NaN	NaN	NaN	NaN
311.504	NaN	NaN	NaN	NaN	NaN	NaN	NaN	NaN	NaN	NaN	NaN	NaN	NaN	NaN	NaN	NaN	NaN	NaN	NaN	NaN	NaN	NaN	NaN	NaN	NaN	NaN	NaN	NaN	NaN	NaN	NaN	NaN	NaN	NaN	NaN	NaN	NaN	NaN	NaN	NaN	NaN	NaN	NaN	NaN	NaN	NaN	NaN	NaN	NaN
312.08	NaN	NaN	NaN	NaN	NaN	NaN	NaN	NaN	NaN	NaN	NaN	NaN	NaN	NaN	NaN	NaN	NaN	NaN	NaN	NaN	NaN	NaN	NaN	NaN	NaN	NaN	NaN	NaN	NaN	NaN	NaN	NaN	NaN	NaN	NaN	NaN	NaN	NaN	NaN	NaN	NaN	NaN	NaN	NaN	NaN	NaN	NaN	NaN	NaN
312.656	NaN	NaN	NaN	NaN	NaN	NaN	NaN	NaN	NaN	NaN	NaN	NaN	NaN	NaN	NaN	NaN	NaN	NaN	NaN	NaN	NaN	NaN	NaN	NaN	NaN	NaN	NaN	NaN	NaN	NaN	NaN	NaN	NaN	NaN	NaN	NaN	NaN	NaN	NaN	NaN	NaN	NaN	NaN	NaN	NaN	NaN	NaN	NaN	NaN
313.232	NaN	NaN	NaN	NaN	NaN	NaN	NaN	NaN	NaN	NaN	NaN	NaN	NaN	NaN	NaN	NaN	NaN	NaN	NaN	NaN	NaN	NaN	NaN	NaN	NaN	NaN	NaN	NaN	NaN	NaN	NaN	NaN	NaN	NaN	NaN	NaN	NaN	NaN	NaN	NaN	NaN	NaN	NaN	NaN	NaN	NaN	NaN	NaN	NaN
313.808	NaN	NaN	NaN	NaN	NaN	NaN	NaN	NaN	NaN	NaN	NaN	NaN	NaN	NaN	NaN	NaN	NaN	NaN	NaN	NaN	NaN	NaN	NaN	NaN	NaN	NaN	NaN	NaN	NaN	NaN	NaN	NaN	NaN	NaN	NaN	NaN	NaN	NaN	NaN	NaN	NaN	NaN	NaN	NaN	NaN	NaN	NaN	NaN	NaN
314.384	NaN	NaN	NaN	NaN	NaN	NaN	NaN	NaN	NaN	NaN	NaN	NaN	NaN	NaN	NaN	NaN	NaN	NaN	NaN	NaN	NaN	NaN	NaN	NaN	NaN	NaN	NaN	NaN	NaN	NaN	NaN	NaN	NaN	NaN	NaN	NaN	NaN	NaN	NaN	NaN	NaN	NaN	NaN	NaN	NaN	NaN	NaN	NaN	NaN
314.96	NaN	NaN	NaN	NaN	NaN	NaN	NaN	NaN	NaN	NaN	NaN	NaN	NaN	NaN	NaN	NaN	NaN	NaN	NaN	NaN	NaN	NaN	NaN	NaN	NaN	NaN	NaN	NaN	NaN	NaN	NaN	NaN	NaN	NaN	NaN	NaN	NaN	NaN	NaN	NaN	NaN	NaN	NaN	NaN	NaN	NaN	NaN	NaN	NaN
315.535	NaN	NaN	NaN	NaN	NaN	NaN	NaN	NaN	NaN	NaN	NaN	NaN	NaN	NaN	NaN	NaN	NaN	NaN	NaN	NaN	NaN	NaN	NaN	NaN	NaN	NaN	NaN	NaN	NaN	NaN	NaN	NaN	NaN	NaN	NaN	NaN	NaN	NaN	NaN	NaN	NaN	NaN	NaN	NaN	NaN	NaN	NaN	NaN	NaN
316.112	NaN	NaN	NaN	NaN	NaN	NaN	NaN	NaN	NaN	NaN	NaN	NaN	NaN	NaN	NaN	NaN	NaN	NaN	NaN	NaN	NaN	NaN	NaN	NaN	NaN	NaN	NaN	NaN	NaN	NaN	NaN	NaN	NaN	NaN	NaN	NaN	NaN	NaN	NaN	NaN	NaN	NaN	NaN	NaN	NaN	NaN	NaN	NaN	NaN
316.688	NaN	NaN	NaN	NaN	NaN	NaN	NaN	NaN	NaN	NaN	NaN	NaN	NaN	NaN	NaN	NaN	NaN	NaN	NaN	NaN	NaN	NaN	NaN	NaN	NaN	NaN	NaN	NaN	NaN	NaN	NaN	NaN	NaN	NaN	NaN	NaN	NaN	NaN	NaN	NaN	NaN	NaN	NaN	NaN	NaN	NaN	NaN	NaN	NaN
317.264	NaN	NaN	NaN	NaN	NaN	NaN	NaN	NaN	NaN	NaN	NaN	NaN	NaN	NaN	NaN	NaN	NaN	NaN	NaN	NaN	NaN	NaN	NaN	NaN	NaN	NaN	NaN	NaN	NaN	NaN	NaN	NaN	NaN	NaN	NaN	NaN	NaN	NaN	NaN	NaN	NaN	NaN	NaN	NaN	NaN	NaN	NaN	NaN	NaN
317.84	NaN	NaN	NaN	NaN	NaN	NaN	NaN	NaN	NaN	NaN	NaN	NaN	NaN	NaN	NaN	NaN	NaN	NaN	NaN	NaN	NaN	NaN	NaN	NaN	NaN	NaN	NaN	NaN	NaN	NaN	NaN	NaN	NaN	NaN	NaN	NaN	NaN	NaN	NaN	NaN	NaN	NaN	NaN	NaN	NaN	NaN	NaN	NaN	NaN
318.416	NaN	NaN	NaN	NaN	NaN	NaN	NaN	NaN	NaN	NaN	NaN	NaN	NaN	NaN	NaN	NaN	NaN	NaN	NaN	NaN	NaN	NaN	NaN	NaN	NaN	NaN	NaN	NaN	NaN	NaN	NaN	NaN	NaN	NaN	NaN	NaN	NaN	NaN	NaN	NaN	NaN	NaN	NaN	NaN	NaN	NaN	NaN	NaN	NaN
318.992	NaN	NaN	NaN	NaN	NaN	NaN	NaN	NaN	NaN	NaN	NaN	NaN	NaN	NaN	NaN	NaN	NaN	NaN	NaN	NaN	NaN	NaN	NaN	NaN	NaN	NaN	NaN	NaN	NaN	NaN	NaN	NaN	NaN	NaN	NaN	NaN	NaN	NaN	NaN	NaN	NaN	NaN	NaN	NaN	NaN	NaN	NaN	NaN	NaN
319.568	NaN	NaN	NaN	NaN	NaN	NaN	NaN	NaN	0.0024793	0.00289614	0.00303963	0.00304555	0.00305043	0.00305635	0.00306203	0.0030676	0.00307318	0.00307841	0.00308364	0.00306555	0.00297317	0.00289002	0.00280502	0.00270155	0.00259808	0.00250754	0.002417	0.00233201	0.00222299	0.00213245	0.00204746	0.00196246	0.00187192	0.00179247	0.00170932	0.00160585	0.00149684	0.00141184	0.0013213	0.00123631	0.00112729	0.00106077	0.000964693	0.000885241	0.000789159	0.000704164	0.000613625	0.000521239	0.000430701
320.145	NaN	NaN	NaN	NaN	NaN	NaN	NaN	NaN	NaN	NaN	NaN	NaN	NaN	NaN	NaN	NaN	NaN	NaN	NaN	NaN	NaN	NaN	NaN	NaN	NaN	NaN	NaN	NaN	NaN	NaN	NaN	NaN	NaN	NaN	NaN	NaN	NaN	NaN	NaN	NaN	NaN	NaN	NaN	NaN	NaN	NaN	NaN	NaN	NaN
320.721	NaN	NaN	NaN	NaN	NaN	NaN	NaN	NaN	NaN	NaN	NaN	NaN	NaN	NaN	NaN	NaN	NaN	NaN	NaN	NaN	NaN	NaN	NaN	NaN	NaN	NaN	NaN	NaN	NaN	NaN	NaN	NaN	NaN	NaN	NaN	NaN	NaN	NaN	NaN	NaN	NaN	NaN	NaN	NaN	NaN	NaN	NaN	NaN	NaN
321.297	NaN	-0.00298979	-0.00729368	NaN	NaN	NaN	NaN	NaN	NaN	NaN	NaN	NaN	NaN	NaN	NaN	NaN	NaN	NaN	NaN	NaN	NaN	NaN	NaN	NaN	NaN	NaN	NaN	NaN	NaN	NaN	NaN	NaN	NaN	NaN	NaN	NaN	NaN	NaN	NaN	NaN	NaN	NaN	NaN	NaN	NaN	NaN	NaN	NaN	NaN
321.874	NaN	0.00131876	NaN	NaN	NaN	NaN	NaN	NaN	NaN	NaN	NaN	NaN	NaN	NaN	NaN	NaN	NaN	NaN	NaN	NaN	NaN	NaN	NaN	NaN	NaN	NaN	NaN	NaN	NaN	NaN	NaN	NaN	NaN	NaN	NaN	NaN	NaN	NaN	NaN	NaN	NaN	NaN	NaN	NaN	NaN	NaN	NaN	NaN	NaN
322.45	NaN	-0.00180595	NaN	NaN	NaN	-0.00555457	NaN	NaN	-0.00142557	0.00107171	0.00193138	0.00196681	0.0019961	0.00203152	0.00206558	0.00209896	0.00213234	0.0021168	0.00208486	0.00204667	0.00201196	0.00198071	0.00194877	0.00190989	0.00187101	0.00183699	0.00180297	0.00177103	0.00173006	0.00169604	0.0016641	0.00163216	0.00159814	0.00156828	0.00153704	0.00149816	0.00145719	0.00142525	0.00139123	0.00135929	0.00131833	0.00129333	0.00125723	0.00122737	0.00119127	0.00115933	0.0011253	0.00109059	0.00105657
323.027	NaN	-0.000757693	-0.000664918	0.00115009	-0.000281338	-0.00405422	NaN	NaN	NaN	NaN	NaN	NaN	NaN	NaN	NaN	NaN	NaN	NaN	NaN	NaN	NaN	NaN	NaN	NaN	NaN	NaN	NaN	NaN	NaN	NaN	NaN	NaN	NaN	NaN	NaN	NaN	NaN	NaN	NaN	NaN	NaN	NaN	NaN	NaN	NaN	NaN	NaN	NaN	NaN
323.603	NaN	-0.00392006	-0.0023689	NaN	NaN	-0.00220225	NaN	NaN	NaN	NaN	NaN	NaN	NaN	NaN	NaN	NaN	NaN	NaN	NaN	NaN	NaN	NaN	NaN	NaN	NaN	NaN	NaN	NaN	NaN	NaN	NaN	NaN	NaN	NaN	NaN	NaN	NaN	NaN	NaN	NaN	NaN	NaN	NaN	NaN	NaN	NaN	NaN	NaN	NaN
324.18	NaN	-0.000202548	0.00036182	NaN	NaN	-0.00355008	NaN	NaN	-0.000207261	-0.000596836	-0.000730945	-0.000736471	-0.00074104	-0.000746566	-0.000751879	-0.000752517	-0.000737028	-0.000722488	-0.000707947	-0.000690562	-0.000674757	-0.000660532	-0.000645991	-0.00062829	-0.000610588	-0.000595099	-0.00057961	-0.00056507	-0.00054642	-0.000530931	-0.00051639	-0.00050185	-0.000486361	-0.000472769	-0.000458544	-0.000440842	-0.000422192	-0.000407652	-0.000392163	-0.000377622	-0.000358972	-0.000347593	-0.000331156	-0.000317563	-0.000301126	-0.000286586	-0.000271097	-0.000255292	-0.000239803
324.757	NaN	-0.000312774	-0.000885978	0.000428871	0.000236858	-0.00215997	NaN	NaN	-0.000950339	-0.00149991	-0.00168909	-0.00169689	-0.00170333	-0.00171113	-0.00171862	-0.00171209	-0.00169969	-0.00168804	-0.0016764	-0.00166248	-0.00164982	-0.00163843	-0.00162678	-0.00161261	-0.00159843	-0.00158603	-0.00157363	-0.00156198	-0.00154705	-0.00153464	-0.001523	-0.00151135	-0.00149895	-0.00148807	-0.00147667	-0.0014625	-0.00144756	-0.00143592	-0.00142352	-0.00141187	-0.00139694	-0.00138782	-0.00137466	-0.00136377	-0.00135061	-0.00133897	-0.00132656	-0.00131391	-0.0013015
325.333	NaN	-0.000798073	-0.00165747	0.00447107	0.00031346	-0.00102472	-0.00302805	-0.00127932	0.000106986	-0.000293191	-0.000430949	-0.000436625	-0.000441319	-0.000446995	-0.000453435	-0.000464194	-0.000474952	-0.000485052	-0.000495152	-0.000507228	-0.000518206	-0.000528086	-0.000538186	-0.000550482	-0.000562777	-0.000573536	-0.000584294	-0.000594394	-0.000607348	-0.000618107	-0.000628207	-0.000638307	-0.000649065	-0.000658507	-0.000668387	-0.000680682	-0.000693637	-0.000703736	-0.000714495	-0.000724595	-0.000737549	-0.000745453	-0.000756871	-0.000766312	-0.000777729	-0.000787829	-0.000798587	-0.000809565	-0.000820324
325.91	NaN	0.000964059	-0.00311385	0.00107442	-0.000322405	0.000724352	0.000586381	-0.000347609	-0.00124991	-0.00181007	-0.0020029	-0.00201085	-0.00201742	-0.00202536	-0.00200626	-0.00197306	-0.00193986	-0.00190869	-0.00187753	-0.00184026	-0.00180639	-0.0017759	-0.00174474	-0.00170679	-0.00166885	-0.00163566	-0.00160246	-0.00157129	-0.00153132	-0.00149812	-0.00146695	-0.00143579	-0.00140259	-0.00137346	-0.00134297	-0.00130503	-0.00126505	-0.00123389	-0.00120069	-0.00116952	-0.00112955	-0.00110516	-0.00106993	-0.0010408	-0.00100557	-0.0009744	-0.000941202	-0.000907326	-0.000874128
326.487	NaN	-0.00159914	-0.00176109	0.00103052	-0.000323898	-0.00101253	0.00060017	-0.000925368	-0.00181852	-0.00105661	-0.000794329	-0.000783522	-0.000774585	-0.000763477	-0.000750285	-0.000737357	-0.000724429	-0.000712293	-0.000700156	-0.000685645	-0.000672453	-0.000660581	-0.000648444	-0.00063367	-0.000618895	-0.000605967	-0.000593039	-0.000580902	-0.000565336	-0.000552408	-0.000540272	-0.000528135	-0.000515207	-0.000503862	-0.00049199	-0.000477215	-0.000461649	-0.000449512	-0.000436584	-0.000424448	-0.000408882	-0.000399384	-0.000385664	-0.000374319	-0.0003606	-0.000348463	-0.000335535	-0.000322344	-0.000309416
327.063	NaN	0.00105663	-0.00099849	0.00120116	0.000608813	-0.000914767	-0.00191627	-0.00156348	-0.00124174	-0.00131801	-0.00134427	-0.00134535	-0.00134624	-0.00133978	-0.00132753	-0.00131552	-0.00130352	-0.00129225	-0.00128099	-0.00126751	-0.00125526	-0.00124424	-0.00123297	-0.00121926	-0.00120554	-0.00119353	-0.00118153	-0.00117026	-0.00115581	-0.00114381	-0.00113254	-0.00112127	-0.00110927	-0.00109873	-0.00108771	-0.00107399	-0.00105954	-0.00104827	-0.00103627	-0.001025	-0.00101055	-0.00100173	-0.000988993	-0.00097846	-0.000965722	-0.000954453	-0.00094245	-0.000930202	-0.000918199
327.64	NaN	-0.000337834	-0.000994719	0.00166098	-0.000321813	-0.000498246	0.00024663	-0.000172807	-0.000865689	-0.0013219	-0.00147894	-0.00148542	-0.00149077	-0.00146894	-0.00144758	-0.00142665	-0.00140572	-0.00138607	-0.00136642	-0.00134292	-0.00132156	-0.00130234	-0.00128268	-0.00125876	-0.00123484	-0.00121391	-0.00119297	-0.00117332	-0.00114812	-0.00112719	-0.00110754	-0.00108788	-0.00106695	-0.00104858	-0.00102936	-0.00100544	-0.000980231	-0.00096058	-0.000939647	-0.000919996	-0.000894792	-0.000879413	-0.000857199	-0.000838829	-0.000816615	-0.000796964	-0.000776032	-0.000754672	-0.000733739
328.217	NaN	-0.0010729	-0.00221344	0.00117778	-0.00129479	-0.00154768	0.000364596	-4.39036e-05	-0.000859047	-0.00120741	-0.00132733	-0.00133227	-0.001331	-0.0013233	-0.00131589	-0.00130864	-0.00130138	-0.00129457	-0.00128776	-0.00127961	-0.00127221	-0.00126555	-0.00125874	-0.00125044	-0.00124215	-0.0012349	-0.00122764	-0.00122083	-0.00121209	-0.00120484	-0.00119802	-0.00119121	-0.00118396	-0.00117759	-0.00117093	-0.00116263	-0.0011539	-0.00114708	-0.00113983	-0.00113302	-0.00112428	-0.00111895	-0.00111125	-0.00110488	-0.00109718	-0.00109037	-0.00108312	-0.00107571	-0.00106846
328.794	NaN	-0.000421859	-0.00167895	-0.00176935	0.000155814	0.00116262	0.00108114	0.000143451	-0.000460342	-0.000462809	-0.000463658	-0.000463614	-0.000461565	-0.000459087	-0.000456704	-0.000454369	-0.000452034	-0.000449842	-0.00044765	-0.000445029	-0.000442646	-0.000440502	-0.00043831	-0.000435641	-0.000432973	-0.000430638	-0.000428303	-0.00042611	-0.000423299	-0.000420964	-0.000418772	-0.00041658	-0.000414245	-0.000412196	-0.000410051	-0.000407382	-0.000404571	-0.000402379	-0.000400044	-0.000397852	-0.00039504	-0.000393325	-0.000390847	-0.000388797	-0.000386319	-0.000384127	-0.000381792	-0.00037941	-0.000377075
329.371	NaN	0.000766435	-0.000785488	-0.00135617	0.00136488	0.00076406	8.18366e-05	-0.000354313	-0.000665214	-0.000779566	-0.000818931	-0.000816234	-0.000809868	-0.00080217	-0.000794767	-0.000787513	-0.000780259	-0.000773449	-0.000766639	-0.000758497	-0.000751094	-0.000744432	-0.000737622	-0.000729332	-0.000721041	-0.000713787	-0.000706533	-0.000699723	-0.000690988	-0.000683734	-0.000676924	-0.000670114	-0.00066286	-0.000656494	-0.000649832	-0.000641541	-0.000632807	-0.000625997	-0.000618743	-0.000611933	-0.000603198	-0.000597868	-0.00059017	-0.000583804	-0.000576106	-0.000569296	-0.000562042	-0.000554639	-0.000547385
329.948	NaN	-0.000134034	3.81392e-05	-0.000811866	0.000591354	-0.000808579	-0.00176615	-0.000866703	-0.000525002	-0.00104454	-0.00122339	-0.00121244	-0.00120156	-0.00118841	-0.00117576	-0.00116336	-0.00115097	-0.00113933	-0.0011277	-0.00111378	-0.00110113	-0.00108975	-0.00107811	-0.00106395	-0.00104978	-0.00103739	-0.00102499	-0.00101336	-0.00099843	-0.000986035	-0.000974398	-0.000962762	-0.000950367	-0.000939489	-0.000928106	-0.000913939	-0.000899014	-0.000887378	-0.000874983	-0.000863346	-0.000848421	-0.000839314	-0.00082616	-0.000815283	-0.000802128	-0.000790492	-0.000778097	-0.000765448	-0.000753053
330.525	NaN	-0.000101995	-0.00104886	-0.00126167	0.000140607	-0.000776773	0.000259627	5.92251e-05	-0.000669686	-0.00121847	-0.00140177	-0.00139195	-0.00138383	-0.00137401	-0.00136457	-0.00135531	-0.00134606	-0.00133737	-0.00132868	-0.0013183	-0.00130885	-0.00130036	-0.00129167	-0.00128109	-0.00127052	-0.00126126	-0.00125201	-0.00124332	-0.00123218	-0.00122292	-0.00121424	-0.00120555	-0.00119629	-0.00118817	-0.00117968	-0.0011691	-0.00115796	-0.00114927	-0.00114002	-0.00113133	-0.00112019	-0.00111339	-0.00110357	-0.00109544	-0.00108562	-0.00107694	-0.00106768	-0.00105824	-0.00104899
331.102	NaN	-0.00097951	-0.000948315	-0.000648066	0.000325443	-0.000133914	0.000358682	1.60563e-05	-0.000321892	-0.000325667	-0.000329143	-0.000332126	-0.000334592	-0.000337574	-0.000340442	-0.000343252	-0.000346062	-0.000348701	-0.000351339	-0.000354493	-0.000357361	-0.000359942	-0.00036258	-0.000365792	-0.000369004	-0.000371814	-0.000374624	-0.000377263	-0.000380646	-0.000383457	-0.000386095	-0.000388733	-0.000391543	-0.00039401	-0.00039659	-0.000399802	-0.000403186	-0.000405824	-0.000408635	-0.000411273	-0.000414657	-0.000416721	-0.000419704	-0.00042217	-0.000425152	-0.000427791	-0.000430601	-0.000433469	-0.000436279
331.679	NaN	-0.000149767	-0.000184531	-0.000498203	-0.000393056	6.14718e-05	0.000399734	0.000134869	-0.000121691	-0.000186195	-0.000218908	-0.000228844	-0.000237061	-0.000246998	-0.000256552	-0.000265915	-0.000275278	-0.000284068	-0.000292859	-0.000303368	-0.000312923	-0.000321522	-0.000330312	-0.000341013	-0.000351713	-0.000361077	-0.00037044	-0.00037923	-0.000390504	-0.000399867	-0.000408657	-0.000417448	-0.000426811	-0.000435028	-0.000443626	-0.000454327	-0.000465602	-0.000474392	-0.000483755	-0.000492545	-0.000503819	-0.000510698	-0.000520635	-0.000528851	-0.000538788	-0.000547578	-0.000556941	-0.000566496	-0.000575859
332.256	NaN	-0.000433993	-0.00015985	-0.00154619	-0.000356818	0.000220128	2.25912e-05	-0.000250631	-0.00029913	-0.000168936	-0.000139688	-0.000147674	-0.000154278	-0.000162265	-0.000169944	-0.000177469	-0.000184994	-0.000192059	-0.000199124	-0.000207571	-0.00021525	-0.000222161	-0.000229225	-0.000237826	-0.000246426	-0.000253952	-0.000261477	-0.000268542	-0.000277603	-0.000285129	-0.000292193	-0.000299258	-0.000306783	-0.000313387	-0.000320298	-0.000328899	-0.00033796	-0.000345025	-0.00035255	-0.000359615	-0.000368676	-0.000374205	-0.000382191	-0.000388795	-0.000396781	-0.000403846	-0.000411371	-0.00041905	-0.000426576
332.833	NaN	-0.000353185	-0.000462469	-0.00197335	-0.000934368	0.000174202	0.000210733	-8.39382e-05	-0.000217215	-0.000169112	-0.000160473	-0.000163751	-0.000166462	-0.000169741	-0.000172893	-0.000175982	-0.000179071	-0.000181971	-0.000184871	-0.000188339	-0.000191491	-0.000194328	-0.000197228	-0.000200759	-0.000204289	-0.000207379	-0.000210468	-0.000213368	-0.000217087	-0.000220177	-0.000223077	-0.000225977	-0.000229066	-0.000231777	-0.000234614	-0.000238144	-0.000241864	-0.000244764	-0.000247853	-0.000250753	-0.000254473	-0.000256743	-0.000260021	-0.000262732	-0.00026601	-0.00026891	-0.000272	-0.000275152	-0.000278241
333.411	NaN	2.83562e-05	0.000184187	-0.000482503	-0.000855041	0.000117757	0.000154283	-0.000171874	-0.000197868	1.57831e-05	6.52998e-05	5.83733e-05	5.26457e-05	4.57193e-05	3.90592e-05	3.25324e-05	2.60055e-05	1.98783e-05	1.3751e-05	6.42499e-06	-2.35053e-07	-6.22909e-06	-1.23563e-05	-1.98156e-05	-2.72748e-05	-3.38017e-05	-4.03285e-05	-4.64558e-05	-5.43146e-05	-6.08415e-05	-6.69687e-05	-7.30959e-05	-7.96228e-05	-8.53504e-05	-9.13445e-05	-9.88037e-05	-0.000106663	-0.00011279	-0.000119317	-0.000125444	-0.000133303	-0.000138098	-0.000145024	-0.000150752	-0.000157678	-0.000163806	-0.000170333	-0.000176993	-0.000183519
333.988	NaN	-0.000285684	-0.000216085	-0.000274452	-0.000946859	-0.000326465	0.000168486	-0.000102295	-0.000300808	-0.000270781	-0.000266562	-0.000268303	-0.000269742	-0.000271482	-0.000273155	-0.000274795	-0.000276435	-0.000277974	-0.000279514	-0.000281354	-0.000283028	-0.000284534	-0.000286073	-0.000287947	-0.000289821	-0.000291461	-0.000293101	-0.00029464	-0.000296615	-0.000298254	-0.000299794	-0.000301333	-0.000302973	-0.000304412	-0.000305918	-0.000307792	-0.000309767	-0.000311306	-0.000312946	-0.000314485	-0.00031646	-0.000317665	-0.000319405	-0.000320844	-0.000322584	-0.000324123	-0.000325763	-0.000327437	-0.000329076
334.565	NaN	-0.000444995	-0.000353301	-0.00026909	-0.000520622	-0.000496775	-0.00103788	-0.000696212	-0.000454159	-0.000537483	-0.000555975	-0.000554004	-0.000552375	-0.000550405	-0.000548511	-0.000546655	-0.000544798	-0.000543056	-0.000541313	-0.000539229	-0.000537335	-0.00053563	-0.000533887	-0.000531766	-0.000529644	-0.000527788	-0.000525931	-0.000524189	-0.000521953	-0.000520097	-0.000518354	-0.000516612	-0.000514755	-0.000513126	-0.000511421	-0.0005093	-0.000507064	-0.000505322	-0.000503465	-0.000501723	-0.000499487	-0.000498123	-0.000496153	-0.000494524	-0.000492554	-0.000490812	-0.000488955	-0.000487061	-0.000485204
335.143	NaN	-0.000519035	6.21837e-06	-3.65408e-05	-0.000302036	-0.000496525	-0.000661245	-0.000554315	-0.000459782	-0.000449325	-0.000444971	-0.000444615	-0.000444321	-0.000443966	-0.000443624	-0.000443289	-0.000442954	-0.000442639	-0.000442325	-0.000441949	-0.000441607	-0.000441299	-0.000440985	-0.000440602	-0.000440219	-0.000439884	-0.000439549	-0.000439234	-0.000438831	-0.000438496	-0.000438181	-0.000437867	-0.000437532	-0.000437238	-0.00043693	-0.000436547	-0.000436144	-0.000435829	-0.000435494	-0.00043518	-0.000434776	-0.00043453	-0.000434175	-0.000433881	-0.000433525	-0.000433211	-0.000432876	-0.000432534	-0.000432199
335.72	NaN	-0.000383943	-0.000584619	-0.000360135	-0.000158706	-1.08907e-05	-0.000430896	-0.000277337	-0.00013015	-0.000150525	-0.000169252	-0.000172438	-0.000175072	-0.000178258	-0.000181321	-0.000184323	-0.000187325	-0.000190143	-0.000192961	-0.000196331	-0.000199394	-0.000202151	-0.000204969	-0.0002084	-0.00021183	-0.000214832	-0.000217834	-0.000220652	-0.000224267	-0.000227269	-0.000230087	-0.000232905	-0.000235907	-0.000238541	-0.000241298	-0.000244729	-0.000248344	-0.000251162	-0.000254164	-0.000256982	-0.000260596	-0.000262802	-0.000265988	-0.000268622	-0.000271808	-0.000274626	-0.000277628	-0.000280691	-0.000283693
336.297	NaN	-0.000539146	-0.000388881	-0.000175594	-0.000549318	-0.000467693	-0.000634601	-0.000354251	-0.000308556	-0.000524991	-0.000563344	-0.000558281	-0.000554093	-0.00054903	-0.000544161	-0.00053939	-0.000534618	-0.000530139	-0.00052566	-0.000520304	-0.000515435	-0.000511053	-0.000506574	-0.000501121	-0.000495668	-0.000490896	-0.000486125	-0.000481645	-0.0004759	-0.000471129	-0.000466649	-0.00046217	-0.000457399	-0.000453212	-0.00044883	-0.000443376	-0.000437631	-0.000433152	-0.000428381	-0.000423901	-0.000418156	-0.00041465	-0.000409587	-0.0004054	-0.000400336	-0.000395857	-0.000391085	-0.000386217	-0.000381445
336.875	NaN	-0.000473268	-0.000258015	6.96273e-05	-0.000437141	-0.000171149	-1.17866e-05	-0.000260973	-0.000441159	-0.000464982	-0.000442278	-0.000436236	-0.000431239	-0.000425197	-0.000419387	-0.000413694	-0.000408	-0.000402655	-0.00039731	-0.000390919	-0.00038511	-0.000379881	-0.000374536	-0.000368029	-0.000361522	-0.000355828	-0.000350135	-0.00034479	-0.000337934	-0.00033224	-0.000326895	-0.00032155	-0.000315857	-0.00031086	-0.000305632	-0.000299125	-0.000292269	-0.000286924	-0.00028123	-0.000275885	-0.00026903	-0.000264847	-0.000258805	-0.000253808	-0.000247766	-0.000242421	-0.000236727	-0.000230918	-0.000225224
337.452	NaN	-0.000507255	-0.000408062	1.48207e-05	-0.000639251	-0.000195354	0.000419576	6.9732e-05	-0.000188436	-0.000158237	-0.000164753	-0.000167552	-0.000169866	-0.000172665	-0.000175356	-0.000177994	-0.000180631	-0.000183107	-0.000185583	-0.000188543	-0.000191234	-0.000193656	-0.000196132	-0.000199146	-0.00020216	-0.000204798	-0.000207435	-0.000209911	-0.000213086	-0.000215724	-0.0002182	-0.000220675	-0.000223313	-0.000225627	-0.000228049	-0.000231063	-0.000234239	-0.000236715	-0.000239352	-0.000241828	-0.000245004	-0.000246941	-0.00024974	-0.000252055	-0.000254853	-0.000257329	-0.000259967	-0.000262658	-0.000265295
338.03	NaN	-0.000264303	-0.000361889	-4.9858e-05	-0.000120236	9.81062e-05	0.000593271	0.000185806	-0.00015641	-0.000201411	-0.000218982	-0.000219989	-0.000220822	-0.00022183	-0.000222798	-0.000223747	-0.000224697	-0.000225588	-0.000226479	-0.000227544	-0.000228513	-0.000229385	-0.000230276	-0.000231361	-0.000232445	-0.000233395	-0.000234344	-0.000235235	-0.000236378	-0.000237327	-0.000238218	-0.000239109	-0.000240059	-0.000240892	-0.000241763	-0.000242848	-0.000243991	-0.000244882	-0.000245831	-0.000246723	-0.000247866	-0.000248563	-0.00024957	-0.000250403	-0.000251411	-0.000252302	-0.000253251	-0.00025422	-0.000255169
338.607	NaN	-0.000113902	-6.66482e-05	-7.02005e-05	-0.000356248	0.000129459	0.000338859	1.33456e-05	-0.00020205	-0.000212742	-0.000219645	-0.000220331	-0.000220898	-0.000221585	-0.000222245	-0.000222891	-0.000223538	-0.000224145	-0.000224752	-0.000225478	-0.000226138	-0.000226732	-0.000227339	-0.000228078	-0.000228817	-0.000229464	-0.000230111	-0.000230718	-0.000231497	-0.000232144	-0.000232751	-0.000233358	-0.000234004	-0.000234572	-0.000235166	-0.000235905	-0.000236684	-0.000237291	-0.000237938	-0.000238545	-0.000239323	-0.000239799	-0.000240485	-0.000241052	-0.000241739	-0.000242346	-0.000242993	-0.000243653	-0.000244299
339.185	NaN	0.000293016	3.11877e-05	-0.000291771	-0.00059671	-7.94001e-05	-4.85406e-05	-0.000127804	-0.000226521	-0.0003122	-0.000323637	-0.000322038	-0.000320715	-0.000319116	-0.000317579	-0.000316072	-0.000314565	-0.00031315	-0.000311736	-0.000310045	-0.000308507	-0.000307123	-0.000305709	-0.000303987	-0.000302265	-0.000300758	-0.000299251	-0.000297836	-0.000296022	-0.000294515	-0.000293101	-0.000291686	-0.000290179	-0.000288857	-0.000287473	-0.000285751	-0.000283937	-0.000282522	-0.000281016	-0.000279601	-0.000277787	-0.00027668	-0.000275081	-0.000273758	-0.000272159	-0.000270745	-0.000269238	-0.0002677	-0.000266194
339.763	NaN	3.61341e-05	-0.000255544	-0.000457683	-0.000250975	-7.02973e-05	-3.40592e-05	-0.000183056	-0.000230512	-0.000175652	-0.000168632	-0.000169598	-0.000170397	-0.000171363	-0.000172291	-0.000173202	-0.000174112	-0.000174966	-0.00017582	-0.000176842	-0.000177771	-0.000178607	-0.000179461	-0.000180501	-0.000181541	-0.000182451	-0.000183361	-0.000184216	-0.000185312	-0.000186222	-0.000187076	-0.000187931	-0.000188841	-0.000189639	-0.000190475	-0.000191515	-0.000192611	-0.000193466	-0.000194376	-0.00019523	-0.000196326	-0.000196995	-0.00019796	-0.000198759	-0.000199725	-0.000200579	-0.00020149	-0.000202418	-0.000203328
340.34	NaN	-1.63455e-05	-0.000503228	-0.000395247	-0.000355917	7.52663e-05	-0.000117358	-0.000252295	-0.000184744	-4.45945e-05	-2.78372e-05	-3.02297e-05	-3.2208e-05	-3.46005e-05	-3.69009e-05	-3.91554e-05	-4.14098e-05	-4.35262e-05	-4.56426e-05	-4.81731e-05	-5.04735e-05	-5.25439e-05	-5.46603e-05	-5.72368e-05	-5.98133e-05	-6.20678e-05	-6.43222e-05	-6.64386e-05	-6.91531e-05	-7.14075e-05	-7.35239e-05	-7.56403e-05	-7.78948e-05	-7.98732e-05	-8.19436e-05	-8.452e-05	-8.72346e-05	-8.9351e-05	-9.16054e-05	-9.37218e-05	-9.64363e-05	-9.80926e-05	-0.000100485	-0.000102463	-0.000104856	-0.000106972	-0.000109227	-0.000111527	-0.000113782
340.918	NaN	-2.42882e-05	-0.000249464	-0.000141886	-0.000367287	-0.000279835	-0.000126647	-0.000143349	-0.00018441	-0.000204174	-0.000217093	-0.000218181	-0.000219081	-0.000220169	-0.000221215	-0.00022224	-0.000223266	-0.000224228	-0.000225191	-0.000226341	-0.000227387	-0.000228329	-0.000229291	-0.000230463	-0.000231635	-0.00023266	-0.000233685	-0.000234648	-0.000235882	-0.000236908	-0.00023787	-0.000238832	-0.000239858	-0.000240757	-0.000241699	-0.000242871	-0.000244105	-0.000245068	-0.000246093	-0.000247055	-0.00024829	-0.000249043	-0.000250131	-0.000251031	-0.000252119	-0.000253081	-0.000254106	-0.000255153	-0.000256178
341.496	NaN	-7.90908e-05	-5.74865e-05	-0.000122277	-0.000218482	-7.67999e-06	-0.000183449	-0.000170599	-0.000201855	-0.000289334	-0.000302307	-0.000301392	-0.000300635	-0.00029972	-0.00029884	-0.000297978	-0.000297116	-0.000296306	-0.000295497	-0.000294529	-0.00029365	-0.000292858	-0.000292048	-0.000291063	-0.000290078	-0.000289215	-0.000288353	-0.000287544	-0.000286506	-0.000285644	-0.000284834	-0.000284025	-0.000283163	-0.000282406	-0.000281614	-0.000280629	-0.000279591	-0.000278781	-0.000277919	-0.00027711	-0.000276072	-0.000275438	-0.000274523	-0.000273767	-0.000272852	-0.000272042	-0.00027118	-0.0002703	-0.000269438
342.074	NaN	-4.27211e-05	-9.82933e-05	-0.000224544	-0.000434217	0.0001185	-6.33981e-05	-0.000149394	-0.000172838	-0.000191195	-0.000194995	-0.000194953	-0.000194919	-0.000194877	-0.000194836	-0.000194797	-0.000194757	-0.00019472	-0.000194683	-0.000194639	-0.000194598	-0.000194562	-0.000194525	-0.000194479	-0.000194434	-0.000194395	-0.000194355	-0.000194318	-0.00019427	-0.000194231	-0.000194194	-0.000194157	-0.000194117	-0.000194082	-0.000194046	-0.000194001	-0.000193953	-0.000193916	-0.000193876	-0.000193839	-0.000193792	-0.000193763	-0.000193721	-0.000193686	-0.000193644	-0.000193607	-0.000193567	-0.000193527	-0.000193487
342.652	NaN	6.07605e-05	-0.000154155	-0.000246407	-0.000261438	0.000123574	-2.497e-05	-0.000201608	-0.000155253	-6.81188e-06	-7.91086e-06	-1.18012e-05	-1.50183e-05	-1.89086e-05	-2.26494e-05	-2.63153e-05	-2.99812e-05	-3.34227e-05	-3.68642e-05	-4.0979e-05	-4.47197e-05	-4.80864e-05	-5.15279e-05	-5.57175e-05	-5.99071e-05	-6.3573e-05	-6.7239e-05	-7.06804e-05	-7.50945e-05	-7.87604e-05	-8.22019e-05	-8.56434e-05	-8.93093e-05	-9.25263e-05	-9.5893e-05	-0.000100083	-0.000104497	-0.000107938	-0.000111604	-0.000115046	-0.00011946	-0.000122153	-0.000126043	-0.00012926	-0.000133151	-0.000136592	-0.000140258	-0.000143999	-0.000147665
343.229	NaN	2.55564e-05	-0.000117198	-0.000184223	-5.49898e-05	4.26769e-05	-0.000212506	-0.00017833	-7.16548e-05	-5.03734e-06	-2.86598e-06	-4.20767e-06	-5.31713e-06	-6.65881e-06	-7.94889e-06	-9.21317e-06	-1.04774e-05	-1.16643e-05	-1.28512e-05	-1.42703e-05	-1.55603e-05	-1.67214e-05	-1.79083e-05	-1.93532e-05	-2.07981e-05	-2.20623e-05	-2.33266e-05	-2.45135e-05	-2.60358e-05	-2.73001e-05	-2.84869e-05	-2.96738e-05	-3.09381e-05	-3.20475e-05	-3.32086e-05	-3.46535e-05	-3.61758e-05	-3.73627e-05	-3.86269e-05	-3.98138e-05	-4.13361e-05	-4.2265e-05	-4.36066e-05	-4.47161e-05	-4.60578e-05	-4.72447e-05	-4.85089e-05	-4.9799e-05	-5.10633e-05
343.807	NaN	-3.47398e-05	-0.000244589	-0.000188798	-0.00029424	5.63449e-05	-3.96709e-05	-0.000121527	-0.000124012	-9.72724e-05	-8.69245e-05	-8.64242e-05	-8.60106e-05	-8.55104e-05	-8.50294e-05	-8.4558e-05	-8.40866e-05	-8.36441e-05	-8.32016e-05	-8.26725e-05	-8.21915e-05	-8.17587e-05	-8.13161e-05	-8.07774e-05	-8.02387e-05	-7.97674e-05	-7.9296e-05	-7.88535e-05	-7.82859e-05	-7.78145e-05	-7.7372e-05	-7.69295e-05	-7.64582e-05	-7.60445e-05	-7.56116e-05	-7.50729e-05	-7.45053e-05	-7.40628e-05	-7.35915e-05	-7.3149e-05	-7.25814e-05	-7.22351e-05	-7.17349e-05	-7.13212e-05	-7.0821e-05	-7.03785e-05	-6.99071e-05	-6.94261e-05	-6.89547e-05
344.385	NaN	6.35863e-05	-0.000281987	-0.000156952	-0.000318597	-6.77794e-06	2.51661e-05	-0.000116917	-0.000178541	-0.000163031	-0.000138276	-0.000136079	-0.000134263	-0.000132066	-0.000129953	-0.000127883	-0.000125812	-0.000123869	-0.000121925	-0.000119602	-0.000117489	-0.000115588	-0.000113644	-0.000111278	-0.000108912	-0.000106842	-0.000104772	-0.000102828	-0.000100335	-9.82649e-05	-9.63214e-05	-9.43779e-05	-9.23076e-05	-9.04908e-05	-8.85895e-05	-8.62235e-05	-8.37307e-05	-8.17872e-05	-7.97169e-05	-7.77733e-05	-7.52806e-05	-7.37595e-05	-7.15625e-05	-6.97457e-05	-6.75487e-05	-6.56051e-05	-6.35349e-05	-6.14223e-05	-5.9352e-05
344.963	NaN	2.28871e-05	-0.000228611	-0.000230565	-0.000301897	-1.29425e-05	-2.30414e-05	-0.000164628	-0.000196754	-0.000150642	-0.000132784	-0.000131936	-0.000131234	-0.000130385	-0.000129569	-0.000128769	-0.000127969	-0.000127218	-0.000126467	-0.000125569	-0.000124753	-0.000124018	-0.000123267	-0.000122353	-0.000121439	-0.000120639	-0.000119839	-0.000119089	-0.000118125	-0.000117326	-0.000116575	-0.000115824	-0.000115024	-0.000114322	-0.000113587	-0.000112673	-0.00011171	-0.000110959	-0.000110159	-0.000109408	-0.000108445	-0.000107858	-0.000107009	-0.000106307	-0.000105458	-0.000104707	-0.000103907	-0.000103091	-0.000102291
345.542	NaN	-4.61458e-05	-0.000175782	-0.00029594	-0.000255147	-0.000115962	-6.10064e-05	-0.000133684	-0.000140656	-9.59358e-05	-7.16392e-05	-7.01614e-05	-6.89393e-05	-6.74614e-05	-6.60404e-05	-6.46478e-05	-6.32552e-05	-6.19478e-05	-6.06405e-05	-5.90773e-05	-5.76563e-05	-5.63774e-05	-5.507e-05	-5.34785e-05	-5.18869e-05	-5.04943e-05	-4.91017e-05	-4.77943e-05	-4.61175e-05	-4.47249e-05	-4.34176e-05	-4.21102e-05	-4.07176e-05	-3.94955e-05	-3.82166e-05	-3.6625e-05	-3.49482e-05	-3.36409e-05	-3.22482e-05	-3.09409e-05	-2.92641e-05	-2.82409e-05	-2.67631e-05	-2.5541e-05	-2.40631e-05	-2.27558e-05	-2.13631e-05	-1.99421e-05	-1.85495e-05
346.12	NaN	-1.68813e-05	-0.000292392	-0.00029184	-0.000295097	-0.000128901	2.39402e-05	7.06506e-06	-7.34264e-05	-0.000143009	-0.000140018	-0.000138536	-0.000137311	-0.00013583	-0.000134406	-0.00013301	-0.000131614	-0.000130303	-0.000128993	-0.000127426	-0.000126002	-0.00012472	-0.000123409	-0.000121814	-0.000120219	-0.000118823	-0.000117427	-0.000116116	-0.000114436	-0.00011304	-0.000111729	-0.000110419	-0.000109023	-0.000107798	-0.000106516	-0.000104921	-0.00010324	-0.00010193	-0.000100534	-9.92232e-05	-9.75424e-05	-9.65168e-05	-9.50355e-05	-9.38105e-05	-9.23291e-05	-9.10187e-05	-8.96228e-05	-8.81984e-05	-8.68025e-05
346.698	NaN	8.41095e-05	-0.000287523	-0.000195103	-0.000264336	-1.77542e-05	-0.000184216	-0.000121133	-7.85982e-05	-0.000100554	-9.575e-05	-9.49651e-05	-9.43161e-05	-9.35313e-05	-9.27766e-05	-9.2037e-05	-9.12974e-05	-9.06031e-05	-8.99089e-05	-8.90787e-05	-8.8324e-05	-8.76448e-05	-8.69506e-05	-8.61053e-05	-8.52601e-05	-8.45205e-05	-8.37809e-05	-8.30867e-05	-8.21961e-05	-8.14566e-05	-8.07623e-05	-8.0068e-05	-7.93284e-05	-7.86794e-05	-7.80002e-05	-7.7155e-05	-7.62645e-05	-7.55702e-05	-7.48306e-05	-7.41363e-05	-7.32458e-05	-7.27024e-05	-7.19176e-05	-7.12686e-05	-7.04837e-05	-6.97894e-05	-6.90498e-05	-6.82952e-05	-6.75556e-05
347.276	NaN	-2.46709e-05	-0.000220382	-0.00023544	-0.000321208	5.31132e-05	-4.813e-05	-0.000127777	-0.000116763	-7.74379e-05	-7.96323e-05	-8.04265e-05	-8.10832e-05	-8.18775e-05	-8.26411e-05	-8.33895e-05	-8.41379e-05	-8.48405e-05	-8.55431e-05	-8.63831e-05	-8.71468e-05	-8.78341e-05	-8.85367e-05	-8.9392e-05	-9.02473e-05	-9.09957e-05	-9.17441e-05	-9.24466e-05	-9.33478e-05	-9.40962e-05	-9.47987e-05	-9.55013e-05	-9.62497e-05	-9.69065e-05	-9.75938e-05	-9.84491e-05	-9.93502e-05	-0.000100053	-0.000100801	-0.000101504	-0.000102405	-0.000102955	-0.000103749	-0.000104406	-0.0001052	-0.000105903	-0.000106651	-0.000107415	-0.000108163
347.854	NaN	-4.56047e-05	-0.000159255	-0.000183127	-0.000210439	4.27195e-05	8.81289e-05	1.97992e-05	-5.34412e-05	-9.80404e-05	-9.84065e-05	-9.77894e-05	-9.72791e-05	-9.6662e-05	-9.60687e-05	-9.54872e-05	-9.49057e-05	-9.43599e-05	-9.3814e-05	-9.31613e-05	-9.2568e-05	-9.2034e-05	-9.14881e-05	-9.08236e-05	-9.0159e-05	-8.95775e-05	-8.89961e-05	-8.84502e-05	-8.775e-05	-8.71686e-05	-8.66227e-05	-8.60768e-05	-8.54953e-05	-8.49851e-05	-8.44511e-05	-8.37865e-05	-8.30864e-05	-8.25405e-05	-8.1959e-05	-8.14132e-05	-8.0713e-05	-8.02858e-05	-7.96687e-05	-7.91585e-05	-7.85414e-05	-7.79955e-05	-7.7414e-05	-7.68207e-05	-7.62392e-05
348.432	NaN	-4.71164e-05	-0.000218743	-8.80207e-05	-0.000254164	-5.32847e-05	-1.6223e-05	-8.89648e-05	-8.14934e-05	-2.83924e-05	-2.13422e-05	-2.14985e-05	-2.16277e-05	-2.1784e-05	-2.19342e-05	-2.20815e-05	-2.22287e-05	-2.2367e-05	-2.25052e-05	-2.26705e-05	-2.28207e-05	-2.2956e-05	-2.30942e-05	-2.32625e-05	-2.34308e-05	-2.3578e-05	-2.37253e-05	-2.38635e-05	-2.40408e-05	-2.41881e-05	-2.43263e-05	-2.44646e-05	-2.46118e-05	-2.4741e-05	-2.48763e-05	-2.50446e-05	-2.52219e-05	-2.53601e-05	-2.55074e-05	-2.56456e-05	-2.58229e-05	-2.59311e-05	-2.60874e-05	-2.62166e-05	-2.63728e-05	-2.65111e-05	-2.66583e-05	-2.68086e-05	-2.69558e-05
349.011	NaN	-5.42548e-05	-0.000215177	-0.000194896	-0.000293604	-0.000146693	-1.82343e-05	-7.05075e-05	-6.97941e-05	-2.39703e-05	-3.21613e-05	-3.33984e-05	-3.44213e-05	-3.56584e-05	-3.68478e-05	-3.80135e-05	-3.91792e-05	-4.02736e-05	-4.13679e-05	-4.26763e-05	-4.38658e-05	-4.49363e-05	-4.60306e-05	-4.73629e-05	-4.86951e-05	-4.98608e-05	-5.10265e-05	-5.21208e-05	-5.35244e-05	-5.46901e-05	-5.57844e-05	-5.68787e-05	-5.80444e-05	-5.90673e-05	-6.01379e-05	-6.14701e-05	-6.28737e-05	-6.3968e-05	-6.51337e-05	-6.6228e-05	-6.76316e-05	-6.8488e-05	-6.97251e-05	-7.07481e-05	-7.19851e-05	-7.30794e-05	-7.42451e-05	-7.54346e-05	-7.66003e-05
349.589	NaN	-0.000115629	-0.000156913	-0.000118458	-0.000169967	-0.000184821	-0.000132313	-0.000131736	-0.000103997	-6.50505e-05	-6.55126e-05	-6.60229e-05	-6.64448e-05	-6.69551e-05	-6.74458e-05	-6.79266e-05	-6.84074e-05	-6.88588e-05	-6.93102e-05	-6.985e-05	-7.03406e-05	-7.07822e-05	-7.12336e-05	-7.17831e-05	-7.23327e-05	-7.28135e-05	-7.32943e-05	-7.37457e-05	-7.43247e-05	-7.48056e-05	-7.5257e-05	-7.57084e-05	-7.61892e-05	-7.66112e-05	-7.70527e-05	-7.76023e-05	-7.81812e-05	-7.86326e-05	-7.91135e-05	-7.95649e-05	-8.01438e-05	-8.04971e-05	-8.10074e-05	-8.14294e-05	-8.19396e-05	-8.2391e-05	-8.28719e-05	-8.33625e-05	-8.38434e-05
350.167	NaN	-6.70507e-05	-0.000215607	-0.000157944	-0.000272371	-0.000141447	-8.73415e-05	-8.09457e-05	-6.35386e-05	-4.44987e-05	-6.23604e-05	-6.39125e-05	-6.5196e-05	-6.67481e-05	-6.82405e-05	-6.97031e-05	-7.11656e-05	-7.25386e-05	-7.39117e-05	-7.55533e-05	-7.70457e-05	-7.83889e-05	-7.97619e-05	-8.14334e-05	-8.31049e-05	-8.45674e-05	-8.603e-05	-8.7403e-05	-8.9164e-05	-9.06266e-05	-9.19996e-05	-9.33726e-05	-9.48352e-05	-9.61187e-05	-9.74618e-05	-9.91333e-05	-0.000100894	-0.000102267	-0.00010373	-0.000105103	-0.000106864	-0.000107939	-0.000109491	-0.000110774	-0.000112326	-0.000113699	-0.000115162	-0.000116654	-0.000118117
350.746	NaN	-6.84943e-05	-0.000269598	-0.000156398	-0.00031469	-6.62088e-05	-4.9564e-05	-4.58109e-05	-6.88492e-05	-0.000103098	-0.000136485	-0.000138542	-0.000140243	-0.000142299	-0.000144277	-0.000146215	-0.000148154	-0.000149973	-0.000151793	-0.000153968	-0.000155946	-0.000157726	-0.000159546	-0.000161761	-0.000163976	-0.000165914	-0.000167852	-0.000169672	-0.000172006	-0.000173944	-0.000175763	-0.000177583	-0.000179521	-0.000181222	-0.000183002	-0.000185217	-0.000187551	-0.000189371	-0.000191309	-0.000193128	-0.000195462	-0.000196886	-0.000198943	-0.000200644	-0.000202701	-0.00020452	-0.000206459	-0.000208436	-0.000210374
351.324	NaN	-1.98492e-05	-0.000300893	-0.00028089	-0.000376866	-0.000121105	-7.80914e-05	-8.41171e-05	-0.000106998	-0.00013145	-0.000123288	-0.000122458	-0.000121772	-0.000120942	-0.000120145	-0.000119363	-0.000118581	-0.000117847	-0.000117113	-0.000116235	-0.000115437	-0.000114719	-0.000113985	-0.000113091	-0.000112198	-0.000111416	-0.000110634	-0.0001099	-0.000108958	-0.000108176	-0.000107442	-0.000106708	-0.000105926	-0.00010524	-0.000104522	-0.000103628	-0.000102687	-0.000101953	-0.000101171	-0.000100437	-9.94952e-05	-9.89207e-05	-9.80909e-05	-9.74047e-05	-9.65749e-05	-9.58409e-05	-9.5059e-05	-9.42611e-05	-9.34791e-05
351.903	NaN	-9.05124e-05	-0.000281854	-0.000205306	-0.000288297	-5.91655e-05	-1.59714e-05	-0.000105718	-0.000154471	-0.000158289	-0.000149151	-0.000148481	-0.000147927	-0.000147257	-0.000146613	-0.000145981	-0.00014535	-0.000144757	-0.000144165	-0.000143456	-0.000142812	-0.000142232	-0.000141639	-0.000140918	-0.000140196	-0.000139565	-0.000138934	-0.000138341	-0.000137581	-0.000136949	-0.000136357	-0.000135764	-0.000135133	-0.000134579	-0.000133999	-0.000133277	-0.000132517	-0.000131924	-0.000131293	-0.0001307	-0.00012994	-0.000129476	-0.000128806	-0.000128252	-0.000127582	-0.00012699	-0.000126358	-0.000125714	-0.000125083
352.481	NaN	-2.24017e-05	-0.000339053	-0.000261308	-0.000224409	-2.7186e-05	-8.38838e-05	-0.000128628	-0.000120859	-9.738e-05	-0.00011951	-0.000121222	-0.000122638	-0.00012435	-0.000125996	-0.000127609	-0.000129222	-0.000130736	-0.000132251	-0.000134061	-0.000135707	-0.000137189	-0.000138703	-0.000140547	-0.00014239	-0.000144003	-0.000145617	-0.000147131	-0.000149073	-0.000150686	-0.000152201	-0.000153715	-0.000155328	-0.000156744	-0.000158225	-0.000160069	-0.000162011	-0.000163526	-0.000165139	-0.000166653	-0.000168595	-0.00016978	-0.000171492	-0.000172908	-0.00017462	-0.000176134	-0.000177747	-0.000179393	-0.000181006
353.06	NaN	-8.85792e-05	-0.000272346	-0.000307599	-0.00026169	-2.3166e-05	-6.80249e-05	-7.14361e-05	-0.000112124	-0.000166822	-0.000171715	-0.000171568	-0.000171447	-0.000171301	-0.00017116	-0.000171022	-0.000170885	-0.000170755	-0.000170626	-0.000170471	-0.00017033	-0.000170204	-0.000170074	-0.000169917	-0.000169759	-0.000169621	-0.000169483	-0.000169354	-0.000169188	-0.00016905	-0.00016892	-0.000168791	-0.000168653	-0.000168532	-0.000168405	-0.000168248	-0.000168082	-0.000167952	-0.000167815	-0.000167685	-0.000167519	-0.000167418	-0.000167271	-0.00016715	-0.000167004	-0.000166875	-0.000166737	-0.000166596	-0.000166458
353.638	NaN	-4.98879e-05	-0.000253565	-0.000219423	-0.000259271	-5.68446e-05	5.99626e-06	-8.17792e-05	-0.000167263	-0.000211214	-0.00020873	-0.000208214	-0.000207786	-0.00020727	-0.000206773	-0.000206286	-0.0002058	-0.000205343	-0.000204886	-0.000204339	-0.000203843	-0.000203396	-0.000202939	-0.000202382	-0.000201826	-0.000201339	-0.000200853	-0.000200396	-0.00019981	-0.000199323	-0.000198866	-0.000198409	-0.000197922	-0.000197495	-0.000197048	-0.000196492	-0.000195906	-0.000195449	-0.000194962	-0.000194505	-0.000193919	-0.000193561	-0.000193045	-0.000192617	-0.000192101	-0.000191644	-0.000191157	-0.00019066	-0.000190174
354.217	NaN	-6.62103e-05	-0.000220176	-0.000186353	-0.000182709	-6.36223e-05	-0.000130066	-0.000117542	-0.000110808	-0.000120531	-0.000148672	-0.000150381	-0.000151794	-0.000153502	-0.000155145	-0.000156755	-0.000158365	-0.000159876	-0.000161388	-0.000163195	-0.000164838	-0.000166316	-0.000167828	-0.000169668	-0.000171508	-0.000173118	-0.000174728	-0.000176239	-0.000178178	-0.000179788	-0.000181299	-0.000182811	-0.000184421	-0.000185833	-0.000187312	-0.000189152	-0.000191091	-0.000192602	-0.000194212	-0.000195723	-0.000197662	-0.000198845	-0.000200553	-0.000201966	-0.000203675	-0.000205186	-0.000206796	-0.000208439	-0.000210049
354.796	NaN	-0.000111693	-0.000105294	-0.000145202	-0.000274999	-9.04317e-05	-0.000197157	-0.000181473	-0.000148435	-0.000136837	-0.000139278	-0.000139512	-0.000139706	-0.000139941	-0.000140167	-0.000140388	-0.000140609	-0.000140816	-0.000141024	-0.000141272	-0.000141498	-0.000141701	-0.000141908	-0.000142161	-0.000142413	-0.000142634	-0.000142855	-0.000143063	-0.000143329	-0.00014355	-0.000143758	-0.000143965	-0.000144186	-0.00014438	-0.000144583	-0.000144836	-0.000145102	-0.00014531	-0.000145531	-0.000145738	-0.000146004	-0.000146167	-0.000146401	-0.000146595	-0.00014683	-0.000147038	-0.000147259	-0.000147484	-0.000147705
355.375	NaN	-0.000206024	-0.000123394	-0.000189751	-0.000234639	-7.60878e-05	-6.48259e-05	-0.000125358	-0.000143534	-0.000132741	-0.000156157	-0.000157653	-0.00015889	-0.000160386	-0.000161825	-0.000163235	-0.000164645	-0.000165968	-0.000167292	-0.000168874	-0.000170313	-0.000171608	-0.000172931	-0.000174543	-0.000176154	-0.000177564	-0.000178974	-0.000180297	-0.000181995	-0.000183405	-0.000184728	-0.000186052	-0.000187462	-0.000188699	-0.000189994	-0.000191605	-0.000193302	-0.000194626	-0.000196036	-0.000197359	-0.000199057	-0.000200093	-0.000201589	-0.000202826	-0.000204322	-0.000205646	-0.000207056	-0.000208494	-0.000209904
355.953	NaN	-0.00010531	-0.000225051	-0.000257249	-0.000226759	-5.37954e-05	-5.62806e-05	-0.000199012	-0.000206809	-0.000141662	-0.000159889	-0.000161388	-0.000162627	-0.000164126	-0.000165567	-0.000166979	-0.000168391	-0.000169717	-0.000171043	-0.000172628	-0.000174069	-0.000175366	-0.000176692	-0.000178306	-0.00017992	-0.000181332	-0.000182744	-0.00018407	-0.000185771	-0.000187183	-0.000188509	-0.000189834	-0.000191247	-0.000192486	-0.000193783	-0.000195397	-0.000197097	-0.000198423	-0.000199835	-0.000201161	-0.000202861	-0.000203899	-0.000205398	-0.000206637	-0.000208136	-0.000209462	-0.000210874	-0.000212315	-0.000213727
356.532	NaN	-5.69511e-05	-0.000179211	-0.000183663	-0.000232922	-5.4047e-05	-0.000163802	-0.000164703	-0.000152159	-0.00015343	-0.000150767	-0.000150604	-0.000150469	-0.000150306	-0.000150149	-0.000149995	-0.000149841	-0.000149697	-0.000149553	-0.00014938	-0.000149223	-0.000149082	-0.000148938	-0.000148762	-0.000148586	-0.000148432	-0.000148279	-0.000148134	-0.000147949	-0.000147795	-0.000147651	-0.000147507	-0.000147353	-0.000147218	-0.000147077	-0.000146901	-0.000146716	-0.000146572	-0.000146418	-0.000146274	-0.000146088	-0.000145975	-0.000145812	-0.000145677	-0.000145514	-0.00014537	-0.000145216	-0.000145059	-0.000144905
357.111	NaN	-6.13856e-05	-0.000237923	-0.000271356	-0.000309734	-0.000119838	-0.000165482	-0.000159765	-0.00012415	-9.70848e-05	-0.000115834	-0.00011706	-0.000118074	-0.0001193	-0.000120479	-0.000121635	-0.00012279	-0.000123874	-0.000124959	-0.000126256	-0.000127435	-0.000128496	-0.00012958	-0.000130901	-0.000132221	-0.000133376	-0.000134532	-0.000135616	-0.000137007	-0.000138162	-0.000139247	-0.000140332	-0.000141487	-0.000142501	-0.000143562	-0.000144882	-0.000146273	-0.000147358	-0.000148513	-0.000149598	-0.000150989	-0.000151837	-0.000153064	-0.000154077	-0.000155303	-0.000156388	-0.000157543	-0.000158722	-0.000159877
357.69	NaN	-6.24239e-05	-0.000188915	-0.000244705	-0.000230098	-4.54075e-05	-0.000108575	-0.000173424	-0.000156917	-0.000114995	-0.000143581	-0.000145409	-0.00014692	-0.000148748	-0.000150505	-0.000152228	-0.00015395	-0.000155567	-0.000157184	-0.000159117	-0.000160875	-0.000162457	-0.000164074	-0.000166042	-0.000168011	-0.000169733	-0.000171455	-0.000173072	-0.000175146	-0.000176869	-0.000178486	-0.000180103	-0.000181825	-0.000183337	-0.000184918	-0.000186887	-0.000188961	-0.000190578	-0.0001923	-0.000193917	-0.000195991	-0.000197256	-0.000199084	-0.000200596	-0.000202424	-0.000204041	-0.000205763	-0.000207521	-0.000209243
358.269	NaN	-0.000140879	-0.000175956	-0.000290479	-0.000248475	-8.90097e-05	-0.000111256	-0.000191294	-0.000183969	-0.000139605	-0.000158092	-0.00015933	-0.000160354	-0.000161592	-0.000162782	-0.000163949	-0.000165115	-0.00016621	-0.000167305	-0.000168615	-0.000169805	-0.000170876	-0.000171971	-0.000173305	-0.000174638	-0.000175804	-0.000176971	-0.000178066	-0.000179471	-0.000180637	-0.000181732	-0.000182827	-0.000183994	-0.000185017	-0.000186089	-0.000187422	-0.000188826	-0.000189922	-0.000191088	-0.000192183	-0.000193588	-0.000194445	-0.000195683	-0.000196706	-0.000197944	-0.000199039	-0.000200206	-0.000201396	-0.000202563
358.848	NaN	7.32076e-06	-0.000170979	-0.00022111	-0.000291765	-6.39796e-05	-0.000105677	-0.000158799	-0.000139122	-9.94074e-05	-0.000103986	-0.000104415	-0.000104769	-0.000105197	-0.000105609	-0.000106013	-0.000106417	-0.000106796	-0.000107175	-0.000107628	-0.000108041	-0.000108411	-0.00010879	-0.000109252	-0.000109713	-0.000110117	-0.000110521	-0.0001109	-0.000111386	-0.00011179	-0.000112169	-0.000112548	-0.000112952	-0.000113306	-0.000113677	-0.000114139	-0.000114625	-0.000115004	-0.000115408	-0.000115787	-0.000116273	-0.00011657	-0.000116998	-0.000117353	-0.000117781	-0.00011816	-0.000118564	-0.000118976	-0.00011938
359.427	NaN	-3.87226e-05	-0.000128177	-0.000203497	-0.000320337	-0.000111243	-0.000113924	-0.000147215	-0.000186191	-0.000215498	-0.000207185	-0.000206617	-0.000206148	-0.000205581	-0.000205035	-0.000204501	-0.000203966	-0.000203464	-0.000202962	-0.000202362	-0.000201817	-0.000201326	-0.000200824	-0.000200213	-0.000199602	-0.000199067	-0.000198532	-0.00019803	-0.000197387	-0.000196852	-0.00019635	-0.000195848	-0.000195314	-0.000194844	-0.000194353	-0.000193742	-0.000193099	-0.000192597	-0.000192062	-0.00019156	-0.000190917	-0.000190524	-0.000189956	-0.000189487	-0.00018892	-0.000188418	-0.000187883	-0.000187338	-0.000186803
360.006	NaN	-0.000124466	-0.000320478	-0.000311437	-0.000387365	-0.000173778	-0.000202642	-0.000176851	-0.000169257	-0.000181087	-0.000193242	-0.000193835	-0.000194325	-0.000194917	-0.000195487	-0.000196045	-0.000196603	-0.000197127	-0.000197651	-0.000198278	-0.000198848	-0.00019936	-0.000199884	-0.000200522	-0.00020116	-0.000201719	-0.000202277	-0.000202801	-0.000203473	-0.000204031	-0.000204555	-0.000205079	-0.000205638	-0.000206128	-0.00020664	-0.000207278	-0.00020795	-0.000208474	-0.000209033	-0.000209557	-0.000210229	-0.000210639	-0.000211231	-0.000211721	-0.000212314	-0.000212838	-0.000213396	-0.000213966	-0.000214524
360.585	NaN	-0.000106037	-0.000355625	-0.000313798	-0.000300349	-0.000128134	-0.00018267	-0.000215397	-0.000175044	-0.000124266	-0.000145381	-0.000146655	-0.000147709	-0.000148983	-0.000150208	-0.000151409	-0.000152609	-0.000153737	-0.000154864	-0.000156211	-0.000157437	-0.000158539	-0.000159666	-0.000161039	-0.000162411	-0.000163611	-0.000164812	-0.000165939	-0.000167385	-0.000168586	-0.000169713	-0.00017084	-0.00017204	-0.000173094	-0.000174197	-0.000175569	-0.000177015	-0.000178142	-0.000179342	-0.00018047	-0.000181915	-0.000182797	-0.000184072	-0.000185125	-0.000186399	-0.000187526	-0.000188727	-0.000189952	-0.000191153
361.164	NaN	-5.72701e-05	-0.000266946	-0.000269997	-0.000232992	-0.000184056	-0.000216061	-0.00025573	-0.000208662	-0.000143261	-0.000145374	-0.000145698	-0.000145967	-0.000146291	-0.000146603	-0.000146909	-0.000147215	-0.000147502	-0.00014779	-0.000148133	-0.000148445	-0.000148726	-0.000149013	-0.000149363	-0.000149712	-0.000150018	-0.000150324	-0.000150611	-0.00015098	-0.000151286	-0.000151573	-0.00015186	-0.000152166	-0.000152434	-0.000152715	-0.000153065	-0.000153433	-0.000153721	-0.000154026	-0.000154314	-0.000154682	-0.000154907	-0.000155231	-0.0001555	-0.000155824	-0.000156112	-0.000156418	-0.00015673	-0.000157036
361.743	NaN	-0.00013545	-0.000169591	-0.000209883	-0.000279688	-0.000203224	-0.000155511	-0.000231357	-0.000230789	-0.000190466	-0.000207784	-0.000208774	-0.000209592	-0.000210582	-0.000211534	-0.000212467	-0.000213399	-0.000214275	-0.000215151	-0.000216198	-0.000217149	-0.000218006	-0.000218881	-0.000219947	-0.000221013	-0.000221946	-0.000222879	-0.000223754	-0.000224877	-0.00022581	-0.000226686	-0.000227561	-0.000228494	-0.000229313	-0.000230169	-0.000231235	-0.000232358	-0.000233234	-0.000234167	-0.000235042	-0.000236165	-0.00023685	-0.00023784	-0.000238659	-0.000239649	-0.000240524	-0.000241457	-0.000242409	-0.000243341
362.323	NaN	-6.65341e-05	-0.000161609	-0.000223046	-0.000295705	-0.000284681	-0.000234118	-0.000250779	-0.000210936	-0.000157139	-0.00015772	-0.000157898	-0.000158046	-0.000158224	-0.000158396	-0.000158564	-0.000158732	-0.00015889	-0.000159048	-0.000159237	-0.000159408	-0.000159563	-0.000159721	-0.000159913	-0.000160105	-0.000160273	-0.000160441	-0.000160599	-0.000160802	-0.00016097	-0.000161128	-0.000161286	-0.000161454	-0.000161601	-0.000161756	-0.000161948	-0.00016215	-0.000162308	-0.000162476	-0.000162634	-0.000162837	-0.00016296	-0.000163139	-0.000163286	-0.000163465	-0.000163623	-0.000163791	-0.000163962	-0.000164131
362.902	NaN	-5.17252e-05	-0.000177473	-0.000148355	-0.000216765	-0.00018507	-0.000289129	-0.000250273	-0.000188736	-0.000153226	-0.000176875	-0.000178113	-0.000179137	-0.000180375	-0.000181565	-0.000182732	-0.000183899	-0.000184994	-0.000186089	-0.000187399	-0.000188589	-0.000189661	-0.000190756	-0.000192089	-0.000193423	-0.000194589	-0.000195756	-0.000196851	-0.000198256	-0.000199423	-0.000200518	-0.000201613	-0.00020278	-0.000203804	-0.000204875	-0.000206209	-0.000207613	-0.000208709	-0.000209875	-0.000210971	-0.000212375	-0.000213232	-0.000214471	-0.000215494	-0.000216733	-0.000217828	-0.000218995	-0.000220185	-0.000221352
363.481	NaN	8.26409e-05	-4.62654e-05	-0.000282607	-0.000231172	-0.000174252	-0.000192871	-0.000206544	-0.000208901	-0.000207165	-0.000182695	-0.000181529	-0.000180564	-0.000179397	-0.000178275	-0.000177176	-0.000176076	-0.000175044	-0.000174012	-0.000172778	-0.000171656	-0.000170647	-0.000169615	-0.000168358	-0.000167102	-0.000166002	-0.000164903	-0.000163871	-0.000162547	-0.000161448	-0.000160416	-0.000159383	-0.000158284	-0.000157319	-0.00015631	-0.000155053	-0.000153729	-0.000152697	-0.000151598	-0.000150566	-0.000149242	-0.000148434	-0.000147268	-0.000146303	-0.000145136	-0.000144104	-0.000143005	-0.000141883	-0.000140783
364.06	NaN	-1.39391e-05	-0.000134762	-0.000296451	-0.000224981	-0.000169461	-0.000162803	-0.000203798	-0.000190728	-0.000158168	-0.000188899	-0.000190415	-0.000191669	-0.000193185	-0.000194642	-0.000196071	-0.000197499	-0.00019884	-0.000200181	-0.000201784	-0.000203242	-0.000204553	-0.000205894	-0.000207527	-0.000209159	-0.000210588	-0.000212016	-0.000213357	-0.000215077	-0.000216505	-0.000217846	-0.000219187	-0.000220615	-0.000221869	-0.000223181	-0.000224813	-0.000226533	-0.000227874	-0.000229302	-0.000230643	-0.000232363	-0.000233413	-0.000234928	-0.000236182	-0.000237698	-0.000239039	-0.000240467	-0.000241924	-0.000243353
364.64	NaN	-5.85464e-05	-6.86942e-05	-0.000158259	-0.000199816	-0.000212144	-0.000254081	-0.000248335	-0.000212624	-0.000182066	-0.000193613	-0.000194205	-0.000194695	-0.000195287	-0.000195857	-0.000196415	-0.000196973	-0.000197497	-0.000198021	-0.000198648	-0.000199217	-0.00019973	-0.000200254	-0.000200892	-0.00020153	-0.000202088	-0.000202646	-0.00020317	-0.000203842	-0.000204401	-0.000204925	-0.000205449	-0.000206007	-0.000206497	-0.000207009	-0.000207647	-0.000208319	-0.000208843	-0.000209402	-0.000209926	-0.000210598	-0.000211008	-0.0002116	-0.00021209	-0.000212682	-0.000213207	-0.000213765	-0.000214334	-0.000214893
365.219	NaN	-1.01841e-05	-0.000143253	-0.000157308	-0.000141806	-0.000244124	-0.000209162	-0.000205607	-0.000188628	-0.000168394	-0.000154751	-0.000154158	-0.000153667	-0.000153074	-0.000152504	-0.000151945	-0.000151386	-0.000150861	-0.000150337	-0.000149709	-0.000149139	-0.000148625	-0.000148101	-0.000147462	-0.000146823	-0.000146264	-0.000145705	-0.000145181	-0.000144508	-0.000143949	-0.000143424	-0.000142899	-0.00014234	-0.00014185	-0.000141336	-0.000140698	-0.000140025	-0.0001395	-0.000138941	-0.000138416	-0.000137743	-0.000137333	-0.000136739	-0.000136249	-0.000135656	-0.000135131	-0.000134572	-0.000134002	-0.000133443
365.799	NaN	-8.32417e-05	-0.000143643	-0.000222012	-0.000292716	-0.000325568	-0.000297319	-0.000270322	-0.000266584	-0.00027233	-0.000243333	-0.000242013	-0.000240923	-0.000239603	-0.000238335	-0.000237091	-0.000235848	-0.000234681	-0.000233514	-0.000232119	-0.00023085	-0.000229708	-0.000228541	-0.000227121	-0.0002257	-0.000224457	-0.000223213	-0.000222046	-0.000220549	-0.000219306	-0.000218139	-0.000216972	-0.000215729	-0.000214638	-0.000213496	-0.000212075	-0.000210578	-0.000209411	-0.000208168	-0.000207001	-0.000205504	-0.000204591	-0.000203271	-0.00020218	-0.000200861	-0.000199694	-0.000198451	-0.000197182	-0.000195939
366.378	NaN	-0.000136655	-0.0001888	-0.000302054	-0.000180264	-0.000214576	-0.000299953	-0.000327105	-0.000350019	-0.000367102	-0.000335823	-0.000334407	-0.000333236	-0.00033182	-0.000330459	-0.000329125	-0.000327791	-0.000326538	-0.000325286	-0.000323788	-0.000322427	-0.000321202	-0.000319949	-0.000318424	-0.0003169	-0.000315566	-0.000314232	-0.000312979	-0.000311373	-0.000310039	-0.000308786	-0.000307534	-0.0003062	-0.000305029	-0.000303804	-0.000302279	-0.000300672	-0.00029942	-0.000298086	-0.000296833	-0.000295227	-0.000294247	-0.000292831	-0.00029166	-0.000290244	-0.000288992	-0.000287658	-0.000286297	-0.000284962
366.958	NaN	-0.000216923	-0.000208395	-0.00015444	-0.000126866	-0.000180753	-0.000122464	-0.000227003	-0.000323669	-0.000369394	-0.000309342	-0.000306653	-0.00030443	-0.00030174	-0.000299155	-0.000296621	-0.000294087	-0.000291708	-0.000289329	-0.000286485	-0.000283899	-0.000281572	-0.000279193	-0.000276297	-0.000273401	-0.000270867	-0.000268333	-0.000265954	-0.000262903	-0.000260369	-0.000257991	-0.000255612	-0.000253078	-0.000250854	-0.000248527	-0.000245631	-0.00024258	-0.000240201	-0.000237667	-0.000235288	-0.000232237	-0.000230375	-0.000227686	-0.000225463	-0.000222773	-0.000220395	-0.000217861	-0.000215275	-0.000212741
367.537	NaN	-0.000199929	-0.000115676	-0.000244955	-0.000236157	-0.00023067	-0.000171677	-0.000272698	-0.000320684	-0.000319954	-0.000271142	-0.00026902	-0.000267266	-0.000265145	-0.000263105	-0.000261106	-0.000259107	-0.00025723	-0.000255354	-0.00025311	-0.00025107	-0.000249234	-0.000247358	-0.000245073	-0.000242788	-0.000240789	-0.00023879	-0.000236914	-0.000234507	-0.000232508	-0.000230631	-0.000228754	-0.000226755	-0.000225001	-0.000223165	-0.000220881	-0.000218474	-0.000216597	-0.000214598	-0.000212722	-0.000210315	-0.000208846	-0.000206724	-0.00020497	-0.000202849	-0.000200972	-0.000198973	-0.000196933	-0.000194934
368.117	NaN	-0.00020579	-0.000348553	-0.000251805	-0.000348271	-0.00024388	-0.000222278	-0.000184397	-0.000179868	-0.000191828	-0.000181917	-0.000181484	-0.000181126	-0.000180694	-0.000180278	-0.00017987	-0.000179463	-0.00017908	-0.000178697	-0.00017824	-0.000177824	-0.00017745	-0.000177067	-0.000176601	-0.000176135	-0.000175728	-0.00017532	-0.000174938	-0.000174447	-0.000174039	-0.000173657	-0.000173274	-0.000172866	-0.000172509	-0.000172134	-0.000171669	-0.000171178	-0.000170795	-0.000170388	-0.000170005	-0.000169514	-0.000169215	-0.000168782	-0.000168425	-0.000167992	-0.000167609	-0.000167202	-0.000166786	-0.000166378
368.697	NaN	-0.000106375	-0.000358432	-0.000245294	-0.000300968	-0.00034357	-0.00025594	-0.000233894	-0.000186427	-0.000141576	-0.000176332	-0.000177823	-0.000179057	-0.000180549	-0.000181983	-0.000183389	-0.000184794	-0.000186114	-0.000187434	-0.000189011	-0.000190446	-0.000191737	-0.000193056	-0.000194663	-0.000196269	-0.000197675	-0.000199081	-0.0002004	-0.000202093	-0.000203498	-0.000204818	-0.000206138	-0.000207543	-0.000208777	-0.000210068	-0.000211674	-0.000213367	-0.000214687	-0.000216092	-0.000217412	-0.000219104	-0.000220137	-0.000221629	-0.000222862	-0.000224354	-0.000225674	-0.000227079	-0.000228514	-0.000229919
369.276	NaN	-9.24086e-05	-0.000196114	-0.000256349	-0.000351416	-0.000393279	-0.000281139	-0.000184757	-0.000198339	-0.000244035	-0.000212807	-0.000211489	-0.000210399	-0.000209081	-0.000207813	-0.000206571	-0.000205329	-0.000204162	-0.000202996	-0.000201602	-0.000200334	-0.000199193	-0.000198027	-0.000196608	-0.000195188	-0.000193946	-0.000192703	-0.000191537	-0.000190041	-0.000188799	-0.000187633	-0.000186467	-0.000185225	-0.000184135	-0.000182994	-0.000181574	-0.000180078	-0.000178912	-0.00017767	-0.000176504	-0.000175008	-0.000174095	-0.000172777	-0.000171687	-0.000170369	-0.000169202	-0.00016796	-0.000166693	-0.00016545
369.856	NaN	-0.000111484	-0.000204857	-0.000175741	-0.000303128	-0.000370967	-0.000193866	-0.000249764	-0.000257897	-0.000228721	-0.000210304	-0.000209543	-0.000208915	-0.000208154	-0.000207423	-0.000206707	-0.00020599	-0.000205318	-0.000204645	-0.000203841	-0.00020311	-0.000202452	-0.000201779	-0.000200961	-0.000200142	-0.000199425	-0.000198709	-0.000198036	-0.000197174	-0.000196457	-0.000195785	-0.000195112	-0.000194396	-0.000193767	-0.000193109	-0.00019229	-0.000191427	-0.000190755	-0.000190038	-0.000189366	-0.000188503	-0.000187977	-0.000187217	-0.000186588	-0.000185828	-0.000185155	-0.000184439	-0.000183707	-0.000182991
370.436	NaN	-0.000118713	-0.000204127	-0.000145823	-0.000226667	-0.000308892	-0.000222162	-0.000430347	-0.000351461	-0.000180516	-0.000203372	-0.000204313	-0.000205092	-0.000206034	-0.00020694	-0.000207827	-0.000208714	-0.000209548	-0.000210381	-0.000211377	-0.000212282	-0.000213097	-0.00021393	-0.000214945	-0.000215959	-0.000216846	-0.000217734	-0.000218567	-0.000219635	-0.000220523	-0.000221356	-0.000222189	-0.000223076	-0.000223855	-0.00022467	-0.000225684	-0.000226753	-0.000227586	-0.000228473	-0.000229306	-0.000230375	-0.000231027	-0.000231969	-0.000232747	-0.000233689	-0.000234522	-0.00023541	-0.000236315	-0.000237203
371.016	NaN	-0.000183851	-0.000333973	-0.000193787	-0.000256595	-0.000331897	-0.000212105	-0.00025976	-0.000248246	-0.000208582	-0.000227708	-0.000228496	-0.000229148	-0.000229936	-0.000230693	-0.000231436	-0.000232179	-0.000232876	-0.000233573	-0.000234407	-0.000235164	-0.000235846	-0.000236543	-0.000237392	-0.000238241	-0.000238983	-0.000239726	-0.000240423	-0.000241317	-0.00024206	-0.000242757	-0.000243454	-0.000244197	-0.000244849	-0.000245531	-0.000246379	-0.000247273	-0.000247971	-0.000248713	-0.00024941	-0.000250305	-0.00025085	-0.000251638	-0.00025229	-0.000253078	-0.000253775	-0.000254518	-0.000255275	-0.000256018
371.595	NaN	-0.000252449	-0.000262108	-0.000272289	-0.000212341	-0.000255113	-0.000227334	-0.000206985	-0.000248292	-0.000292332	-0.000244921	-0.000242968	-0.000241352	-0.000239399	-0.00023752	-0.00023568	-0.000233839	-0.000232111	-0.000230383	-0.000228316	-0.000226438	-0.000224747	-0.000223019	-0.000220915	-0.000218812	-0.000216971	-0.00021513	-0.000213402	-0.000211185	-0.000209344	-0.000207616	-0.000205888	-0.000204047	-0.000202432	-0.000200741	-0.000198638	-0.000196421	-0.000194693	-0.000192852	-0.000191124	-0.000188907	-0.000187555	-0.000185601	-0.000183986	-0.000182033	-0.000180304	-0.000178464	-0.000176585	-0.000174744
372.175	NaN	-0.0003071	-0.000150275	-0.000345835	-0.000283639	-0.000116841	-0.000222853	-0.000288401	-0.000319693	-0.000332068	-0.000320389	-0.000319908	-0.00031951	-0.000319029	-0.000318566	-0.000318113	-0.000317659	-0.000317234	-0.000316808	-0.000316299	-0.000315836	-0.00031542	-0.000314994	-0.000314476	-0.000313958	-0.000313504	-0.000313051	-0.000312625	-0.000312079	-0.000311626	-0.0003112	-0.000310774	-0.000310321	-0.000309923	-0.000309507	-0.000308988	-0.000308442	-0.000308017	-0.000307563	-0.000307138	-0.000306592	-0.000306258	-0.000305777	-0.000305379	-0.000304898	-0.000304472	-0.000304019	-0.000303556	-0.000303103
372.755	NaN	-9.50713e-05	-0.000265576	-0.000329315	-0.000327093	-0.000173716	-0.000247341	-0.000304806	-0.000238303	-0.000162928	-0.000231104	-0.000233913	-0.000236236	-0.000239045	-0.000241746	-0.000244393	-0.00024704	-0.000249525	-0.00025201	-0.000254982	-0.000257683	-0.000260114	-0.000262599	-0.000265624	-0.000268649	-0.000271296	-0.000273943	-0.000276428	-0.000279616	-0.000282263	-0.000284748	-0.000287233	-0.00028988	-0.000292203	-0.000294634	-0.000297659	-0.000300846	-0.000303332	-0.000305979	-0.000308464	-0.000311651	-0.000313596	-0.000316405	-0.000318728	-0.000321537	-0.000324022	-0.000326669	-0.00032937	-0.000332017
373.335	NaN	-0.000291096	-0.000277934	-0.000272626	-0.000310093	-0.000288913	-0.000336837	-0.000352727	-0.000299752	-0.0002504	-0.000299952	-0.000301994	-0.000303682	-0.000305724	-0.000307687	-0.000309611	-0.000311535	-0.000313341	-0.000315147	-0.000317307	-0.00031927	-0.000321037	-0.000322843	-0.000325042	-0.00032724	-0.000329164	-0.000331088	-0.000332894	-0.000335211	-0.000337135	-0.000338941	-0.000340747	-0.000342671	-0.00034436	-0.000346126	-0.000348325	-0.000350642	-0.000352448	-0.000354372	-0.000356178	-0.000358495	-0.000359908	-0.00036195	-0.000363638	-0.00036568	-0.000367486	-0.00036941	-0.000371373	-0.000373297
373.915	NaN	-0.000282084	-0.000338687	-0.000253342	-0.000325371	-0.000328248	-0.000240334	-0.000296092	-0.000326908	-0.000331807	-0.000370769	-0.000372374	-0.000373702	-0.000375307	-0.000376851	-0.000378363	-0.000379876	-0.000381296	-0.000382716	-0.000384414	-0.000385958	-0.000387347	-0.000388768	-0.000390496	-0.000392225	-0.000393738	-0.000395251	-0.000396671	-0.000398493	-0.000400005	-0.000401425	-0.000402846	-0.000404358	-0.000405686	-0.000407075	-0.000408804	-0.000410626	-0.000412046	-0.000413559	-0.000414979	-0.0004168	-0.000417912	-0.000419517	-0.000420845	-0.00042245	-0.00042387	-0.000425383	-0.000426927	-0.000428439
374.495	NaN	-0.000267038	-0.000283033	-0.000315355	-0.000249134	-0.000343333	-0.000307645	-0.000293125	-0.000264931	-0.000245968	-0.000303809	-0.000306192	-0.000308163	-0.000310546	-0.000312838	-0.000315083	-0.000317329	-0.000319437	-0.000321546	-0.000324066	-0.000326358	-0.00032842	-0.000330529	-0.000333095	-0.000335662	-0.000337908	-0.000340154	-0.000342262	-0.000344966	-0.000347212	-0.00034932	-0.000351428	-0.000353674	-0.000355645	-0.000357707	-0.000360274	-0.000362978	-0.000365086	-0.000367332	-0.00036944	-0.000372144	-0.000373794	-0.000376178	-0.000378148	-0.000380532	-0.00038264	-0.000384886	-0.000387177	-0.000389423
375.075	NaN	-0.00038297	-0.000191942	-0.000291699	-0.000272697	-0.000247298	-0.000443443	-0.000443964	-0.000391047	-0.000353185	-0.000338861	-0.000338271	-0.000337783	-0.000337192	-0.000336625	-0.000336069	-0.000335513	-0.00033499	-0.000334468	-0.000333844	-0.000333277	-0.000332766	-0.000332244	-0.000331608	-0.000330972	-0.000330416	-0.00032986	-0.000329338	-0.000328668	-0.000328112	-0.00032759	-0.000327068	-0.000326512	-0.000326024	-0.000325513	-0.000324877	-0.000324208	-0.000323685	-0.000323129	-0.000322607	-0.000321937	-0.000321529	-0.000320939	-0.000320451	-0.00031986	-0.000319338	-0.000318782	-0.000318215	-0.000317658
375.656	NaN	-0.000305373	-0.000334468	-0.000352436	-0.000289182	-0.000229829	-0.000381038	-0.000397416	-0.000331067	-0.000275744	-0.000289363	-0.000289924	-0.000290388	-0.000290949	-0.000291489	-0.000292018	-0.000292547	-0.000293043	-0.000293539	-0.000294133	-0.000294673	-0.000295158	-0.000295655	-0.000296259	-0.000296863	-0.000297392	-0.000297921	-0.000298417	-0.000299054	-0.000299583	-0.000300079	-0.000300576	-0.000301104	-0.000301568	-0.000302054	-0.000302658	-0.000303295	-0.000303792	-0.00030432	-0.000304817	-0.000305454	-0.000305842	-0.000306403	-0.000306867	-0.000307428	-0.000307925	-0.000308454	-0.000308993	-0.000309522
376.236	NaN	-0.000241408	-0.000369538	-0.000326617	-0.000191151	-0.000159004	-0.000173432	-0.000185927	-0.000200277	-0.000216518	-0.000271718	-0.000273993	-0.000275874	-0.000278148	-0.000280335	-0.000282479	-0.000284622	-0.000286634	-0.000288646	-0.000291052	-0.000293239	-0.000295207	-0.000297219	-0.000299669	-0.000302118	-0.000304261	-0.000306405	-0.000308417	-0.000310997	-0.000313141	-0.000315153	-0.000317165	-0.000319308	-0.000321189	-0.000323157	-0.000325607	-0.000328187	-0.000330199	-0.000332343	-0.000334355	-0.000336935	-0.00033851	-0.000340785	-0.000342665	-0.00034494	-0.000346952	-0.000349095	-0.000351282	-0.000353426
376.816	NaN	-0.000213647	-0.00035305	-0.000329139	-0.00014623	-0.000192445	-0.000179465	-0.000256681	-0.000326918	-0.000357442	-0.000331316	-0.000330239	-0.000329349	-0.000328273	-0.000327237	-0.000326223	-0.000325209	-0.000324256	-0.000323304	-0.000322165	-0.00032113	-0.000320199	-0.000319246	-0.000318087	-0.000316928	-0.000315913	-0.000314899	-0.000313947	-0.000312725	-0.000311711	-0.000310759	-0.000309806	-0.000308792	-0.000307902	-0.00030697	-0.000305811	-0.000304589	-0.000303637	-0.000302623	-0.00030167	-0.000300449	-0.000299704	-0.000298627	-0.000297737	-0.000296661	-0.000295708	-0.000294694	-0.000293659	-0.000292644
377.396	NaN	-0.000313576	-0.000204171	-0.000269478	-0.000250926	-0.000186101	-0.000278992	-0.000254874	-0.000249759	-0.000262442	-0.000281255	-0.00028203	-0.000282671	-0.000283446	-0.000284191	-0.000284922	-0.000285652	-0.000286338	-0.000287024	-0.000287844	-0.000288589	-0.00028926	-0.000289945	-0.00029078	-0.000291615	-0.000292345	-0.000293076	-0.000293762	-0.000294641	-0.000295371	-0.000296057	-0.000296743	-0.000297473	-0.000298114	-0.000298785	-0.00029962	-0.000300499	-0.000301185	-0.000301916	-0.000302601	-0.000303481	-0.000304017	-0.000304793	-0.000305434	-0.000306209	-0.000306894	-0.000307625	-0.00030837	-0.000309101
377.976	NaN	-0.00014778	-0.000166135	-0.000222291	-0.000306925	-0.000352577	-0.000207898	-0.000271819	-0.00037048	-0.000420898	-0.000381746	-0.000380133	-0.000378799	-0.000377185	-0.000375634	-0.000374114	-0.000372594	-0.000371167	-0.00036974	-0.000368033	-0.000366482	-0.000365086	-0.000363659	-0.000361922	-0.000360184	-0.000358664	-0.000357144	-0.000355717	-0.000353886	-0.000352366	-0.000350939	-0.000349512	-0.000347992	-0.000346658	-0.000345262	-0.000343524	-0.000341694	-0.000340267	-0.000338747	-0.000337319	-0.000335489	-0.000334372	-0.000332759	-0.000331425	-0.000329812	-0.000328385	-0.000326864	-0.000325313	-0.000323793
378.557	NaN	-5.79217e-05	-0.000233446	-0.000377869	-0.000217414	-0.000204304	-0.000162538	-0.000204708	-0.000342231	-0.000437946	-0.000388784	-0.000386758	-0.000385083	-0.000383057	-0.00038111	-0.000379201	-0.000377292	-0.0003755	-0.000373708	-0.000371565	-0.000369618	-0.000367865	-0.000366073	-0.000363891	-0.00036171	-0.000359801	-0.000357892	-0.0003561	-0.000353801	-0.000351893	-0.000350101	-0.000348309	-0.0003464	-0.000344725	-0.000342972	-0.00034079	-0.000338492	-0.0003367	-0.000334791	-0.000332999	-0.000330701	-0.000329298	-0.000327272	-0.000325597	-0.000323572	-0.00032178	-0.000319871	-0.000317923	-0.000316014
379.137	NaN	-4.43252e-05	-0.000243058	-0.000424272	-0.000305377	-0.00019868	-0.000256489	-0.000190217	-0.000252615	-0.000335428	-0.000345951	-0.000346385	-0.000346743	-0.000347177	-0.000347594	-0.000348002	-0.000348411	-0.000348795	-0.000349178	-0.000349637	-0.000350054	-0.000350429	-0.000350812	-0.000351279	-0.000351746	-0.000352155	-0.000352564	-0.000352947	-0.000353439	-0.000353848	-0.000354231	-0.000354615	-0.000355023	-0.000355382	-0.000355757	-0.000356224	-0.000356716	-0.0003571	-0.000357508	-0.000357892	-0.000358384	-0.000358684	-0.000359118	-0.000359476	-0.00035991	-0.000360293	-0.000360702	-0.000361119	-0.000361527
379.718	NaN	-0.000128649	-0.000239691	-0.000258808	-0.000270685	-0.000233169	-0.000167089	-0.000247664	-0.000281305	-0.000291067	-0.000348636	-0.000351008	-0.000352969	-0.000355341	-0.000357622	-0.000359857	-0.000362093	-0.000364191	-0.000366289	-0.000368798	-0.000371079	-0.000373132	-0.00037523	-0.000377785	-0.000380339	-0.000382575	-0.00038481	-0.000386908	-0.0003896	-0.000391835	-0.000393933	-0.000396032	-0.000398267	-0.000400228	-0.000402281	-0.000404836	-0.000407527	-0.000409626	-0.000411861	-0.000413959	-0.000416651	-0.000418293	-0.000420665	-0.000422626	-0.000424999	-0.000427097	-0.000429332	-0.000431613	-0.000433848
380.298	NaN	-0.000251753	-0.000267995	-0.000225238	-0.000244302	-0.000265798	-0.000358808	-0.000522041	-0.000426316	-0.000295619	-0.000299911	-0.000300087	-0.000300234	-0.00030041	-0.00030058	-0.000300747	-0.000300914	-0.00030107	-0.000301227	-0.000301414	-0.000301584	-0.000301737	-0.000301893	-0.000302083	-0.000302274	-0.00030244	-0.000302607	-0.000302763	-0.000302964	-0.000303131	-0.000303287	-0.000303444	-0.00030361	-0.000303756	-0.000303909	-0.0003041	-0.0003043	-0.000304457	-0.000304624	-0.00030478	-0.000304981	-0.000305103	-0.00030528	-0.000305426	-0.000305603	-0.000305759	-0.000305926	-0.000306096	-0.000306263
380.879	NaN	-0.000333822	-0.000292334	-0.000200335	-0.000276097	-0.000197468	-0.000422013	-0.000539866	-0.000406991	-0.000263955	-0.000246639	-0.000245926	-0.000245336	-0.000244623	-0.000243937	-0.000243264	-0.000242592	-0.000241961	-0.00024133	-0.000240575	-0.000239889	-0.000239272	-0.00023864	-0.000237872	-0.000237104	-0.000236431	-0.000235759	-0.000235128	-0.000234318	-0.000233646	-0.000233015	-0.000232384	-0.000231712	-0.000231122	-0.000230504	-0.000229736	-0.000228926	-0.000228295	-0.000227623	-0.000226992	-0.000226182	-0.000225688	-0.000224975	-0.000224385	-0.000223671	-0.00022304	-0.000222368	-0.000221682	-0.00022101
381.459	NaN	-0.00037806	-0.000336684	-0.000436192	-0.000366141	-0.000338761	-0.0003896	-0.000475879	-0.00038814	-0.00028707	-0.000279778	-0.000279477	-0.000279229	-0.000278929	-0.00027864	-0.000278356	-0.000278073	-0.000277808	-0.000277542	-0.000277224	-0.000276935	-0.000276675	-0.000276409	-0.000276086	-0.000275762	-0.000275479	-0.000275196	-0.00027493	-0.000274589	-0.000274306	-0.00027404	-0.000273774	-0.000273491	-0.000273243	-0.000272983	-0.000272659	-0.000272318	-0.000272052	-0.000271769	-0.000271503	-0.000271162	-0.000270954	-0.000270654	-0.000270405	-0.000270105	-0.000269839	-0.000269556	-0.000269267	-0.000268984
382.04	NaN	-0.00027333	-0.000269993	-0.000392931	-0.000317378	-0.00033646	-0.000358585	-0.000517493	-0.000444477	-0.000336892	-0.000352426	-0.000353066	-0.000353595	-0.000354235	-0.000354851	-0.000355454	-0.000356057	-0.000356623	-0.00035719	-0.000357867	-0.000358482	-0.000359036	-0.000359602	-0.000360292	-0.000360981	-0.000361584	-0.000362187	-0.000362753	-0.00036348	-0.000364083	-0.000364649	-0.000365215	-0.000365818	-0.000366348	-0.000366902	-0.000367591	-0.000368317	-0.000368883	-0.000369487	-0.000370053	-0.000370779	-0.000371222	-0.000371862	-0.000372392	-0.000373032	-0.000373598	-0.000374201	-0.000374816	-0.00037542
382.62	NaN	-0.000208399	-0.000405597	-0.000481394	-0.000468494	-0.000386143	-0.000129881	-0.000433883	-0.000405734	-0.000278975	-0.000297435	-0.000298196	-0.000298825	-0.000299586	-0.000300317	-0.000301034	-0.00030175	-0.000302423	-0.000303096	-0.000303901	-0.000304632	-0.00030529	-0.000305963	-0.000306782	-0.000307602	-0.000308318	-0.000309035	-0.000309708	-0.000310571	-0.000311288	-0.000311961	-0.000312633	-0.00031335	-0.000313979	-0.000314637	-0.000315457	-0.00031632	-0.000316993	-0.000317709	-0.000318382	-0.000319245	-0.000319772	-0.000320532	-0.000321161	-0.000321922	-0.000322595	-0.000323312	-0.000324043	-0.00032476
383.201	NaN	-0.000174921	-0.000373364	-0.000272138	-0.000357592	-0.000222675	-0.000211151	-0.000577637	-0.000497313	-0.000309427	-0.000277397	-0.000276078	-0.000274986	-0.000273667	-0.000272398	-0.000271154	-0.00026991	-0.000268743	-0.000267575	-0.00026618	-0.000264911	-0.000263768	-0.000262601	-0.00026118	-0.000259758	-0.000258515	-0.000257271	-0.000256104	-0.000254606	-0.000253363	-0.000252195	-0.000251028	-0.000249784	-0.000248693	-0.000247551	-0.000246129	-0.000244632	-0.000243464	-0.000242221	-0.000241053	-0.000239556	-0.000238642	-0.000237322	-0.000236231	-0.000234911	-0.000233744	-0.0002325	-0.000231231	-0.000229988
383.782	NaN	-0.000161401	-0.000294782	-0.000328434	-0.00031176	-0.000170815	-0.000326917	-0.000337503	-0.000280492	-0.000239003	-0.000239503	-0.000239523	-0.00023954	-0.000239561	-0.000239581	-0.0002396	-0.000239619	-0.000239638	-0.000239656	-0.000239678	-0.000239697	-0.000239715	-0.000239733	-0.000239755	-0.000239778	-0.000239797	-0.000239816	-0.000239835	-0.000239858	-0.000239877	-0.000239896	-0.000239914	-0.000239933	-0.00023995	-0.000239968	-0.00023999	-0.000240014	-0.000240032	-0.000240051	-0.000240069	-0.000240093	-0.000240107	-0.000240128	-0.000240145	-0.000240165	-0.000240183	-0.000240203	-0.000240223	-0.000240242
384.362	NaN	-0.000320684	-0.000346154	-0.000417337	-0.000375551	-0.000411266	-0.000373743	-0.00036912	-0.000386089	-0.000385567	-0.000335658	-0.000333601	-0.000331901	-0.000329844	-0.000327867	-0.000325929	-0.000323991	-0.000322172	-0.000320353	-0.000318178	-0.0003162	-0.000314421	-0.000312601	-0.000310387	-0.000308172	-0.000306234	-0.000304296	-0.000302477	-0.000300144	-0.000298206	-0.000296387	-0.000294568	-0.00029263	-0.000290929	-0.00028915	-0.000286935	-0.000284602	-0.000282782	-0.000280844	-0.000279025	-0.000276692	-0.000275268	-0.000273212	-0.000271511	-0.000269455	-0.000267636	-0.000265698	-0.00026372	-0.000261782
384.943	NaN	-0.000253275	-0.000223382	-0.000469403	-0.000344906	-0.00032423	-0.000239346	-0.000419055	-0.000446564	-0.000398449	-0.000353698	-0.000351854	-0.00035033	-0.000348486	-0.000346713	-0.000344975	-0.000343238	-0.000341607	-0.000339975	-0.000338025	-0.000336252	-0.000334656	-0.000333025	-0.000331039	-0.000329054	-0.000327316	-0.000325579	-0.000323947	-0.000321855	-0.000320118	-0.000318487	-0.000316856	-0.000315118	-0.000313593	-0.000311998	-0.000310012	-0.00030792	-0.000306288	-0.000304551	-0.00030292	-0.000300828	-0.000299551	-0.000297707	-0.000296182	-0.000294339	-0.000292707	-0.00029097	-0.000289197	-0.000287459
385.524	NaN	-0.000144753	-0.000177522	-0.000297102	-0.000290704	-0.000249015	-0.000217541	-0.000366735	-0.000356774	-0.000299907	-0.000287578	-0.00028707	-0.00028665	-0.000286141	-0.000285653	-0.000285174	-0.000284696	-0.000284246	-0.000283797	-0.000283259	-0.000282771	-0.000282331	-0.000281882	-0.000281335	-0.000280788	-0.000280309	-0.00027983	-0.000279381	-0.000278804	-0.000278326	-0.000277876	-0.000277427	-0.000276948	-0.000276528	-0.000276088	-0.000275541	-0.000274965	-0.000274515	-0.000274037	-0.000273587	-0.000273011	-0.000272659	-0.000272151	-0.000271731	-0.000271223	-0.000270773	-0.000270295	-0.000269806	-0.000269328
386.105	NaN	-0.000194844	-0.000223567	-0.000390641	-0.000416881	-0.000260994	-0.000252896	-0.00043426	-0.000380109	-0.000285609	-0.000288733	-0.000288862	-0.000288968	-0.000289097	-0.000289221	-0.000289342	-0.000289463	-0.000289577	-0.000289691	-0.000289827	-0.000289951	-0.000290063	-0.000290177	-0.000290315	-0.000290454	-0.000290575	-0.000290696	-0.00029081	-0.000290956	-0.000291078	-0.000291192	-0.000291306	-0.000291427	-0.000291533	-0.000291645	-0.000291783	-0.000291929	-0.000292043	-0.000292165	-0.000292279	-0.000292425	-0.000292514	-0.000292642	-0.000292749	-0.000292878	-0.000292992	-0.000293113	-0.000293237	-0.000293358
386.686	NaN	-0.000257856	-0.000269339	-0.000372195	-0.000513237	-0.000530347	-0.000260062	-0.000287744	-0.000276262	-0.000245821	-0.000241251	-0.000241062	-0.000240907	-0.000240718	-0.000240537	-0.00024036	-0.000240182	-0.000240016	-0.000239849	-0.00023965	-0.000239469	-0.000239306	-0.000239139	-0.000238937	-0.000238734	-0.000238556	-0.000238379	-0.000238212	-0.000237999	-0.000237821	-0.000237655	-0.000237488	-0.000237311	-0.000237155	-0.000236992	-0.000236789	-0.000236575	-0.000236409	-0.000236231	-0.000236065	-0.000235851	-0.000235721	-0.000235532	-0.000235377	-0.000235188	-0.000235022	-0.000234844	-0.000234663	-0.000234486
387.267	NaN	-0.000319372	-0.000318551	-0.000326046	-0.000433137	-0.000337464	-0.000415509	-0.000368323	-0.000345861	-0.000335269	-0.000303274	-0.000301955	-0.000300865	-0.000299547	-0.000298279	-0.000297037	-0.000295795	-0.000294628	-0.000293462	-0.000292068	-0.0002908	-0.000289659	-0.000288493	-0.000287073	-0.000285653	-0.000284411	-0.000283169	-0.000282002	-0.000280507	-0.000279264	-0.000278098	-0.000276932	-0.000275689	-0.000274599	-0.000273458	-0.000272039	-0.000270543	-0.000269377	-0.000268134	-0.000266968	-0.000265472	-0.000264559	-0.000263241	-0.000262151	-0.000260832	-0.000259666	-0.000258424	-0.000257156	-0.000255914
387.848	NaN	-0.000421239	-0.000243392	-0.000291866	-0.00042337	-0.000479237	-0.000216285	-0.000383796	-0.000423418	-0.000387285	-0.000361518	-0.000360456	-0.000359578	-0.000358516	-0.000357495	-0.000356495	-0.000355494	-0.000354555	-0.000353616	-0.000352493	-0.000351472	-0.000350553	-0.000349614	-0.00034847	-0.000347327	-0.000346327	-0.000345326	-0.000344387	-0.000343182	-0.000342182	-0.000341242	-0.000340303	-0.000339303	-0.000338425	-0.000337506	-0.000336362	-0.000335158	-0.000334219	-0.000333218	-0.000332279	-0.000331074	-0.000330339	-0.000329277	-0.000328399	-0.000327338	-0.000326398	-0.000325398	-0.000324377	-0.000323377
388.429	NaN	-0.000309056	-0.000299923	-0.0004413	-0.00036403	-0.000451002	-0.000312299	-0.000347071	-0.000347386	-0.000320212	-0.00028753	-0.000286183	-0.00028507	-0.000283723	-0.000282428	-0.000281159	-0.00027989	-0.000278699	-0.000277508	-0.000276084	-0.000274789	-0.000273623	-0.000272432	-0.000270982	-0.000269532	-0.000268263	-0.000266994	-0.000265803	-0.000264275	-0.000263006	-0.000261814	-0.000260623	-0.000259354	-0.000258241	-0.000257075	-0.000255625	-0.000254097	-0.000252906	-0.000251637	-0.000250446	-0.000248918	-0.000247986	-0.000246639	-0.000245525	-0.000244179	-0.000242987	-0.000241719	-0.000240424	-0.000239155
389.01	NaN	-0.000210561	-0.000295496	-0.000540679	-0.000344526	-0.000426046	-0.000291814	-0.000342593	-0.000403487	-0.000404973	-0.000333768	-0.000330834	-0.000328408	-0.000325474	-0.000322653	-0.000319888	-0.000317124	-0.000314528	-0.000311933	-0.000308829	-0.000306008	-0.000303469	-0.000300874	-0.000297714	-0.000294555	-0.00029179	-0.000289025	-0.00028643	-0.000283101	-0.000280336	-0.000277741	-0.000275146	-0.000272381	-0.000269955	-0.000267416	-0.000264256	-0.000260927	-0.000258332	-0.000255567	-0.000252972	-0.000249643	-0.000247612	-0.000244678	-0.000242251	-0.000239317	-0.000236722	-0.000233957	-0.000231136	-0.000228372
389.591	NaN	-0.000340165	-0.000343521	-0.000361111	-0.000384038	-0.000395234	-0.000311507	-0.000451415	-0.000465356	-0.000421309	-0.000384633	-0.000383122	-0.000381872	-0.000380361	-0.000378908	-0.000377484	-0.00037606	-0.000374723	-0.000373386	-0.000371787	-0.000370334	-0.000369027	-0.00036769	-0.000366062	-0.000364435	-0.000363011	-0.000361587	-0.00036025	-0.000358535	-0.000357111	-0.000355774	-0.000354437	-0.000353013	-0.000351764	-0.000350456	-0.000348828	-0.000347114	-0.000345777	-0.000344353	-0.000343016	-0.000341301	-0.000340255	-0.000338744	-0.000337494	-0.000335983	-0.000334646	-0.000333222	-0.000331769	-0.000330345
390.172	NaN	-0.000319188	-0.000389027	-0.000463018	-0.000344807	-0.000370174	-0.000356136	-0.00048659	-0.000405336	-0.000288067	-0.00023567	-0.000233511	-0.000231726	-0.000229567	-0.000227491	-0.000225457	-0.000223422	-0.000221512	-0.000219603	-0.000217319	-0.000215243	-0.000213375	-0.000211465	-0.00020914	-0.000206815	-0.00020478	-0.000202746	-0.000200836	-0.000198387	-0.000196352	-0.000194442	-0.000192532	-0.000190498	-0.000188713	-0.000186844	-0.000184519	-0.00018207	-0.00018016	-0.000178126	-0.000176216	-0.000173766	-0.000172271	-0.000170112	-0.000168327	-0.000166168	-0.000164258	-0.000162224	-0.000160148	-0.000158114
390.753	NaN	-0.000245566	-0.000219284	-0.000355463	-0.000313239	-0.000278488	-0.000340798	-0.000440999	-0.000405911	-0.000356224	-0.000358077	-0.000358153	-0.000358216	-0.000358293	-0.000358366	-0.000358438	-0.00035851	-0.000358578	-0.000358645	-0.000358726	-0.000358799	-0.000358865	-0.000358933	-0.000359015	-0.000359097	-0.000359169	-0.000359241	-0.000359309	-0.000359395	-0.000359467	-0.000359535	-0.000359602	-0.000359674	-0.000359737	-0.000359803	-0.000359886	-0.000359972	-0.00036004	-0.000360112	-0.000360179	-0.000360266	-0.000360319	-0.000360395	-0.000360458	-0.000360535	-0.000360602	-0.000360674	-0.000360747	-0.000360819
391.334	NaN	-0.000148482	-0.000351555	-0.000350539	-0.000331071	-0.000399375	-0.000289961	-0.000385514	-0.000364999	-0.000295512	-0.000233544	-0.00023099	-0.000228879	-0.000226326	-0.00022387	-0.000221464	-0.000219058	-0.0002168	-0.000214541	-0.00021184	-0.000209385	-0.000207175	-0.000204917	-0.000202167	-0.000199417	-0.000197011	-0.000194605	-0.000192346	-0.000189449	-0.000187043	-0.000184785	-0.000182526	-0.00018012	-0.000178008	-0.000175799	-0.000173049	-0.000170152	-0.000167893	-0.000165487	-0.000163228	-0.000160331	-0.000158564	-0.00015601	-0.000153899	-0.000151345	-0.000149087	-0.000146681	-0.000144226	-0.00014182
391.916	NaN	-0.000249349	-0.000520765	-0.000430393	-0.000359211	-0.00028972	-0.000323236	-0.000423291	-0.000386623	-0.000298825	-0.000209393	-0.000205708	-0.00020266	-0.000198975	-0.000195432	-0.00019196	-0.000188487	-0.000185228	-0.000181968	-0.00017807	-0.000174527	-0.000171338	-0.000168078	-0.00016411	-0.000160141	-0.000156669	-0.000153196	-0.000149937	-0.000145756	-0.000142283	-0.000139023	-0.000135764	-0.000132291	-0.000129244	-0.000126055	-0.000122087	-0.000117905	-0.000114646	-0.000111173	-0.000107913	-0.000103732	-0.000101181	-9.74963e-05	-9.44491e-05	-9.07641e-05	-8.75043e-05	-8.40319e-05	-8.04886e-05	-7.70162e-05
392.497	NaN	-0.000341852	-0.000436083	-0.000352497	-0.000384558	-0.000347604	-0.00036051	-0.000591203	-0.000498531	-0.000379659	-0.000398461	-0.000399236	-0.000399876	-0.000400651	-0.000401396	-0.000402126	-0.000402856	-0.000403541	-0.000404227	-0.000405046	-0.000405791	-0.000406462	-0.000407147	-0.000407981	-0.000408815	-0.000409546	-0.000410276	-0.000410961	-0.00041184	-0.00041257	-0.000413255	-0.000413941	-0.000414671	-0.000415311	-0.000415982	-0.000416816	-0.000417695	-0.00041838	-0.00041911	-0.000419796	-0.000420675	-0.000421211	-0.000421986	-0.000422626	-0.000423401	-0.000424086	-0.000424817	-0.000425561	-0.000426291
393.078	NaN	-0.000325796	-0.000413905	-0.00037886	-0.000386267	-0.000426126	-0.000308133	-0.00041303	-0.000397451	-0.000361777	-0.000377578	-0.000378229	-0.000378767	-0.000379418	-0.000380044	-0.000380658	-0.000381271	-0.000381847	-0.000382423	-0.000383112	-0.000383738	-0.000384301	-0.000384877	-0.000385579	-0.00038628	-0.000386893	-0.000387507	-0.000388083	-0.000388821	-0.000389435	-0.000390011	-0.000390587	-0.0003912	-0.000391739	-0.000392302	-0.000393003	-0.000393742	-0.000394318	-0.000394932	-0.000395508	-0.000396246	-0.000396697	-0.000397348	-0.000397887	-0.000398538	-0.000399114	-0.000399727	-0.000400353	-0.000401041
393.66	NaN	-0.000210607	-0.00052994	-0.000450391	-0.000366323	-0.000411536	-0.000342181	-0.000424562	-0.000430866	-0.000406047	-0.000391899	-0.000391316	-0.000390834	-0.000390251	-0.000389691	-0.000389141	-0.000388592	-0.000388077	-0.000387561	-0.000386944	-0.000386384	-0.000385879	-0.000385364	-0.000384736	-0.000384108	-0.000383559	-0.000383009	-0.000382494	-0.000381832	-0.000381283	-0.000380767	-0.000380252	-0.000379702	-0.00037922	-0.000378716	-0.000378088	-0.000377427	-0.000376911	-0.000376362	-0.000375846	-0.000375185	-0.000374781	-0.000374198	-0.000373716	-0.000373133	-0.000372618	-0.000372068	-0.000371508	-0.000373147
394.241	NaN	-0.00038968	-0.000557983	-0.000293178	-0.000339699	-0.000417807	-0.000403104	-0.000523901	-0.000515251	-0.000466546	-0.000439785	-0.000438683	-0.000437771	-0.000436668	-0.000435608	-0.000434569	-0.00043353	-0.000432554	-0.000431579	-0.000430413	-0.000429353	-0.000428398	-0.000427423	-0.000426235	-0.000425048	-0.000424009	-0.00042297	-0.000421994	-0.000420743	-0.000419704	-0.000418729	-0.000417753	-0.000416714	-0.000415802	-0.000414848	-0.000413661	-0.00041241	-0.000411434	-0.000410395	-0.00040942	-0.000408169	-0.000407405	-0.000406303	-0.000405391	-0.000404288	-0.000403313	-0.000402274	-0.000401213	-0.000404082
394.822	NaN	-0.000361747	-0.000417239	-0.000248048	-0.00032866	-0.000288134	-0.000340055	-0.000446412	-0.000395178	-0.00034368	-0.000363884	-0.000364716	-0.000365405	-0.000366237	-0.000367038	-0.000367822	-0.000368607	-0.000369343	-0.00037008	-0.00037096	-0.000371761	-0.000372481	-0.000373217	-0.000374114	-0.00037501	-0.000375795	-0.000376579	-0.000377316	-0.00037826	-0.000379045	-0.000379781	-0.000380518	-0.000381302	-0.000381991	-0.000382711	-0.000383607	-0.000384552	-0.000385288	-0.000386073	-0.000386809	-0.000387754	-0.00038833	-0.000389163	-0.000389851	-0.000390684	-0.00039142	-0.000392205	-0.000393005	-0.000396024
395.404	NaN	-0.00045805	-0.000415749	-0.000378371	-0.000402871	-0.000342632	-0.00023268	-0.00049505	-0.000483756	-0.000406336	-0.000400012	-0.000399752	-0.000399536	-0.000399276	-0.000399025	-0.00039878	-0.000398534	-0.000398304	-0.000398073	-0.000397798	-0.000397547	-0.000397322	-0.000397091	-0.000396811	-0.00039653	-0.000396285	-0.000396039	-0.000395809	-0.000395513	-0.000395267	-0.000395037	-0.000394807	-0.000394561	-0.000394346	-0.00039412	-0.000393839	-0.000393544	-0.000393313	-0.000393068	-0.000392837	-0.000392542	-0.000392361	-0.000392101	-0.000391885	-0.000391625	-0.000391394	-0.000391149	-0.000390898	-0.000398643
395.985	NaN	-0.000330365	-0.0005396	-0.000295187	-0.000392221	-0.000320749	-0.000455836	-0.000523887	-0.000422757	-0.00032775	-0.000302529	-0.00030149	-0.000300631	-0.000299592	-0.000298592	-0.000297613	-0.000296634	-0.000295715	-0.000294795	-0.000293696	-0.000292697	-0.000291798	-0.000290878	-0.000289759	-0.00028864	-0.000287661	-0.000286681	-0.000285762	-0.000284583	-0.000283604	-0.000282685	-0.000281765	-0.000280786	-0.000279927	-0.000279027	-0.000277908	-0.000276729	-0.00027581	-0.00027483	-0.000273911	-0.000272732	-0.000272013	-0.000270973	-0.000270114	-0.000269075	-0.000268156	-0.000267176	-0.000270026	-0.000285095
396.567	NaN	-0.000462549	-0.000578833	-0.000447309	-0.000369461	-0.000360465	-0.000408571	-0.000526315	-0.000468308	-0.00037089	-0.000307779	-0.000305178	-0.000303028	-0.000300427	-0.000297927	-0.000295477	-0.000293026	-0.000290726	-0.000288425	-0.000285675	-0.000283174	-0.000280924	-0.000278624	-0.000275823	-0.000273023	-0.000270572	-0.000268122	-0.000265822	-0.000262871	-0.000260421	-0.00025812	-0.00025582	-0.000253369	-0.000251219	-0.000248969	-0.000246168	-0.000243218	-0.000240917	-0.000238467	-0.000236166	-0.000233216	-0.000231416	-0.000228815	-0.000226665	-0.000224064	-0.000221764	-0.000219314	-0.000225257	-0.000240309
397.149	NaN	-0.000453242	-0.000487661	-0.000491028	-0.000367323	-0.00050575	-0.000464804	-0.000485605	-0.000456595	-0.000405601	-0.000357302	-0.000355312	-0.000353666	-0.000351676	-0.000349763	-0.000347887	-0.000346012	-0.000344251	-0.000342491	-0.000340386	-0.000338472	-0.00033675	-0.00033499	-0.000332847	-0.000330703	-0.000328828	-0.000326953	-0.000325192	-0.000322934	-0.000321059	-0.000319298	-0.000317538	-0.000315663	-0.000314017	-0.000312295	-0.000310152	-0.000307894	-0.000306133	-0.000304258	-0.000302497	-0.000300239	-0.000298861	-0.000296871	-0.000295226	-0.000293236	-0.000291475	-0.0002896	-0.000293972	-0.000300779
397.73	NaN	-0.000393816	-0.000326602	-0.000443442	-0.000364107	-0.000450554	-0.000403589	-0.000468075	-0.000405419	-0.000342252	-0.000336785	-0.00033656	-0.000336374	-0.000336148	-0.000335932	-0.000335719	-0.000335507	-0.000335308	-0.000335108	-0.00033487	-0.000334654	-0.000334459	-0.000334259	-0.000334017	-0.000333774	-0.000333562	-0.00033335	-0.00033315	-0.000332895	-0.000332682	-0.000332483	-0.000332284	-0.000332072	-0.000331885	-0.00033169	-0.000331448	-0.000331192	-0.000330993	-0.000330781	-0.000330581	-0.000330326	-0.00033017	-0.000329944	-0.000329758	-0.000329533	-0.000329334	-0.000329121	-0.000336106	-0.000343362
398.312	NaN	-0.000507733	-0.000542459	-0.000503332	-0.000296905	-0.000426544	-0.000469944	-0.000477866	-0.000471511	-0.000465165	-0.000463547	-0.00046348	-0.000463425	-0.000463358	-0.000463294	-0.000463232	-0.000463169	-0.00046311	-0.000463051	-0.00046298	-0.000462916	-0.000462859	-0.0004628	-0.000462728	-0.000462656	-0.000462593	-0.00046253	-0.000462471	-0.000462396	-0.000462333	-0.000462274	-0.000462215	-0.000462152	-0.000462097	-0.000462039	-0.000461968	-0.000461892	-0.000461833	-0.00046177	-0.000461711	-0.000461636	-0.00046159	-0.000461523	-0.000461468	-0.000461401	-0.000461342	-0.000461817	-0.00046475	-0.000467623
398.894	NaN	-0.000495934	-0.000431707	-0.000430362	-0.000301437	-0.000388008	-0.000538303	-0.000584073	-0.000605584	-0.000574908	-0.000498907	-0.000495775	-0.000493186	-0.000490054	-0.000487043	-0.000484092	-0.000481141	-0.000478371	-0.0004756	-0.000472288	-0.000469277	-0.000466567	-0.000463797	-0.000460424	-0.000457052	-0.000454101	-0.00045115	-0.00044838	-0.000444826	-0.000441875	-0.000439105	-0.000436335	-0.000433384	-0.000430794	-0.000428084	-0.000424712	-0.000421159	-0.000418388	-0.000415437	-0.000412667	-0.000409114	-0.000406946	-0.000403814	-0.000401225	-0.000398093	-0.000395323	-0.000396018	-0.000401843	-0.000407551
399.475	NaN	-0.000515593	-0.000426194	-0.000443398	-0.000395439	-0.000467355	-0.000429051	-0.000582761	-0.000548308	-0.000473584	-0.000443928	-0.000442706	-0.000441696	-0.000440474	-0.000439299	-0.000438147	-0.000436996	-0.000435915	-0.000434834	-0.000433541	-0.000432366	-0.000431309	-0.000430228	-0.000428912	-0.000427596	-0.000426445	-0.000425293	-0.000424212	-0.000422826	-0.000421674	-0.000420593	-0.000419512	-0.000418361	-0.00041735	-0.000416293	-0.000414977	-0.00041359	-0.000412509	-0.000411358	-0.000410277	-0.000408891	-0.000408045	-0.000406823	-0.000405812	-0.00040459	-0.000403509	-0.000404486	-0.000406611	-0.000408694
400.057	NaN	-0.000481217	-0.000533734	-0.000425277	-0.000522222	-0.000459285	-0.00042931	-0.000541674	-0.000503866	-0.00044745	-0.000437032	-0.000436602	-0.000436247	-0.000435818	-0.000435405	-0.000435001	-0.000434596	-0.000434217	-0.000433837	-0.000433383	-0.00043297	-0.000432599	-0.000432219	-0.000431757	-0.000431294	-0.00043089	-0.000430485	-0.000430106	-0.000429619	-0.000429214	-0.000428834	-0.000428455	-0.00042805	-0.000427695	-0.000427324	-0.000426862	-0.000426374	-0.000425995	-0.00042559	-0.000425211	-0.000424723	-0.000424426	-0.000423997	-0.000423642	-0.000423213	-0.000422833	-0.000423426	-0.000424152	-0.000424863
400.639	NaN	-0.000463085	-0.000411371	-0.000433089	-0.000528073	-0.000494192	-0.000452563	-0.000613853	-0.000517783	-0.000427298	-0.000446041	-0.000446813	-0.000447452	-0.000448224	-0.000448966	-0.000449694	-0.000450422	-0.000451105	-0.000451788	-0.000452605	-0.000453348	-0.000454016	-0.000454699	-0.000455531	-0.000456362	-0.00045709	-0.000457818	-0.000458501	-0.000459377	-0.000460105	-0.000460788	-0.000461471	-0.000462199	-0.000462838	-0.000463506	-0.000464338	-0.000465214	-0.000465897	-0.000466625	-0.000467308	-0.000468184	-0.000468719	-0.000469491	-0.00047013	-0.000470902	-0.000472031	-0.000476233	-0.00048052	-0.000484721
401.221	NaN	-0.000303785	-0.000372258	-0.000522643	-0.000543665	-0.000362557	-0.000413376	-0.000546053	-0.000504164	-0.00048333	-0.000543343	-0.000545816	-0.000547861	-0.000550334	-0.000552711	-0.000555042	-0.000557372	-0.000559559	-0.000561747	-0.000564362	-0.00056674	-0.00056888	-0.000571067	-0.00057373	-0.000576393	-0.000578724	-0.000581054	-0.000583241	-0.000586047	-0.000588377	-0.000590565	-0.000592752	-0.000595082	-0.000597127	-0.000599267	-0.00060193	-0.000604736	-0.000606923	-0.000609253	-0.000611441	-0.000614247	-0.000615959	-0.000618431	-0.000620476	-0.000622949	-0.000624986	-0.000626902	-0.000628856	-0.000630771
401.803	NaN	-0.000481757	-0.000439146	-0.000602195	-0.000379772	-0.000407647	-0.000476716	-0.000629232	-0.000491798	-0.00040967	-0.000480303	-0.000483213	-0.00048562	-0.000488531	-0.000491329	-0.000494071	-0.000496814	-0.000499388	-0.000501963	-0.000505041	-0.00050784	-0.000510358	-0.000512933	-0.000516067	-0.000519201	-0.000521944	-0.000524686	-0.000527261	-0.000530563	-0.000533306	-0.00053588	-0.000538455	-0.000541197	-0.000543604	-0.000546122	-0.000549257	-0.000552559	-0.000555133	-0.000557876	-0.00056045	-0.000563753	-0.000565767	-0.000568678	-0.000571085	-0.000573995	-0.000575298	-0.000575902	-0.000576517	-0.00057712
402.385	NaN	-0.000645567	-0.000478675	-0.000750782	-0.000450766	-0.000435355	-0.000512725	-0.000694359	-0.000522002	-0.000411189	-0.000479392	-0.000482203	-0.000484527	-0.000487337	-0.000490039	-0.000492687	-0.000495335	-0.000497822	-0.000500308	-0.00050328	-0.000505982	-0.000508414	-0.0005109	-0.000513927	-0.000516953	-0.000519601	-0.000522249	-0.000524736	-0.000527924	-0.000530572	-0.000533058	-0.000535544	-0.000538193	-0.000540516	-0.000542948	-0.000545975	-0.000549163	-0.000551649	-0.000554298	-0.000556784	-0.000559972	-0.000561918	-0.000564728	-0.000567052	-0.000569862	-0.000570674	-0.000571294	-0.000571927	-0.000572547
402.967	NaN	-0.000453472	-0.000467931	-0.000717557	-0.000435217	-0.000347546	-0.000450358	-0.000630121	-0.000576006	-0.000516651	-0.000534304	-0.000535031	-0.000535633	-0.00053636	-0.00053706	-0.000537745	-0.00053843	-0.000539074	-0.000539717	-0.000540487	-0.000541186	-0.000541816	-0.000542459	-0.000543242	-0.000544026	-0.000544711	-0.000545396	-0.00054604	-0.000546865	-0.000547551	-0.000548194	-0.000548838	-0.000549523	-0.000550124	-0.000550754	-0.000551537	-0.000552363	-0.000553006	-0.000553691	-0.000554335	-0.00055516	-0.000555664	-0.000556391	-0.000556993	-0.000557693	-0.000558117	-0.00055857	-0.000559031	-0.000559483
403.549	NaN	-0.000455555	-0.000480507	-0.000530831	-0.000476236	-0.000305188	-0.00042937	-0.000570441	-0.000552101	-0.000517343	-0.000520696	-0.000520834	-0.000520949	-0.000521087	-0.00052122	-0.00052135	-0.00052148	-0.000521602	-0.000521724	-0.00052187	-0.000522003	-0.000522123	-0.000522245	-0.000522394	-0.000522543	-0.000522673	-0.000522803	-0.000522925	-0.000523082	-0.000523212	-0.000523334	-0.000523457	-0.000523587	-0.000523701	-0.000523821	-0.000523969	-0.000524126	-0.000524248	-0.000524378	-0.000524501	-0.000524657	-0.000524753	-0.000524891	-0.000525005	-0.00052754	-0.000534169	-0.00054123	-0.000548435	-0.000555496
404.131	NaN	-0.000467084	-0.000555057	-0.000530791	-0.000530174	-0.00040402	-0.000537351	-0.000648803	-0.000516755	-0.00042769	-0.000452895	-0.000453934	-0.000454792	-0.000455831	-0.00045683	-0.000457808	-0.000458787	-0.000459706	-0.000460624	-0.000461723	-0.000462721	-0.00046362	-0.000464539	-0.000465657	-0.000466776	-0.000467754	-0.000468733	-0.000469652	-0.00047083	-0.000471809	-0.000472728	-0.000473646	-0.000474625	-0.000475484	-0.000476383	-0.000477501	-0.000478679	-0.000479598	-0.000480577	-0.000481496	-0.000482674	-0.000483393	-0.000484431	-0.00048529	-0.000491097	-0.00049982	-0.000509111	-0.000518592	-0.000527883
404.713	NaN	-0.000359593	-0.000512885	-0.000498786	-0.000492874	-0.000495904	-0.000542541	-0.000473092	-0.000407688	-0.00043789	-0.000531998	-0.000535875	-0.000539082	-0.00054296	-0.000546688	-0.000550342	-0.000553996	-0.000557426	-0.000560856	-0.000564958	-0.000568686	-0.000572042	-0.000575472	-0.000579648	-0.000583824	-0.000587478	-0.000591132	-0.000594562	-0.000598962	-0.000602616	-0.000606046	-0.000609476	-0.00061313	-0.000616337	-0.000619692	-0.000623868	-0.000628268	-0.000631698	-0.000635352	-0.000638782	-0.000643182	-0.000645866	-0.000649744	-0.000652951	-0.000652121	-0.000650031	-0.000647805	-0.000645533	-0.000643307
405.295	NaN	-0.000526588	-0.000566107	-0.000581389	-0.000520067	-0.000489616	-0.000614763	-0.000539863	-0.000518176	-0.000543183	-0.000576832	-0.000578218	-0.000579365	-0.000580751	-0.000582084	-0.000583391	-0.000584697	-0.000585924	-0.00058715	-0.000588617	-0.00058995	-0.00059115	-0.000592376	-0.000593869	-0.000595362	-0.000596669	-0.000597975	-0.000599202	-0.000600775	-0.000602081	-0.000603308	-0.000604534	-0.000605841	-0.000606987	-0.000608187	-0.00060968	-0.000611253	-0.00061248	-0.000613786	-0.000615013	-0.000616586	-0.000617546	-0.000618932	-0.000620079	-0.000623979	-0.000627506	-0.000631262	-0.000635095	-0.000638852
405.878	NaN	-0.000428179	-0.000446308	-0.000522966	-0.000589417	-0.000381864	-0.000509515	-0.000661359	-0.000638879	-0.000614818	-0.000640074	-0.000641115	-0.000641975	-0.000643016	-0.000644016	-0.000644997	-0.000645978	-0.000646898	-0.000647819	-0.000648919	-0.00064992	-0.000650821	-0.000651741	-0.000652862	-0.000653982	-0.000654963	-0.000655944	-0.000656864	-0.000658045	-0.000659026	-0.000659946	-0.000660867	-0.000661847	-0.000662708	-0.000663608	-0.000664729	-0.00066591	-0.00066683	-0.000667811	-0.000668732	-0.000669912	-0.000670633	-0.000671673	-0.000671806	-0.000668774	-0.000666092	-0.000663235	-0.000660319	-0.000657462
406.46	NaN	-0.000374719	-0.000433187	-0.000559579	-0.000555082	-0.000491315	-0.000551043	-0.000637305	-0.000509856	-0.00045255	-0.000512886	-0.000515372	-0.000517428	-0.000519914	-0.000522304	-0.000524647	-0.00052699	-0.000529189	-0.000531388	-0.000534018	-0.000536408	-0.00053856	-0.000540759	-0.000543436	-0.000546114	-0.000548456	-0.000550799	-0.000552998	-0.000555819	-0.000558162	-0.000560361	-0.00056256	-0.000564903	-0.000566959	-0.00056911	-0.000571788	-0.000574608	-0.000576808	-0.00057915	-0.00058135	-0.00058417	-0.000585892	-0.000588378	-0.000588924	-0.000587536	-0.000586308	-0.000585	-0.000583665	-0.000582357
407.042	NaN	-0.000534514	-0.000406319	-0.000499192	-0.000538301	-0.000555917	-0.000625758	-0.000598014	-0.000437591	-0.000387486	-0.000455669	-0.000458479	-0.000460802	-0.000463612	-0.000466313	-0.00046896	-0.000471608	-0.000474093	-0.000476578	-0.00047955	-0.000482251	-0.000484682	-0.000487168	-0.000490193	-0.000493219	-0.000495866	-0.000498514	-0.000500999	-0.000504186	-0.000506834	-0.000509319	-0.000511804	-0.000514452	-0.000516775	-0.000519206	-0.000522232	-0.000525419	-0.000527905	-0.000530552	-0.000533037	-0.000536225	-0.00053817	-0.000540979	-0.000543984	-0.000547931	-0.000551422	-0.000555141	-0.000558936	-0.000562654
407.625	NaN	-0.000463948	-0.000444229	-0.000622758	-0.000315683	-0.000575286	-0.000655311	-0.000625688	-0.000487985	-0.000447406	-0.000507174	-0.000509637	-0.000511673	-0.000514136	-0.000516504	-0.000518825	-0.000521146	-0.000523324	-0.000525503	-0.000528107	-0.000530475	-0.000532607	-0.000534785	-0.000537437	-0.00054009	-0.00054241	-0.000544731	-0.000546909	-0.000549704	-0.000552024	-0.000554203	-0.000556381	-0.000558702	-0.000560738	-0.00056287	-0.000565522	-0.000568316	-0.000570495	-0.000572815	-0.000574994	-0.000577788	-0.000579493	-0.000581956	-0.000586249	-0.000591505	-0.000596154	-0.000601107	-0.00060616	-0.000611113
408.207	NaN	-0.000437273	-0.000517673	-0.000615631	-0.000532032	-0.000564901	-0.000495764	-0.000548881	-0.0004793	-0.000467913	-0.000533835	-0.000536552	-0.000538798	-0.000541514	-0.000544126	-0.000546686	-0.000549245	-0.000551648	-0.000554051	-0.000556924	-0.000559536	-0.000561887	-0.000564289	-0.000567215	-0.00057014	-0.0005727	-0.000575259	-0.000577662	-0.000580744	-0.000583304	-0.000585707	-0.000588109	-0.000590669	-0.000592915	-0.000595266	-0.000598191	-0.000601273	-0.000603676	-0.000606236	-0.000608639	-0.00061172	-0.000613601	-0.000617007	-0.000622271	-0.000628636	-0.000634267	-0.000640266	-0.000646386	-0.000652385
408.789	NaN	-0.000434439	-0.000470554	-0.000659037	-0.00055773	-0.000526015	-0.000398556	-0.000637577	-0.000588435	-0.000510618	-0.000510029	-0.000510005	-0.000509985	-0.000509961	-0.000509937	-0.000509914	-0.000509891	-0.00050987	-0.000509849	-0.000509823	-0.0005098	-0.000509779	-0.000509757	-0.000509731	-0.000509705	-0.000509682	-0.000509659	-0.000509638	-0.00050961	-0.000509587	-0.000509566	-0.000509544	-0.000509521	-0.000509501	-0.00050948	-0.000509454	-0.000509427	-0.000509405	-0.000509382	-0.000509361	-0.000509333	-0.000509317	-0.000509758	-0.00051071	-0.000511861	-0.00051288	-0.000513965	-0.000515072	-0.000516157
409.372	NaN	-0.000456195	-0.000458322	-0.000412371	-0.00049989	-0.000542698	-0.000472032	-0.000619639	-0.000684566	-0.000653224	-0.000590479	-0.000587893	-0.000585755	-0.00058317	-0.000580684	-0.000578248	-0.000575812	-0.000573524	-0.000571237	-0.000568503	-0.000566017	-0.00056378	-0.000561492	-0.000558708	-0.000555924	-0.000553488	-0.000551051	-0.000548764	-0.000545831	-0.000543395	-0.000541108	-0.000538821	-0.000536384	-0.000534246	-0.000532009	-0.000529225	-0.000526291	-0.000524004	-0.000521568	-0.000519281	-0.000516348	-0.000514558	-0.000517408	-0.000522743	-0.000529194	-0.000534901	-0.00054098	-0.000547184	-0.000553263
409.954	NaN	-0.000476753	-0.000309858	-0.000455929	-0.00048277	-0.000427379	-0.000484501	-0.000544482	-0.000588866	-0.000590645	-0.000567352	-0.000566392	-0.000565598	-0.000564639	-0.000563716	-0.000562811	-0.000561907	-0.000561058	-0.000560209	-0.000559194	-0.000558271	-0.00055744	-0.000556591	-0.000555557	-0.000554524	-0.000553619	-0.000552715	-0.000551866	-0.000550777	-0.000549872	-0.000549023	-0.000548174	-0.00054727	-0.000546476	-0.000545646	-0.000544612	-0.000543523	-0.000542674	-0.00054177	-0.000540921	-0.000539832	-0.000539167	-0.000537529	-0.00053604	-0.000534239	-0.000532647	-0.00053095	-0.000529218	-0.000527521
410.537	NaN	-0.000466458	-0.000446724	-0.000467676	-0.000461422	-0.00058012	-0.000561337	-0.00046955	-0.000418923	-0.000436556	-0.000483689	-0.000485631	-0.000487237	-0.000489179	-0.000491046	-0.000492876	-0.000494706	-0.000496424	-0.000498142	-0.000500196	-0.000502064	-0.000503744	-0.000505462	-0.000507554	-0.000509645	-0.000511475	-0.000513305	-0.000515023	-0.000517227	-0.000519057	-0.000520775	-0.000522493	-0.000524323	-0.000525929	-0.000527609	-0.000529701	-0.000531904	-0.000533622	-0.000535452	-0.00053717	-0.000539374	-0.000540726	-0.000543463	-0.000545726	-0.000548463	-0.000550884	-0.000553463	-0.000556094	-0.000558673
411.119	NaN	-0.000545747	-0.000691668	-0.000510574	-0.000526958	-0.000476275	-0.000456047	-0.000517754	-0.0004989	-0.000477839	-0.000479953	-0.00048004	-0.000480112	-0.000480199	-0.000480283	-0.000480365	-0.000480447	-0.000480524	-0.000480601	-0.000480693	-0.000480777	-0.000480852	-0.00048093	-0.000481023	-0.000481117	-0.000481199	-0.000481281	-0.000481358	-0.000481457	-0.000481539	-0.000481616	-0.000481693	-0.000481776	-0.000481848	-0.000481923	-0.000482017	-0.000482116	-0.000482193	-0.000482275	-0.000482352	-0.000482451	-0.000483338	-0.000487302	-0.000490579	-0.000494543	-0.00049805	-0.000501785	-0.000505597	-0.000509332
411.702	NaN	-0.000593552	-0.000550738	-0.000586463	-0.000557969	-0.000485995	-0.000521217	-0.000525258	-0.000538581	-0.000562096	-0.00058353	-0.000584413	-0.000585144	-0.000586027	-0.000586876	-0.000587708	-0.000588541	-0.000589322	-0.000590103	-0.000591037	-0.000591886	-0.000592651	-0.000593432	-0.000594383	-0.000595334	-0.000596166	-0.000596999	-0.00059778	-0.000598782	-0.000599614	-0.000600396	-0.000601177	-0.000602009	-0.000602739	-0.000603504	-0.000604455	-0.000605457	-0.000606238	-0.00060707	-0.000607852	-0.000608854	-0.000606404	-0.000599916	-0.000594551	-0.000588063	-0.000582324	-0.00057621	-0.000569972	-0.000563858
412.285	NaN	-0.000365331	-0.00052212	-0.000480392	-0.000466398	-0.000378516	-0.000452014	-0.00055861	-0.000520702	-0.000485726	-0.000491507	-0.000491745	-0.000491942	-0.000492181	-0.00049241	-0.000492634	-0.000492859	-0.000493069	-0.00049328	-0.000493532	-0.000493761	-0.000493967	-0.000494178	-0.000494435	-0.000494691	-0.000494916	-0.00049514	-0.000495351	-0.000495621	-0.000495846	-0.000496056	-0.000496267	-0.000496492	-0.000496689	-0.000496895	-0.000497151	-0.000497421	-0.000497632	-0.000497857	-0.000498067	-0.000498338	-0.00049959	-0.000501592	-0.000503248	-0.000505251	-0.000507022	-0.000508909	-0.000510834	-0.000512721
412.867	NaN	-0.000499257	-0.000529613	-0.000449266	-0.00034297	-0.000410714	-0.000546242	-0.000568205	-0.000515352	-0.000507906	-0.000542107	-0.000543517	-0.000544682	-0.000546091	-0.000547446	-0.000548774	-0.000550102	-0.000551349	-0.000552595	-0.000554086	-0.000555441	-0.00055666	-0.000557907	-0.000559425	-0.000560942	-0.00056227	-0.000563598	-0.000564845	-0.000566444	-0.000567772	-0.000569018	-0.000570265	-0.000571593	-0.000572758	-0.000573978	-0.000575495	-0.000577094	-0.000578341	-0.000579669	-0.000580916	-0.00058156	-0.000577213	-0.000570934	-0.000565742	-0.000559464	-0.00055391	-0.000547993	-0.000541956	-0.000536039
413.45	NaN	-0.000463165	-0.000467145	-0.000454031	-0.000452271	-0.000552724	-0.000614162	-0.000672932	-0.000694268	-0.000649649	-0.000584101	-0.0005814	-0.000579167	-0.000576466	-0.000573869	-0.000571324	-0.000568779	-0.00056639	-0.000564	-0.000561144	-0.000558547	-0.000556209	-0.00055382	-0.000550912	-0.000548003	-0.000545458	-0.000542913	-0.000540524	-0.000537459	-0.000534914	-0.000532525	-0.000530136	-0.000527591	-0.000525357	-0.00052302	-0.000520111	-0.000517047	-0.000514657	-0.000512112	-0.000509723	-0.000508713	-0.000511243	-0.000514896	-0.000517918	-0.000521571	-0.000524803	-0.000528246	-0.000531759	-0.000535201
414.033	NaN	-0.000574825	-0.000569323	-0.000478636	-0.000436574	-0.000670691	-0.000580235	-0.000726173	-0.000646673	-0.000582679	-0.000595308	-0.000595828	-0.000596258	-0.000596779	-0.000597279	-0.00059777	-0.00059826	-0.00059872	-0.000599181	-0.000599731	-0.000600231	-0.000600682	-0.000601142	-0.000601702	-0.000602263	-0.000602753	-0.000603243	-0.000603704	-0.000604294	-0.000604785	-0.000605245	-0.000605705	-0.000606196	-0.000606626	-0.000607076	-0.000607637	-0.000608227	-0.000608687	-0.000609178	-0.000609638	-0.000609518	-0.000608935	-0.000608093	-0.000607397	-0.000606554	-0.00060581	-0.000605016	-0.000604206	-0.000603413
414.616	NaN	-0.00041393	-0.000640168	-0.000486766	-0.000462589	-0.000530046	-0.000553383	-0.000650731	-0.000557147	-0.000502295	-0.000522707	-0.000523549	-0.000524244	-0.000525085	-0.000525894	-0.000526686	-0.000527479	-0.000528223	-0.000528967	-0.000529857	-0.000530666	-0.000531393	-0.000532137	-0.000533043	-0.000533949	-0.000534742	-0.000535534	-0.000536278	-0.000537233	-0.000538025	-0.000538769	-0.000539513	-0.000540306	-0.000541001	-0.000541729	-0.000542635	-0.000543589	-0.000544333	-0.000545126	-0.00054587	-0.000545233	-0.000544283	-0.00054291	-0.000541775	-0.000540403	-0.000539189	-0.000537895	-0.000536576	-0.000535283
415.198	NaN	-0.00047799	-0.000588362	-0.000521419	-0.000469451	-0.000455294	-0.000534787	-0.000503277	-0.000510844	-0.000510879	-0.000496271	-0.000495669	-0.000495171	-0.000494569	-0.000493991	-0.000493423	-0.000492856	-0.000492324	-0.000491791	-0.000491155	-0.000490576	-0.000490055	-0.000489523	-0.000488874	-0.000488226	-0.000487659	-0.000487092	-0.000486559	-0.000485876	-0.000485309	-0.000484777	-0.000484244	-0.000483677	-0.000483179	-0.000482658	-0.00048201	-0.000481327	-0.000480795	-0.000480228	-0.000479695	-0.000485068	-0.000489231	-0.000495245	-0.000500217	-0.000506231	-0.00051155	-0.000517217	-0.000522999	-0.000528665
415.781	NaN	-0.000433245	-0.000512354	-0.000573021	-0.000551876	-0.000561548	-0.000529631	-0.000634712	-0.000545585	-0.000448153	-0.000411058	-0.00040953	-0.000408266	-0.000406737	-0.000405268	-0.000403828	-0.000402387	-0.000401035	-0.000399683	-0.000398066	-0.000396597	-0.000395274	-0.000393922	-0.000392276	-0.00039063	-0.00038919	-0.000387749	-0.000386397	-0.000384663	-0.000383223	-0.000381871	-0.000380518	-0.000379078	-0.000377814	-0.000376492	-0.000374846	-0.000373111	-0.000371759	-0.000370319	-0.000368967	-0.000377368	-0.000382626	-0.000390221	-0.000396501	-0.000404095	-0.000410813	-0.00041797	-0.000425272	-0.000432428
416.364	NaN	-0.000382366	-0.00055026	-0.000625184	-0.000599721	-0.000517497	-0.000536552	-0.000635399	-0.000539193	-0.000493552	-0.000525193	-0.000526496	-0.000527575	-0.000528878	-0.000530132	-0.00053136	-0.000532589	-0.000533742	-0.000534896	-0.000536275	-0.000537528	-0.000538656	-0.00053981	-0.000541214	-0.000542618	-0.000543846	-0.000545075	-0.000546228	-0.000547707	-0.000548936	-0.000550089	-0.000551242	-0.000552471	-0.000553549	-0.000554677	-0.000556081	-0.000557561	-0.000558714	-0.000559942	-0.000560507	-0.000558084	-0.000556606	-0.00055447	-0.000552704	-0.000550568	-0.000548679	-0.000546667	-0.000544613	-0.000542601
416.947	NaN	-0.000364292	-0.00057314	-0.000622586	-0.000555211	-0.000517827	-0.000490612	-0.000636178	-0.000539156	-0.000450001	-0.000436582	-0.000436029	-0.000435572	-0.000435019	-0.000434487	-0.000433966	-0.000433445	-0.000432956	-0.000432467	-0.000431882	-0.00043135	-0.000430872	-0.000430383	-0.000429787	-0.000429192	-0.000428671	-0.00042815	-0.000427661	-0.000427033	-0.000426512	-0.000426023	-0.000425534	-0.000425013	-0.000424556	-0.000424077	-0.000423482	-0.000422855	-0.000422366	-0.000421845	-0.000424137	-0.000432159	-0.000437054	-0.000444125	-0.000449972	-0.000457043	-0.000463298	-0.000469961	-0.00047676	-0.000483423
417.53	NaN	-0.000502684	-0.000493355	-0.000584251	-0.000458219	-0.00048127	-0.00052343	-0.000657318	-0.000596842	-0.000516319	-0.000483397	-0.000482041	-0.000480919	-0.000479562	-0.000478258	-0.00047698	-0.000475701	-0.000474501	-0.000473301	-0.000471867	-0.000470562	-0.000469388	-0.000468188	-0.000466727	-0.000465266	-0.000463988	-0.00046271	-0.00046151	-0.000459971	-0.000458692	-0.000457492	-0.000456292	-0.000455014	-0.000453892	-0.000452718	-0.000451257	-0.000449718	-0.000448518	-0.00044724	-0.00044635	-0.000445441	-0.000444886	-0.000444085	-0.000443422	-0.000442621	-0.000441913	-0.000441158	-0.000440387	-0.000439632
418.113	NaN	-0.000511317	-0.000609061	-0.000544653	-0.000471887	-0.000568974	-0.000574915	-0.00073669	-0.000605824	-0.000479388	-0.000444731	-0.000443303	-0.000442122	-0.000440694	-0.000439321	-0.000437975	-0.00043663	-0.000435366	-0.000434103	-0.000432593	-0.000431219	-0.000429984	-0.00042872	-0.000427183	-0.000425645	-0.000424299	-0.000422953	-0.00042169	-0.00042007	-0.000418724	-0.000417461	-0.000416198	-0.000414852	-0.000413671	-0.000412435	-0.000410897	-0.000409277	-0.000408014	-0.000406668	-0.000410767	-0.000417263	-0.000421227	-0.000426952	-0.000431686	-0.000437411	-0.000442475	-0.00044787	-0.000453375	-0.00045877
418.696	NaN	-0.000423443	-0.000522392	-0.000542337	-0.000470255	-0.000503069	-0.00048629	-0.000549826	-0.000499237	-0.000443247	-0.000421482	-0.000420585	-0.000419844	-0.000418947	-0.000418085	-0.00041724	-0.000416395	-0.000415601	-0.000414808	-0.000413859	-0.000412997	-0.000412221	-0.000411428	-0.000410462	-0.000409496	-0.000408651	-0.000407806	-0.000407013	-0.000405995	-0.00040515	-0.000404357	-0.000403563	-0.000402718	-0.000401977	-0.000401201	-0.000400235	-0.000399217	-0.000398424	-0.000397997	-0.000403781	-0.000411201	-0.000415728	-0.000422267	-0.000427674	-0.000434213	-0.000439997	-0.000446159	-0.000452446	-0.000458608
419.28	NaN	-0.000417446	-0.000467247	-0.000461084	-0.00044571	-0.000576538	-0.000402283	-0.000446336	-0.000429647	-0.000402877	-0.000393861	-0.000393489	-0.000393182	-0.000392811	-0.000392453	-0.000392103	-0.000391753	-0.000391425	-0.000391096	-0.000390703	-0.000390346	-0.000390024	-0.000389696	-0.000389296	-0.000388895	-0.000388545	-0.000388195	-0.000387867	-0.000387445	-0.000387095	-0.000386766	-0.000386438	-0.000386088	-0.00038578	-0.000385459	-0.000385059	-0.000384637	-0.000384309	-0.00038657	-0.000395614	-0.000407215	-0.000414293	-0.000424517	-0.000432972	-0.000443196	-0.000452241	-0.000461875	-0.000471706	-0.000481341
419.863	NaN	-0.000420393	-0.000535333	-0.000526713	-0.000371369	-0.000513201	-0.000437999	-0.000509706	-0.000446302	-0.000389104	-0.00037727	-0.000376782	-0.000376379	-0.000375891	-0.000375422	-0.000374963	-0.000374503	-0.000374072	-0.00037364	-0.000373125	-0.000372656	-0.000372234	-0.000371802	-0.000371277	-0.000370752	-0.000370293	-0.000369833	-0.000369402	-0.000368848	-0.000368389	-0.000367958	-0.000367526	-0.000367067	-0.000366663	-0.000366241	-0.000365716	-0.000365163	-0.000364732	-0.000365589	-0.00036783	-0.000370705	-0.000372459	-0.000374993	-0.000377088	-0.000379622	-0.000381863	-0.000384251	-0.000386687	-0.000389075
420.446	NaN	-0.000387206	-0.000506993	-0.000478691	-0.000502926	-0.000437319	-0.000480508	-0.000550527	-0.000483302	-0.000403182	-0.000362632	-0.000360961	-0.00035958	-0.000357909	-0.000356302	-0.000354728	-0.000353153	-0.000351675	-0.000350197	-0.00034843	-0.000346823	-0.000345377	-0.000343899	-0.0003421	-0.000340301	-0.000338726	-0.000337152	-0.000335674	-0.000333778	-0.000332204	-0.000330725	-0.000329247	-0.000327673	-0.000326291	-0.000324845	-0.000323046	-0.00032115	-0.000319672	-0.000322516	-0.000327298	-0.000333432	-0.000337175	-0.000342581	-0.000347051	-0.000352457	-0.000357239	-0.000362334	-0.000367532	-0.000372626
421.029	NaN	-0.000418881	-0.000598168	-0.000481157	-0.000455561	-0.000436705	-0.000507808	-0.000558335	-0.000484749	-0.00043316	-0.000426849	-0.000426589	-0.000426374	-0.000426114	-0.000425864	-0.000425619	-0.000425374	-0.000425143	-0.000424913	-0.000424638	-0.000424388	-0.000424163	-0.000423933	-0.000423653	-0.000423373	-0.000423128	-0.000422883	-0.000422653	-0.000422358	-0.000422113	-0.000421883	-0.000421653	-0.000421408	-0.000421193	-0.000420968	-0.000420688	-0.000420392	-0.000420162	-0.000426059	-0.00043252	-0.000440807	-0.000445864	-0.000453167	-0.000459207	-0.000466511	-0.000472972	-0.000479854	-0.000486877	-0.00049376
421.612	NaN	-0.000318591	-0.000609805	-0.000503157	-0.00036837	-0.000394137	-0.000398947	-0.000495061	-0.000470613	-0.000472776	-0.000507444	-0.000508873	-0.000510054	-0.000511482	-0.000512856	-0.000514202	-0.000515548	-0.000516812	-0.000518075	-0.000519586	-0.00052096	-0.000522196	-0.00052346	-0.000524998	-0.000526536	-0.000527882	-0.000529228	-0.000530492	-0.000532113	-0.000533459	-0.000534723	-0.000535986	-0.000537332	-0.000538514	-0.00053975	-0.000541288	-0.000542909	-0.000543889	-0.000540511	-0.00053734	-0.000533272	-0.00053079	-0.000527205	-0.00052424	-0.000520655	-0.000517484	-0.000514106	-0.000510658	-0.00050728
422.196	NaN	-0.000425797	-0.000509562	-0.000506386	-0.000319269	-0.000481294	-0.000391118	-0.000576172	-0.000511482	-0.000438483	-0.000427256	-0.000426793	-0.00042641	-0.000425948	-0.000425503	-0.000425067	-0.000424631	-0.000424222	-0.000423812	-0.000423323	-0.000422878	-0.000422478	-0.000422069	-0.00042157	-0.000421072	-0.000420636	-0.0004202	-0.000419791	-0.000419266	-0.00041883	-0.000418421	-0.000418012	-0.000417576	-0.000417193	-0.000416793	-0.000416295	-0.00041577	-0.000414631	-0.000411359	-0.000408287	-0.000404347	-0.000401943	-0.000398471	-0.000395599	-0.000392127	-0.000389055	-0.000385783	-0.000382445	-0.000379173
422.779	NaN	-0.000490105	-0.000445234	-0.000438475	-0.000388808	-0.000418114	-0.000370365	-0.000569566	-0.000509694	-0.000451872	-0.000455926	-0.000456093	-0.000456231	-0.000456398	-0.000456558	-0.000456716	-0.000456873	-0.000457021	-0.000457169	-0.000457345	-0.000457506	-0.00045765	-0.000457798	-0.000457978	-0.000458158	-0.000458315	-0.000458473	-0.000458621	-0.00045881	-0.000458967	-0.000459115	-0.000459263	-0.00045942	-0.000459558	-0.000459703	-0.000459883	-0.000460072	-0.00045858	-0.000455122	-0.000451876	-0.000447712	-0.000445172	-0.000441502	-0.000438468	-0.000434798	-0.000431552	-0.000428094	-0.000424565	-0.000421108
423.363	NaN	-0.000418281	-0.000537148	-0.000518726	-0.000392858	-0.00044603	-0.00037407	-0.00056272	-0.000490986	-0.000444208	-0.000466431	-0.000467347	-0.000468104	-0.00046902	-0.0004699	-0.000470763	-0.000471626	-0.000472436	-0.000473246	-0.000474215	-0.000475095	-0.000475888	-0.000476698	-0.000477684	-0.00047867	-0.000479533	-0.000480396	-0.000481206	-0.000482245	-0.000483107	-0.000483917	-0.000484727	-0.00048559	-0.000486348	-0.00048714	-0.000488126	-0.000489165	-0.000484443	-0.000476786	-0.000469598	-0.000460379	-0.000454754	-0.000446628	-0.000439909	-0.000431783	-0.000424595	-0.000416939	-0.000409126	-0.000401469
423.946	NaN	-0.00040002	-0.000398535	-0.000483496	-0.000288418	-0.000578611	-0.000503291	-0.000495692	-0.000473684	-0.000466517	-0.000472493	-0.000472739	-0.000472943	-0.000473189	-0.000473426	-0.000473658	-0.00047389	-0.000474108	-0.000474325	-0.000474586	-0.000474823	-0.000475036	-0.000475254	-0.000475519	-0.000475784	-0.000476016	-0.000476248	-0.000476466	-0.000476745	-0.000476977	-0.000477195	-0.000477413	-0.000477645	-0.000477848	-0.000478062	-0.000478327	-0.000478606	-0.000474298	-0.000469167	-0.00046435	-0.000458173	-0.000454403	-0.000448958	-0.000444456	-0.000439011	-0.000434194	-0.000429064	-0.000423828	-0.000418698
424.53	NaN	-0.000512551	-0.000345787	-0.000418246	-0.000337459	-0.000459091	-0.000503426	-0.000563587	-0.000544497	-0.000524766	-0.000522699	-0.000522614	-0.000522543	-0.000522458	-0.000522376	-0.000522296	-0.000522216	-0.00052214	-0.000522065	-0.000521975	-0.000521893	-0.000521819	-0.000521744	-0.000521652	-0.00052156	-0.00052148	-0.0005214	-0.000521324	-0.000521228	-0.000521147	-0.000521072	-0.000520997	-0.000520916	-0.000520846	-0.000520772	-0.00052068	-0.000520084	-0.000515271	-0.000510145	-0.000505332	-0.00049916	-0.000495393	-0.000489953	-0.000485455	-0.000480014	-0.000475202	-0.000470075	-0.000464844	-0.000459718
425.113	NaN	-0.000479338	-0.000363154	-0.000393096	-0.000218858	-0.000369062	-0.000447258	-0.000576937	-0.000465301	-0.000406955	-0.000425926	-0.000426708	-0.000427354	-0.000428136	-0.000428887	-0.000429624	-0.000430361	-0.000431052	-0.000431744	-0.00043257	-0.000433322	-0.000433998	-0.00043469	-0.000435532	-0.000436374	-0.00043711	-0.000437847	-0.000438538	-0.000439425	-0.000440162	-0.000440853	-0.000441545	-0.000442281	-0.000442928	-0.000443604	-0.000444446	-0.000444401	-0.000442096	-0.000439641	-0.000437336	-0.00043438	-0.000432576	-0.00042997	-0.000427816	-0.00042521	-0.000422905	-0.00042045	-0.000417945	-0.00041549
425.697	NaN	-0.000419378	-0.000334947	-0.000486148	-0.000306254	-0.000481912	-0.000441579	-0.000440618	-0.000382115	-0.000373637	-0.000399013	-0.000400058	-0.000400923	-0.000401968	-0.000402974	-0.000403959	-0.000404944	-0.000405869	-0.000406794	-0.0004079	-0.000408905	-0.00040981	-0.000410735	-0.000411861	-0.000412987	-0.000413972	-0.000414958	-0.000415883	-0.000417069	-0.000418054	-0.000418979	-0.000419904	-0.000420889	-0.000421754	-0.000422659	-0.000423785	-0.000422207	-0.000417771	-0.000413047	-0.000408611	-0.000402922	-0.000399451	-0.000394437	-0.000390291	-0.000385277	-0.000380841	-0.000376116	-0.000371295	-0.00036657
426.28	NaN	-0.000403863	-0.000377327	-0.000469533	-0.000292154	-0.000417655	-0.000363081	-0.000468632	-0.000468099	-0.000456585	-0.000460959	-0.000461139	-0.000461288	-0.000461468	-0.000461642	-0.000461811	-0.000461981	-0.000462141	-0.0004623	-0.000462491	-0.000462664	-0.00046282	-0.000462979	-0.000463174	-0.000463368	-0.000463537	-0.000463707	-0.000463867	-0.000464071	-0.000464241	-0.0004644	-0.00046456	-0.00046473	-0.000464879	-0.000465035	-0.000465229	-0.000464035	-0.000462251	-0.00046035	-0.000458565	-0.000456277	-0.00045488	-0.000452863	-0.000451195	-0.000449178	-0.000447394	-0.000445493	-0.000443553	-0.000441653
426.864	NaN	-0.000327547	-0.00047354	-0.000446985	-0.000329294	-0.000333845	-0.000354749	-0.000392212	-0.00044779	-0.000444787	-0.000415333	-0.00041412	-0.000413116	-0.000411903	-0.000410736	-0.000409592	-0.000408449	-0.000407375	-0.000406301	-0.000405018	-0.000403851	-0.000402801	-0.000401727	-0.00040042	-0.000399113	-0.00039797	-0.000396826	-0.000395752	-0.000394375	-0.000393232	-0.000392158	-0.000391085	-0.000389941	-0.000388938	-0.000387887	-0.00038658	-0.000386063	-0.000385921	-0.00038577	-0.000385628	-0.000385447	-0.000385336	-0.000385175	-0.000385043	-0.000384883	-0.000384741	-0.00038459	-0.000384436	-0.000384285
427.448	NaN	-0.000442863	-0.000344105	-0.00052243	-0.000303367	-0.000340052	-0.000355241	-0.000362082	-0.000459836	-0.000468439	-0.000424333	-0.000422516	-0.000421013	-0.000419195	-0.000417448	-0.000415735	-0.000414023	-0.000412415	-0.000410808	-0.000408885	-0.000407138	-0.000405565	-0.000403957	-0.000402	-0.000400043	-0.000398331	-0.000396618	-0.00039501	-0.000392948	-0.000391236	-0.000389628	-0.000388021	-0.000386308	-0.000384805	-0.000383233	-0.000381275	-0.000376823	-0.000373088	-0.00036911	-0.000365376	-0.000360586	-0.000357663	-0.000353442	-0.000349951	-0.00034573	-0.000341995	-0.000338017	-0.000333958	-0.00032998
428.031	NaN	-0.000413293	-0.000282083	-0.000377187	-0.000354978	-0.000317969	-0.000292616	-0.000331293	-0.000458717	-0.000475258	-0.000428979	-0.000427072	-0.000425495	-0.000423588	-0.000421755	-0.000419958	-0.000418161	-0.000416474	-0.000414787	-0.00041277	-0.000410936	-0.000409286	-0.000407599	-0.000405546	-0.000403492	-0.000401695	-0.000399898	-0.000398211	-0.000396048	-0.000394251	-0.000392564	-0.000390877	-0.00038908	-0.000387503	-0.000385853	-0.000383862	-0.000383594	-0.000383385	-0.000383163	-0.000382954	-0.000382686	-0.000382523	-0.000382287	-0.000382092	-0.000381855	-0.000381647	-0.000381424	-0.000381197	-0.000380975
428.615	NaN	-0.000363461	-0.000317684	-0.000455396	-0.000401535	-0.000316414	-0.000433984	-0.000449387	-0.000510606	-0.00047883	-0.000412017	-0.000409264	-0.000406988	-0.000404235	-0.000401588	-0.000398994	-0.0003964	-0.000393964	-0.000391529	-0.000388617	-0.00038597	-0.000383588	-0.000381152	-0.000378188	-0.000375223	-0.000372629	-0.000370035	-0.000367599	-0.000364476	-0.000361882	-0.000359446	-0.000357011	-0.000354417	-0.00035214	-0.000349758	-0.000346994	-0.00034493	-0.00034332	-0.000341606	-0.000339997	-0.000337933	-0.000336673	-0.000334854	-0.00033335	-0.000331531	-0.000329921	-0.000328207	-0.000326458	-0.000324744
429.199	NaN	-0.000450173	-0.000419444	-0.000473746	-0.000467287	-0.000505171	-0.000410128	-0.000528536	-0.000612293	-0.000552588	-0.000462149	-0.000458423	-0.000455341	-0.000451615	-0.000448031	-0.00044452	-0.000441008	-0.000437712	-0.000434415	-0.000430474	-0.000426891	-0.000423666	-0.000420369	-0.000416356	-0.000412343	-0.000408832	-0.00040532	-0.000402024	-0.000397795	-0.000394284	-0.000390987	-0.000387691	-0.000384179	-0.000381098	-0.000377873	-0.000375528	-0.000376145	-0.000376626	-0.000377138	-0.000377619	-0.000378235	-0.000378612	-0.000379155	-0.000379604	-0.000380148	-0.000380629	-0.000381141	-0.000381663	-0.000382175
429.783	NaN	-0.000360958	-0.000305108	-0.000449267	-0.000445156	-0.000515018	-0.000334975	-0.000445169	-0.000475743	-0.00043179	-0.00038686	-0.000385009	-0.000383478	-0.000381627	-0.000379847	-0.000378102	-0.000376358	-0.00037472	-0.000373082	-0.000371124	-0.000369344	-0.000367742	-0.000366104	-0.000364111	-0.000362117	-0.000360372	-0.000358628	-0.00035699	-0.00035489	-0.000353145	-0.000351507	-0.00034987	-0.000348125	-0.000346594	-0.000344992	-0.000346106	-0.000350232	-0.000353449	-0.000356876	-0.000360093	-0.000364219	-0.000366737	-0.000370374	-0.000373381	-0.000377017	-0.000380234	-0.000383661	-0.000387158	-0.000390585
430.367	NaN	-0.000319434	-0.000262236	-0.00037779	-0.000396356	-0.000411425	-0.000370981	-0.000372607	-0.000417357	-0.000426767	-0.000414147	-0.000413627	-0.000413197	-0.000412677	-0.000412177	-0.000411687	-0.000411197	-0.000410737	-0.000410277	-0.000409727	-0.000409227	-0.000408777	-0.000408317	-0.000407757	-0.000407197	-0.000406707	-0.000406217	-0.000405757	-0.000405167	-0.000404677	-0.000404217	-0.000403757	-0.000403267	-0.000402837	-0.000402387	-0.0004022	-0.000402182	-0.000402168	-0.000402152	-0.000402138	-0.00040212	-0.000402109	-0.000402093	-0.000402079	-0.000402063	-0.000402049	-0.000402034	-0.000402019	-0.000402003
430.951	NaN	-0.000392341	-0.00033616	-0.000395127	-0.000363983	-0.000386093	-0.000435312	-0.000470199	-0.000525316	-0.000527225	-0.000504733	-0.000503807	-0.00050304	-0.000502113	-0.000501222	-0.000500349	-0.000499476	-0.000498656	-0.000497836	-0.000496856	-0.000495965	-0.000495163	-0.000494343	-0.000493345	-0.000492347	-0.000491473	-0.0004906	-0.00048978	-0.000488729	-0.000487856	-0.000487036	-0.000486216	-0.000485343	-0.000484576	-0.000483774	-0.000481386	-0.000478611	-0.000476447	-0.000474142	-0.000471978	-0.000469202	-0.000467508	-0.000465062	-0.000463039	-0.000460593	-0.000458429	-0.000456124	-0.000453772	-0.000451467
431.535	NaN	-0.000423504	-0.000414347	-0.000381434	-0.000322534	-0.000343537	-0.000467237	-0.000549485	-0.000505026	-0.000451903	-0.000428488	-0.000427523	-0.000426725	-0.00042576	-0.000424833	-0.000423924	-0.000423014	-0.000422161	-0.000421307	-0.000420287	-0.000419359	-0.000418524	-0.000417671	-0.000416632	-0.000415593	-0.000414684	-0.000413774	-0.000412921	-0.000411826	-0.000410917	-0.000410064	-0.00040921	-0.000408301	-0.000407503	-0.000406694	-0.000408171	-0.000409727	-0.00041094	-0.000412233	-0.000413446	-0.000415002	-0.000415952	-0.000417324	-0.000418458	-0.000419829	-0.000421043	-0.000422335	-0.000423654	-0.000424946
432.119	NaN	-0.000322212	-0.000333162	-0.000425515	-0.000340836	-0.000284077	-0.000431976	-0.00047639	-0.000465301	-0.00044951	-0.000442355	-0.000442061	-0.000441817	-0.000441522	-0.000441238	-0.000440961	-0.000440683	-0.000440422	-0.000440161	-0.000439849	-0.000439566	-0.000439311	-0.00043905	-0.000438733	-0.000438415	-0.000438137	-0.00043786	-0.000437599	-0.000437264	-0.000436986	-0.000436726	-0.000436465	-0.000436187	-0.000435943	-0.000436332	-0.000439798	-0.000443449	-0.000446295	-0.000449328	-0.000452174	-0.000455825	-0.000458053	-0.000461271	-0.000463932	-0.00046715	-0.000469997	-0.000473029	-0.000476123	-0.000479155
432.703	NaN	-0.000337489	-0.000315799	-0.000351453	-0.000364476	-0.000319045	-0.000404759	-0.000413892	-0.000462547	-0.000475047	-0.000463595	-0.000463123	-0.000462733	-0.000462261	-0.000461807	-0.000461363	-0.000460918	-0.000460501	-0.000460083	-0.000459584	-0.00045913	-0.000458722	-0.000458305	-0.000457796	-0.000457288	-0.000456844	-0.000456399	-0.000455982	-0.000455446	-0.000455002	-0.000454584	-0.000454167	-0.000453722	-0.000453332	-0.000451906	-0.000448311	-0.000444523	-0.00044157	-0.000438424	-0.000435471	-0.000431683	-0.000429372	-0.000426034	-0.000423273	-0.000419935	-0.000416981	-0.000413836	-0.000410626	-0.00040748
433.287	NaN	-0.000415026	-0.000410209	-0.000352658	-0.000406133	-0.000404826	-0.000380261	-0.000398003	-0.000380631	-0.00039488	-0.000420089	-0.000421128	-0.000421987	-0.000423026	-0.000424025	-0.000425003	-0.000425982	-0.000426901	-0.00042782	-0.000428919	-0.000429917	-0.000430816	-0.000431735	-0.000432854	-0.000433973	-0.000434951	-0.00043593	-0.000436849	-0.000438028	-0.000439007	-0.000439925	-0.000440844	-0.000441823	-0.000442682	-0.000443116	-0.000443281	-0.000443456	-0.000443592	-0.000443737	-0.000443873	-0.000444048	-0.000444154	-0.000444308	-0.000444435	-0.000444589	-0.000444725	-0.00044487	-0.000445018	-0.000445163
433.871	NaN	-0.000398619	-0.000462802	-0.000447059	-0.00046593	-0.000293312	-0.000378035	-0.000447123	-0.000414771	-0.000386704	-0.000381029	-0.000380796	-0.000380602	-0.000380368	-0.000380144	-0.000379923	-0.000379703	-0.000379496	-0.000379289	-0.000379042	-0.000378817	-0.000378615	-0.000378408	-0.000378156	-0.000377904	-0.000377684	-0.000377464	-0.000377257	-0.000376991	-0.000376771	-0.000376564	-0.000376357	-0.000376137	-0.000375944	-0.000379528	-0.000385137	-0.000391045	-0.000395652	-0.00040056	-0.000405167	-0.000411075	-0.000414681	-0.000419889	-0.000424195	-0.000429403	-0.00043401	-0.000438917	-0.000443924	-0.000448832
434.455	NaN	-0.000266958	-0.000428513	-0.000378591	-0.000388402	-0.000353769	-0.00035426	-0.000386545	-0.000431547	-0.000437446	-0.000425559	-0.000425069	-0.000424664	-0.000424174	-0.000423703	-0.000423242	-0.00042278	-0.000422347	-0.000421913	-0.000421395	-0.000420924	-0.000420501	-0.000420067	-0.00041954	-0.000419012	-0.000418551	-0.000418089	-0.000417656	-0.0004171	-0.000416639	-0.000416205	-0.000415772	-0.000415311	-0.000414906	-0.000418771	-0.000423581	-0.000428649	-0.000432601	-0.00043681	-0.000440761	-0.000445829	-0.000448922	-0.000453388	-0.000457082	-0.000461549	-0.0004655	-0.000469709	-0.000474004	-0.000478213
435.039	NaN	-0.00027054	-0.000404838	-0.000410435	-0.000368144	-0.000413204	-0.000374415	-0.000454759	-0.000452825	-0.000417073	-0.000392405	-0.000391389	-0.000390548	-0.000389532	-0.000388555	-0.000387597	-0.000386639	-0.00038574	-0.000384841	-0.000383766	-0.000382788	-0.000381909	-0.00038101	-0.000379915	-0.00037882	-0.000377863	-0.000376905	-0.000376006	-0.000374852	-0.000373895	-0.000372996	-0.000372096	-0.000371139	-0.000370631	-0.00037146	-0.000372492	-0.000373579	-0.000374427	-0.000375329	-0.000376177	-0.000377264	-0.000377927	-0.000378886	-0.000379678	-0.000380636	-0.000381484	-0.000382386	-0.000383308	-0.000384211
435.624	NaN	-0.000334945	-0.000429325	-0.000456448	-0.000350151	-0.000371312	-0.000381295	-0.000444152	-0.000494995	-0.000481803	-0.000452231	-0.000451013	-0.000450005	-0.000448787	-0.000447615	-0.000446467	-0.000445319	-0.000444241	-0.000443163	-0.000441874	-0.000440702	-0.000439648	-0.00043857	-0.000437258	-0.000435945	-0.000434797	-0.000433649	-0.000432571	-0.000431189	-0.00043004	-0.000428963	-0.000427885	-0.000426736	-0.000425316	-0.000423201	-0.000420569	-0.000417796	-0.000415633	-0.00041333	-0.000411168	-0.000408395	-0.000406702	-0.000404258	-0.000402237	-0.000399793	-0.00039763	-0.000395327	-0.000392977	-0.000390674
436.208	NaN	-0.000369474	-0.000423091	-0.000390377	-0.000410357	-0.000415889	-0.00041554	-0.000416543	-0.000414744	-0.000434243	-0.000454127	-0.000454946	-0.000455624	-0.000456443	-0.000457231	-0.000458003	-0.000458775	-0.000459499	-0.000460224	-0.000461091	-0.000461879	-0.000462588	-0.000463312	-0.000464195	-0.000465077	-0.000465849	-0.000466621	-0.000467346	-0.000468275	-0.000469047	-0.000469772	-0.000470497	-0.000471269	-0.000470297	-0.000468173	-0.000465529	-0.000462743	-0.000460572	-0.000458258	-0.000456086	-0.000453301	-0.000451601	-0.000449146	-0.000447116	-0.000444661	-0.000442489	-0.000440176	-0.000437815	-0.000435502
436.792	NaN	-0.00024254	-0.000432171	-0.000405212	-0.000433689	-0.000377951	-0.000385807	-0.000445385	-0.000405749	-0.000410283	-0.000438858	-0.000440036	-0.000441009	-0.000442187	-0.000443319	-0.000444428	-0.000445538	-0.000446579	-0.000447621	-0.000448866	-0.000449998	-0.000451017	-0.000452059	-0.000453327	-0.000454595	-0.000455704	-0.000456814	-0.000457855	-0.000459191	-0.000460301	-0.000461342	-0.000462384	-0.000463493	-0.000463444	-0.000463142	-0.000462765	-0.000462369	-0.00046206	-0.000461731	-0.000461422	-0.000461026	-0.000460784	-0.000460435	-0.000460146	-0.000459797	-0.000459488	-0.000459158	-0.000458823	-0.000458493
437.376	NaN	-0.000342597	-0.00034173	-0.000384402	-0.000362472	-0.000466312	-0.000465358	-0.000493698	-0.000442963	-0.000394487	-0.000373856	-0.000373006	-0.000372303	-0.000371453	-0.000370636	-0.000369835	-0.000369034	-0.000368282	-0.00036753	-0.000366631	-0.000365813	-0.000365078	-0.000364326	-0.00036341	-0.000362495	-0.000361694	-0.000360893	-0.000360141	-0.000359176	-0.000358375	-0.000357623	-0.000356871	-0.000356111	-0.000359231	-0.000362497	-0.000366561	-0.000370843	-0.000374181	-0.000377737	-0.000381075	-0.000385357	-0.000387969	-0.000391743	-0.000394863	-0.000398637	-0.000401975	-0.000405531	-0.00040916	-0.000412716
437.961	NaN	-0.000437311	-0.000446829	-0.000495735	-0.000500724	-0.000411184	-0.000416798	-0.000480665	-0.000418972	-0.000373271	-0.000363512	-0.00036311	-0.000362777	-0.000362375	-0.000361988	-0.00036161	-0.000361231	-0.000360875	-0.000360519	-0.000360094	-0.000359707	-0.000359359	-0.000359003	-0.00035857	-0.000358137	-0.000357758	-0.00035738	-0.000357024	-0.000356568	-0.000356189	-0.000355833	-0.000355477	-0.000356021	-0.000360076	-0.00036432	-0.000369601	-0.000375166	-0.000379504	-0.000384125	-0.000388464	-0.000394028	-0.000397423	-0.000402327	-0.000406383	-0.000411287	-0.000415625	-0.000420246	-0.000424962	-0.000429583
438.545	NaN	-0.000440807	-0.000494519	-0.000413222	-0.000482562	-0.000406261	-0.000419543	-0.000444601	-0.000411742	-0.000390948	-0.000387961	-0.000387838	-0.000387736	-0.000387613	-0.000387494	-0.000387378	-0.000387262	-0.000387153	-0.000387044	-0.000386914	-0.000386796	-0.000386689	-0.00038658	-0.000386448	-0.000386315	-0.000386199	-0.000386083	-0.000385974	-0.000385835	-0.000385719	-0.00038561	-0.000385501	-0.000388107	-0.000394665	-0.000401527	-0.000410066	-0.000419064	-0.000426078	-0.00043355	-0.000440565	-0.000449562	-0.000455052	-0.000462981	-0.000469539	-0.000477468	-0.000484483	-0.000491955	-0.00049958	-0.000507052
439.13	NaN	-0.000295076	-0.00045042	-0.000439781	-0.000355665	-0.000390039	-0.000431332	-0.000555484	-0.000463631	-0.000371002	-0.000335704	-0.000334249	-0.000333047	-0.000331592	-0.000330194	-0.000328823	-0.000327453	-0.000326166	-0.000324879	-0.000323341	-0.000321943	-0.000320684	-0.000319397	-0.000317831	-0.000316265	-0.000314894	-0.000313524	-0.000312237	-0.000310587	-0.000309216	-0.00030793	-0.000306643	-0.000311174	-0.000319698	-0.000328619	-0.00033972	-0.000351416	-0.000360535	-0.000370249	-0.000379368	-0.000391064	-0.000398201	-0.000408509	-0.000417033	-0.000427342	-0.000436461	-0.000446174	-0.000456086	-0.0004658
439.714	NaN	-0.000276515	-0.000423985	-0.000379356	-0.00037032	-0.00043068	-0.000451969	-0.000487696	-0.000391196	-0.000316781	-0.000291836	-0.000290808	-0.000289958	-0.000288931	-0.000287942	-0.000286974	-0.000286005	-0.000285096	-0.000284187	-0.0002831	-0.000282111	-0.000281222	-0.000280313	-0.000279206	-0.000278099	-0.00027713	-0.000276162	-0.000275253	-0.000274086	-0.000273118	-0.000272209	-0.000271299	-0.000277968	-0.000286621	-0.000295677	-0.000306946	-0.000318819	-0.000328076	-0.000337937	-0.000347194	-0.000359067	-0.000366311	-0.000376775	-0.000385429	-0.000395893	-0.00040515	-0.00041501	-0.000425072	-0.000434933
440.299	NaN	-0.000298415	-0.000538284	-0.000413659	-0.000421187	-0.000431508	-0.000341612	-0.000452629	-0.000430142	-0.00036324	-0.00032236	-0.000320675	-0.000319282	-0.000317598	-0.000315978	-0.000314391	-0.000312803	-0.000311313	-0.000309823	-0.000308042	-0.000306422	-0.000304964	-0.000303474	-0.00030166	-0.000299846	-0.000298259	-0.000296671	-0.000295181	-0.00029327	-0.000291683	-0.000290193	-0.000288703	-0.000293704	-0.000298902	-0.000304342	-0.000311112	-0.000318244	-0.000323804	-0.000329727	-0.000335288	-0.00034242	-0.000346772	-0.000353058	-0.000358256	-0.000364542	-0.000370102	-0.000376025	-0.00038207	-0.000387993
440.884	NaN	-0.000331628	-0.000483844	-0.000434446	-0.000395209	-0.000433525	-0.000326284	-0.00048047	-0.000343871	-0.000297493	-0.000327605	-0.000328846	-0.000329872	-0.000331113	-0.000332306	-0.000333475	-0.000334644	-0.000335741	-0.000336839	-0.000338151	-0.000339344	-0.000340418	-0.000341516	-0.000342852	-0.000344188	-0.000345357	-0.000346526	-0.000347624	-0.000349032	-0.000350201	-0.000351298	-0.000352432	-0.000354344	-0.000356022	-0.000357778	-0.000359964	-0.000362266	-0.000364061	-0.000365974	-0.000367769	-0.000370071	-0.000371476	-0.000373505	-0.000375183	-0.000377213	-0.000379008	-0.00038092	-0.000382871	-0.000384783
441.468	NaN	-0.000329807	-0.000478294	-0.000453506	-0.000380097	-0.000293236	-0.000346427	-0.000505455	-0.000455931	-0.000407068	-0.000397117	-0.000396707	-0.000396368	-0.000395958	-0.000395563	-0.000395177	-0.000394791	-0.000394428	-0.000394065	-0.000393632	-0.000393237	-0.000392883	-0.00039252	-0.000392078	-0.000391637	-0.00039125	-0.000390864	-0.000390501	-0.000390036	-0.00038965	-0.000389287	-0.000388859	-0.000388173	-0.000387571	-0.000386941	-0.000386158	-0.000385332	-0.000384688	-0.000384002	-0.000383359	-0.000382533	-0.000382029	-0.000381301	-0.0003807	-0.000379972	-0.000379328	-0.000378642	-0.000377943	-0.000377257
442.053	NaN	-0.000339282	-0.000467734	-0.000524028	-0.000407043	-0.000388564	-0.000316471	-0.000450372	-0.00044945	-0.000420527	-0.000407675	-0.000407145	-0.000406707	-0.000406178	-0.000405669	-0.00040517	-0.000404671	-0.000404202	-0.000403734	-0.000403174	-0.000402664	-0.000402206	-0.000401738	-0.000401167	-0.000400597	-0.000400098	-0.000399599	-0.000399131	-0.00039853	-0.000398031	-0.000397562	-0.000397023	-0.000396341	-0.000395743	-0.000395117	-0.000394338	-0.000393517	-0.000392878	-0.000392196	-0.000391556	-0.000390735	-0.000390235	-0.000389511	-0.000388913	-0.00038819	-0.00038755	-0.000386868	-0.000386173	-0.000385491
442.638	NaN	-0.000321356	-0.00045197	-0.000479687	-0.00044537	-0.00039805	-0.000370217	-0.000391643	-0.000367631	-0.000345842	-0.000337959	-0.000337634	-0.000337366	-0.000337041	-0.000336728	-0.000336422	-0.000336116	-0.000335829	-0.000335542	-0.000335198	-0.000334886	-0.000334605	-0.000334317	-0.000333967	-0.000333618	-0.000333312	-0.000333006	-0.000332718	-0.00033235	-0.000332044	-0.000331756	-0.00033472	-0.000340237	-0.000345078	-0.000350144	-0.000356449	-0.000363092	-0.000368271	-0.000373788	-0.000378967	-0.000385609	-0.000389662	-0.000395517	-0.000400358	-0.000406213	-0.000411392	-0.000416908	-0.000422538	-0.000428054
443.222	NaN	-0.000334354	-0.000487755	-0.000495912	-0.000364377	-0.000423743	-0.000420361	-0.000419035	-0.000398852	-0.000385869	-0.0003822	-0.000382049	-0.000381924	-0.000381773	-0.000381627	-0.000381485	-0.000381342	-0.000381209	-0.000381075	-0.000380915	-0.00038077	-0.000380639	-0.000380505	-0.000380342	-0.00038018	-0.000380037	-0.000379895	-0.000379761	-0.000379589	-0.000379447	-0.000379313	-0.000379445	-0.000379667	-0.000379862	-0.000380066	-0.00038032	-0.000380588	-0.000380797	-0.000381019	-0.000381228	-0.000381495	-0.000381659	-0.000381895	-0.00038209	-0.000382326	-0.000382534	-0.000382757	-0.000382984	-0.000383206
443.807	NaN	-0.000390499	-0.00053346	-0.000554498	-0.000328274	-0.00046507	-0.000422458	-0.00051492	-0.000495552	-0.000454706	-0.000434499	-0.000433666	-0.000432978	-0.000432145	-0.000431344	-0.00043056	-0.000429775	-0.000429039	-0.000428302	-0.000427421	-0.000426621	-0.0004259	-0.000425164	-0.000424267	-0.00042337	-0.000422586	-0.000421801	-0.000421065	-0.00042012	-0.000419335	-0.000418599	-0.000421104	-0.000423943	-0.000426435	-0.000429042	-0.000432287	-0.000435706	-0.000438372	-0.000441211	-0.000443877	-0.000447296	-0.000449382	-0.000452395	-0.000454887	-0.0004579	-0.000460566	-0.000463405	-0.000466302	-0.000469142
444.392	NaN	-0.000401316	-0.000509481	-0.000498975	-0.000324664	-0.000464192	-0.000348211	-0.000403176	-0.000440005	-0.000456892	-0.000463531	-0.000463804	-0.00046403	-0.000464304	-0.000464567	-0.000464825	-0.000465082	-0.000465324	-0.000465566	-0.000465856	-0.000466119	-0.000466355	-0.000466597	-0.000466892	-0.000467187	-0.000467444	-0.000467702	-0.000467944	-0.000468254	-0.000468512	-0.000468571	-0.00046741	-0.000466174	-0.00046509	-0.000463955	-0.000462542	-0.000461054	-0.000459893	-0.000458657	-0.000457497	-0.000456009	-0.0004551	-0.000453789	-0.000452704	-0.000451392	-0.000450232	-0.000448996	-0.000447735	-0.000446499
444.977	NaN	-0.000456564	-0.000473077	-0.000483639	-0.000415469	-0.000446903	-0.000286482	-0.000370683	-0.000469524	-0.00048306	-0.000465575	-0.000464855	-0.000464259	-0.000463539	-0.000462846	-0.000462167	-0.000461488	-0.000460851	-0.000460213	-0.000459451	-0.000458759	-0.000458135	-0.000457498	-0.000456722	-0.000455946	-0.000455267	-0.000454588	-0.000453951	-0.000453134	-0.000452455	-0.000451021	-0.000447797	-0.000444363	-0.000441349	-0.000438195	-0.000434271	-0.000430136	-0.000426912	-0.000423478	-0.000420254	-0.000416119	-0.000413596	-0.000409951	-0.000406937	-0.000403293	-0.000400069	-0.000396635	-0.000393131	-0.000389697
445.562	NaN	-0.000447183	-0.000433906	-0.000376495	-0.000357593	-0.000368386	-0.00038342	-0.000498099	-0.000483085	-0.000464465	-0.000463411	-0.000463368	-0.000463332	-0.000463288	-0.000463247	-0.000463206	-0.000463165	-0.000463126	-0.000463088	-0.000463042	-0.000463	-0.000462963	-0.000462924	-0.000462877	-0.000462831	-0.00046279	-0.000462749	-0.00046271	-0.000462661	-0.00046262	-0.000460647	-0.000456614	-0.000452319	-0.000448549	-0.000444604	-0.000439694	-0.000434522	-0.000430489	-0.000426193	-0.00042216	-0.000416988	-0.000413832	-0.000409273	-0.000405503	-0.000400944	-0.000396911	-0.000392615	-0.000388232	-0.000383936
446.147	NaN	-0.000390218	-0.000463227	-0.000330012	-0.000345044	-0.000396384	-0.000397622	-0.000408779	-0.000437835	-0.000440159	-0.000432185	-0.000431856	-0.000431584	-0.000431256	-0.00043094	-0.00043063	-0.000430321	-0.00043003	-0.000429739	-0.000429392	-0.000429076	-0.000428791	-0.000428501	-0.000428147	-0.000427793	-0.000427483	-0.000427174	-0.000426883	-0.00042651	-0.000426201	-0.000425995	-0.000425833	-0.00042566	-0.000425509	-0.00042535	-0.000425153	-0.000424945	-0.000424783	-0.000424611	-0.000424449	-0.000424241	-0.000424114	-0.000423931	-0.000423779	-0.000423596	-0.000423434	-0.000423262	-0.000423086	-0.000422913
446.732	NaN	-0.000410299	-0.000568594	-0.00042883	-0.000399906	-0.000432835	-0.000311681	-0.00041071	-0.000419655	-0.000389421	-0.000368917	-0.000368072	-0.000367374	-0.000366529	-0.000365717	-0.000364921	-0.000364124	-0.000363377	-0.00036263	-0.000361736	-0.000360924	-0.000360193	-0.000359445	-0.000358535	-0.000357626	-0.00035683	-0.000356033	-0.000355286	-0.000354328	-0.000353531	-0.000355791	-0.000358646	-0.000361687	-0.000364355	-0.000367148	-0.000370623	-0.000374285	-0.000377139	-0.00038018	-0.000383035	-0.000386696	-0.00038893	-0.000392157	-0.000394826	-0.000398053	-0.000400908	-0.000403949	-0.000407051	-0.000410092
447.317	NaN	-0.000480893	-0.000406303	-0.000338218	-0.000388977	-0.000453847	-0.000344751	-0.00038199	-0.000346188	-0.000348693	-0.000368031	-0.000368828	-0.000369487	-0.000370284	-0.00037105	-0.000371801	-0.000372552	-0.000373257	-0.000373962	-0.000374804	-0.000375571	-0.00037626	-0.000376965	-0.000377823	-0.000378681	-0.000379432	-0.000380183	-0.000380888	-0.000381792	-0.000382567	-0.000385957	-0.000389348	-0.000392959	-0.000396128	-0.000399445	-0.000403572	-0.000407921	-0.000411311	-0.000414923	-0.000418313	-0.000422662	-0.000425315	-0.000429148	-0.000432317	-0.000436149	-0.00043954	-0.000443151	-0.000446836	-0.000450448
447.902	NaN	-0.000471606	-0.000422843	-0.000393909	-0.00033679	-0.000358051	-0.000400582	-0.0003838	-0.000354525	-0.000366478	-0.000385824	-0.000386621	-0.000387281	-0.000388078	-0.000388844	-0.000389595	-0.000390347	-0.000391052	-0.000391757	-0.0003926	-0.000393367	-0.000394056	-0.000394762	-0.00039562	-0.000396479	-0.00039723	-0.000397981	-0.000398686	-0.00039959	-0.000400202	-0.000400139	-0.000400077	-0.00040001	-0.000399952	-0.000399891	-0.000399815	-0.000399734	-0.000399672	-0.000399605	-0.000399543	-0.000399463	-0.000399414	-0.000399343	-0.000399285	-0.000399214	-0.000399152	-0.000399085	-0.000399017	-0.000398951
448.487	NaN	-0.000390657	-0.000507067	-0.000429493	-0.000334535	-0.000382783	-0.000472364	-0.000496733	-0.000453249	-0.000420563	-0.00040957	-0.000409117	-0.000408743	-0.00040829	-0.000407854	-0.000407427	-0.000407001	-0.0004066	-0.000406199	-0.00040572	-0.000405285	-0.000404893	-0.000404492	-0.000404004	-0.000403516	-0.00040309	-0.000402663	-0.000402262	-0.000401748	-0.000400987	-0.000399645	-0.000398304	-0.000396874	-0.00039562	-0.000394307	-0.000392674	-0.000390953	-0.000389611	-0.000388182	-0.00038684	-0.000385119	-0.000384069	-0.000382552	-0.000381298	-0.000379781	-0.000378439	-0.00037701	-0.000375552	-0.000374122
449.072	NaN	-0.000332036	-0.000397486	-0.000411115	-0.000401583	-0.000453676	-0.000377493	-0.000467485	-0.000463161	-0.000459293	-0.000465134	-0.000465374	-0.000465573	-0.000465814	-0.000466045	-0.000466272	-0.000466499	-0.000466712	-0.000466925	-0.000467179	-0.000467411	-0.000467619	-0.000467832	-0.000468091	-0.00046835	-0.000468577	-0.000468804	-0.000469017	-0.00046929	-0.000469032	-0.000468326	-0.000467619	-0.000466867	-0.000466207	-0.000465516	-0.000464656	-0.00046375	-0.000463043	-0.000462291	-0.000461585	-0.000460679	-0.000460126	-0.000459328	-0.000458667	-0.000457869	-0.000457162	-0.00045641	-0.000455642	-0.00045489
449.658	NaN	-0.000447506	-0.000362503	-0.000311855	-0.000396741	-0.000417799	-0.00035309	-0.000492386	-0.000458758	-0.00042629	-0.000421815	-0.000421631	-0.000421478	-0.000421294	-0.000421116	-0.000420943	-0.000420769	-0.000420606	-0.000420443	-0.000420248	-0.00042007	-0.000419911	-0.000419748	-0.000419549	-0.00041935	-0.000419177	-0.000419003	-0.00041884	-0.000418631	-0.000420378	-0.000422967	-0.000425555	-0.000428312	-0.000430732	-0.000433264	-0.000436415	-0.000439734	-0.000442323	-0.00044508	-0.000447668	-0.000450988	-0.000453014	-0.00045594	-0.000458359	-0.000461285	-0.000463873	-0.000466631	-0.000469444	-0.000472201
450.243	NaN	-0.000437611	-0.000355862	-0.000384108	-0.000396472	-0.000308241	-0.000397987	-0.000498322	-0.00050565	-0.000452854	-0.000412606	-0.000410948	-0.000409576	-0.000407918	-0.000406323	-0.00040476	-0.000403198	-0.000401731	-0.000400264	-0.00039851	-0.000396915	-0.00039548	-0.000394013	-0.000392227	-0.000390441	-0.000388878	-0.000387316	-0.000385848	-0.000383967	-0.000386996	-0.000390814	-0.000394632	-0.0003987	-0.000402269	-0.000406004	-0.000410652	-0.000415549	-0.000419368	-0.000423435	-0.000427253	-0.00043215	-0.000435138	-0.000439455	-0.000443024	-0.00044734	-0.000451158	-0.000455225	-0.000459376	-0.000463443
450.828	NaN	-0.000379794	-0.000325016	-0.000430453	-0.000375683	-0.00037351	-0.000351206	-0.00046904	-0.000447634	-0.00045344	-0.000474637	-0.00047551	-0.000476232	-0.000477106	-0.000477945	-0.000478768	-0.000479591	-0.000480364	-0.000481137	-0.00048206	-0.0004829	-0.000483656	-0.000484429	-0.000485369	-0.00048631	-0.000487133	-0.000487956	-0.000488729	-0.00048972	-0.000490825	-0.00049187	-0.000492914	-0.000494027	-0.000495004	-0.000496026	-0.000497297	-0.000498637	-0.000499682	-0.000500795	-0.000501839	-0.000503179	-0.000503997	-0.000505177	-0.000506154	-0.000507335	-0.000508379	-0.000509492	-0.000510628	-0.00051174
451.413	NaN	-0.000346941	-0.000334016	-0.000321806	-0.000387595	-0.000444669	-0.000416317	-0.000406258	-0.000377809	-0.000426279	-0.000475993	-0.000478041	-0.000479735	-0.000481783	-0.000483753	-0.000485683	-0.000487613	-0.000489426	-0.000491238	-0.000493404	-0.000495374	-0.000497146	-0.000498959	-0.000501165	-0.000503371	-0.000505301	-0.000507231	-0.000509043	-0.000510846	-0.00050888	-0.000507035	-0.000505189	-0.000503223	-0.000501498	-0.000499693	-0.000497446	-0.00049508	-0.000493234	-0.000491268	-0.000489423	-0.000487056	-0.000485612	-0.000483526	-0.0004818	-0.000479714	-0.000477869	-0.000475903	-0.000473897	-0.000471931
451.999	NaN	-0.000371521	-0.000402094	-0.000275595	-0.000429743	-0.000392022	-0.000413049	-0.000393877	-0.000371391	-0.000387186	-0.000406384	-0.000407175	-0.000407829	-0.00040862	-0.000409381	-0.000410126	-0.000410871	-0.000411571	-0.000412271	-0.000413108	-0.000413868	-0.000414553	-0.000415253	-0.000416104	-0.000416956	-0.000417702	-0.000418447	-0.000419147	-0.000420289	-0.000421873	-0.00042336	-0.000424846	-0.00042643	-0.00042782	-0.000429274	-0.000431084	-0.000432991	-0.000434478	-0.000436062	-0.000437549	-0.000439456	-0.000440619	-0.0004423	-0.00044369	-0.00044537	-0.000446857	-0.000448441	-0.000450057	-0.000451641
452.584	NaN	-0.000514954	-0.000429385	-0.000340493	-0.00042431	-0.000427649	-0.000380142	-0.000445694	-0.000372515	-0.000419555	-0.000488011	-0.000490832	-0.000493164	-0.000495985	-0.000498697	-0.000501355	-0.000504013	-0.000506508	-0.000509003	-0.000511987	-0.000514699	-0.00051714	-0.000519635	-0.000522673	-0.000525711	-0.000528369	-0.000531026	-0.000533522	-0.000534435	-0.000532001	-0.000529717	-0.000527433	-0.000525	-0.000522865	-0.00052063	-0.000517849	-0.00051492	-0.000512635	-0.000510202	-0.000507918	-0.000504988	-0.000503201	-0.000500618	-0.000498483	-0.000495901	-0.000493617	-0.000491184	-0.000488701	-0.000486268
453.17	NaN	-0.000515646	-0.000356738	-0.000404482	-0.00039713	-0.000400648	-0.000404833	-0.000404839	-0.000403965	-0.000426956	-0.000446116	-0.000446906	-0.000447559	-0.000448348	-0.000449107	-0.000449851	-0.000450595	-0.000451294	-0.000451992	-0.000452827	-0.000453586	-0.000454269	-0.000454968	-0.000455818	-0.000456668	-0.000457412	-0.000458156	-0.000458854	-0.000460813	-0.00046331	-0.000465654	-0.000467998	-0.000470495	-0.000472687	-0.00047498	-0.000477834	-0.00048084	-0.000483184	-0.000485681	-0.000488026	-0.000491032	-0.000492867	-0.000495517	-0.000497708	-0.000500358	-0.000502702	-0.000505199	-0.000507747	-0.000510245
453.755	NaN	-0.000392039	-0.000418931	-0.000433036	-0.000411029	-0.000501172	-0.000448915	-0.000404928	-0.000512947	-0.000530167	-0.00050597	-0.000504973	-0.000504149	-0.000503152	-0.000502193	-0.000501254	-0.000500314	-0.000499432	-0.00049855	-0.000497496	-0.000496537	-0.000495675	-0.000494793	-0.000493719	-0.000492645	-0.000491706	-0.000490766	-0.000489884	-0.000486365	-0.000482292	-0.000478469	-0.000474645	-0.000470572	-0.000466998	-0.000463258	-0.000458603	-0.000453699	-0.000449876	-0.000445803	-0.00044198	-0.000437076	-0.000434083	-0.000429761	-0.000426187	-0.000421865	-0.000418041	-0.000413969	-0.000409813	-0.00040574
454.341	NaN	-0.0004497	-0.000421861	-0.000476145	-0.000521204	-0.000501944	-0.000400693	-0.000477146	-0.000462315	-0.000488092	-0.000519742	-0.000521046	-0.000522124	-0.000523428	-0.000524682	-0.000525911	-0.00052714	-0.000528294	-0.000529447	-0.000530827	-0.000532081	-0.000533209	-0.000534363	-0.000535767	-0.000537172	-0.0005384	-0.000539629	-0.000540783	-0.00053764	-0.000533832	-0.000530257	-0.000526682	-0.000522874	-0.000519532	-0.000516034	-0.000511682	-0.000507097	-0.000503521	-0.000499713	-0.000496138	-0.000491553	-0.000488755	-0.000484713	-0.000481371	-0.00047733	-0.000473755	-0.000469947	-0.000466061	-0.000462253
454.926	NaN	-0.000438791	-0.000420709	-0.000419295	-0.000484729	-0.000465629	-0.000444584	-0.000405825	-0.000446086	-0.00047382	-0.000480774	-0.00048106	-0.000481297	-0.000481584	-0.000481859	-0.000482129	-0.000482399	-0.000482653	-0.000482906	-0.000483209	-0.000483485	-0.000483733	-0.000483986	-0.000484295	-0.000484603	-0.000484873	-0.000485144	-0.000485397	-0.000490176	-0.000494599	-0.000498751	-0.000502903	-0.000507326	-0.000511207	-0.000515269	-0.000520323	-0.000525649	-0.000529801	-0.000534223	-0.000538375	-0.000543701	-0.00054695	-0.000551644	-0.000555525	-0.000560219	-0.000564371	-0.000568794	-0.000573307	-0.000577729
455.512	NaN	-0.00045376	-0.000519813	-0.000446621	-0.000434052	-0.000433475	-0.000474572	-0.000521829	-0.000514561	-0.000477724	-0.000453236	-0.000452227	-0.000451393	-0.000450384	-0.000449414	-0.000448463	-0.000447512	-0.00044662	-0.000445727	-0.00044466	-0.00044369	-0.000442817	-0.000441924	-0.000440837	-0.000439751	-0.0004388	-0.000437849	-0.000437105	-0.000443873	-0.000449495	-0.000454772	-0.000460049	-0.00046567	-0.000470603	-0.000475765	-0.00048219	-0.000488958	-0.000494235	-0.000499856	-0.000505133	-0.000511902	-0.000516031	-0.000521997	-0.00052693	-0.000532895	-0.000538172	-0.000543793	-0.000549529	-0.000555151
456.097	NaN	-0.00041841	-0.000471223	-0.000513669	-0.000515745	-0.00046301	-0.000398743	-0.000450626	-0.000525187	-0.000545499	-0.000541879	-0.00054173	-0.000541607	-0.000541458	-0.000541314	-0.000541174	-0.000541033	-0.000540901	-0.000540769	-0.000540612	-0.000540468	-0.000540339	-0.000540207	-0.000540047	-0.000539886	-0.000539745	-0.000539605	-0.000539518	-0.000539658	-0.000539774	-0.000539883	-0.000539991	-0.000540107	-0.000540209	-0.000540316	-0.000540448	-0.000540588	-0.000540697	-0.000540813	-0.000540922	-0.000541061	-0.000541146	-0.000541269	-0.000541371	-0.000541494	-0.000541603	-0.000541719	-0.000541837	-0.000541953
456.683	NaN	-0.000496126	-0.00047997	-0.000572049	-0.000419296	-0.000506211	-0.000368417	-0.000489693	-0.00058846	-0.000604862	-0.000595598	-0.000595216	-0.0005949	-0.000594519	-0.000594152	-0.000593792	-0.000593432	-0.000593094	-0.000592757	-0.000592353	-0.000591986	-0.000591656	-0.000591318	-0.000590907	-0.000590496	-0.000590136	-0.000589776	-0.000588883	-0.000586418	-0.000584371	-0.000582449	-0.000580527	-0.00057848	-0.000576683	-0.000574803	-0.000572463	-0.000569998	-0.000568076	-0.000566028	-0.000564106	-0.000561641	-0.000560137	-0.000557965	-0.000556168	-0.000553995	-0.000552073	-0.000550026	-0.000547937	-0.000545889
457.269	NaN	-0.000515121	-0.000420556	-0.000427879	-0.000434444	-0.000401565	-0.000507396	-0.000462918	-0.000501921	-0.000513027	-0.000506263	-0.000505984	-0.000505754	-0.000505475	-0.000505207	-0.000504945	-0.000504682	-0.000504436	-0.000504189	-0.000503894	-0.000503626	-0.000503385	-0.000503139	-0.000502839	-0.000502538	-0.000502276	-0.000502013	-0.00050324	-0.000506608	-0.000509405	-0.000512031	-0.000514657	-0.000517454	-0.000519909	-0.000522478	-0.000525675	-0.000529043	-0.000531669	-0.000534466	-0.000537092	-0.000540461	-0.000542516	-0.000545484	-0.000547939	-0.000550908	-0.000553534	-0.000556331	-0.000559185	-0.000561983
457.855	NaN	-0.000437259	-0.000305133	-0.000349105	-0.000465797	-0.000444626	-0.000488771	-0.000499063	-0.00046786	-0.000454456	-0.000453842	-0.000453817	-0.000453796	-0.000453771	-0.000453747	-0.000453723	-0.000453699	-0.000453677	-0.000453654	-0.000453627	-0.000453603	-0.000453581	-0.000453559	-0.000453532	-0.000453504	-0.000453481	-0.000453457	-0.000455385	-0.000459066	-0.000462124	-0.000464994	-0.000467864	-0.000470922	-0.000473605	-0.000476412	-0.000479907	-0.000483588	-0.000486458	-0.000489516	-0.000492386	-0.000496067	-0.000498314	-0.000501558	-0.000504241	-0.000507486	-0.000510356	-0.000513414	-0.000516533	-0.000519591
458.44	NaN	-0.000463197	-0.000395565	-0.000527343	-0.000526784	-0.000469989	-0.000416138	-0.000508462	-0.000500479	-0.000481666	-0.000475257	-0.000474993	-0.000474775	-0.000474511	-0.000474257	-0.000474008	-0.000473759	-0.000473525	-0.000473292	-0.000473012	-0.000472758	-0.00047253	-0.000472296	-0.000472012	-0.000471727	-0.000471479	-0.00047123	-0.000471412	-0.000471751	-0.000472032	-0.000472296	-0.000472561	-0.000472842	-0.000473089	-0.000473348	-0.000473669	-0.000474008	-0.000474272	-0.000474554	-0.000474818	-0.000475157	-0.000475364	-0.000475662	-0.000475909	-0.000476208	-0.000476472	-0.000476754	-0.000477041	-0.000477322
459.026	NaN	-0.000446774	-0.000349687	-0.000374226	-0.000438006	-0.000393082	-0.000377284	-0.00053877	-0.000490642	-0.000474729	-0.000486679	-0.000487171	-0.000487578	-0.000488071	-0.000488544	-0.000489008	-0.000489472	-0.000489908	-0.000490343	-0.000490864	-0.000491337	-0.000491763	-0.000492199	-0.000492729	-0.00049326	-0.000493723	-0.000494187	-0.000493623	-0.000492892	-0.000492286	-0.000491716	-0.000491147	-0.000490541	-0.000490008	-0.000489451	-0.000488758	-0.000488028	-0.000487459	-0.000486852	-0.000486283	-0.000485552	-0.000485107	-0.000484463	-0.000483931	-0.000483287	-0.000482718	-0.000482111	-0.000481492	-0.000480886
459.612	NaN	-0.000487923	-0.000464672	-0.00046755	-0.000458825	-0.000394095	-0.000414136	-0.000457212	-0.000510221	-0.000499713	-0.000478089	-0.000477198	-0.000476461	-0.00047557	-0.000474713	-0.000473874	-0.000473034	-0.000472246	-0.000471458	-0.000470515	-0.000469659	-0.000468887	-0.000468099	-0.00046714	-0.00046618	-0.000465341	-0.000465226	-0.000469119	-0.000474112	-0.000478259	-0.000482152	-0.000486045	-0.000490192	-0.000493831	-0.000497639	-0.000502378	-0.000507371	-0.000511264	-0.000515411	-0.000519304	-0.000524297	-0.000527344	-0.000531744	-0.000535383	-0.000539784	-0.000543677	-0.000547824	-0.000552055	-0.000556202
460.198	NaN	-0.000523953	-0.000533931	-0.000489934	-0.000454578	-0.000408725	-0.000439434	-0.000491355	-0.000576035	-0.000572071	-0.000546765	-0.000545722	-0.00054486	-0.000543817	-0.000542814	-0.000541832	-0.000540849	-0.000539927	-0.000539004	-0.000537901	-0.000536899	-0.000535996	-0.000535074	-0.000533951	-0.000532828	-0.000531846	-0.000532074	-0.000535009	-0.000538774	-0.0005419	-0.000544835	-0.000547771	-0.000550897	-0.000553641	-0.000556512	-0.000560086	-0.00056385	-0.000566785	-0.000569912	-0.000572847	-0.000576612	-0.000578909	-0.000582227	-0.000584971	-0.000588289	-0.000591224	-0.00059435	-0.000597541	-0.000600667
460.784	NaN	-0.000528228	-0.000508465	-0.000459512	-0.000519299	-0.00051399	-0.000535961	-0.00050793	-0.000513911	-0.000494933	-0.000476751	-0.000476002	-0.000475383	-0.000474633	-0.000473913	-0.000473207	-0.000472501	-0.000471839	-0.000471176	-0.000470384	-0.000469663	-0.000469015	-0.000468352	-0.000467545	-0.000466739	-0.000466033	-0.00046794	-0.000472812	-0.00047906	-0.000484249	-0.000489121	-0.000493993	-0.000499182	-0.000503736	-0.000508502	-0.000514433	-0.000520681	-0.000525553	-0.000530742	-0.000535614	-0.000541862	-0.000545675	-0.000551182	-0.000555736	-0.000561243	-0.000566115	-0.000571304	-0.0005766	-0.000581789
461.37	NaN	-0.00051998	-0.000414269	-0.000475122	-0.000574956	-0.000561586	-0.00058512	-0.000575311	-0.000564783	-0.000499253	-0.000451194	-0.000449214	-0.000447577	-0.000445596	-0.000443692	-0.000441826	-0.00043996	-0.000438209	-0.000436457	-0.000434362	-0.000432458	-0.000430745	-0.000428993	-0.00042686	-0.000424728	-0.000422862	-0.000424448	-0.000428177	-0.000432959	-0.000436932	-0.000440661	-0.000444389	-0.000448362	-0.000451847	-0.000455495	-0.000460035	-0.000464818	-0.000468547	-0.000472519	-0.000476248	-0.000481031	-0.000483949	-0.000488164	-0.00049165	-0.000495866	-0.000499595	-0.000503567	-0.00050762	-0.000511592
461.956	NaN	-0.00054612	-0.000476877	-0.000505337	-0.000465806	-0.000557843	-0.000485894	-0.000592261	-0.000610966	-0.00055699	-0.000516685	-0.000515024	-0.00051365	-0.00051199	-0.000510393	-0.000508828	-0.000507263	-0.000505794	-0.000504325	-0.000502568	-0.000500971	-0.000499534	-0.000498065	-0.000496276	-0.000494488	-0.000492923	-0.000492066	-0.000491496	-0.000490766	-0.00049016	-0.00048959	-0.000489021	-0.000488415	-0.000487882	-0.000487325	-0.000486632	-0.000485902	-0.000485333	-0.000484726	-0.000484157	-0.000483427	-0.000482981	-0.000482337	-0.000481805	-0.000481162	-0.000480592	-0.000479986	-0.000479367	-0.00047876
462.542	NaN	-0.000593673	-0.000438051	-0.000484569	-0.000516097	-0.000517764	-0.00051058	-0.000587921	-0.000595806	-0.000584345	-0.000577713	-0.00057744	-0.000577214	-0.000576941	-0.000576678	-0.000576421	-0.000576163	-0.000575921	-0.00057568	-0.000575391	-0.000575128	-0.000574891	-0.00057465	-0.000574355	-0.000574061	-0.000573804	-0.000574521	-0.000575313	-0.000576329	-0.000577173	-0.000577966	-0.000578758	-0.000579602	-0.000580342	-0.000581117	-0.000582082	-0.000583098	-0.00058389	-0.000584734	-0.000585526	-0.000586542	-0.000587162	-0.000588058	-0.000588798	-0.000589694	-0.000590486	-0.00059133	-0.000592191	-0.000593035
463.128	NaN	-0.000438516	-0.000547121	-0.000522729	-0.000519097	-0.000579056	-0.000600606	-0.000676195	-0.000637557	-0.000619166	-0.000620229	-0.000620273	-0.000620309	-0.000620353	-0.000620395	-0.000620436	-0.000620478	-0.000620516	-0.000620555	-0.000620601	-0.000620643	-0.000620681	-0.00062072	-0.000620767	-0.000620814	-0.000620901	-0.000622395	-0.000623798	-0.000625597	-0.00062709	-0.000628493	-0.000629895	-0.000631389	-0.0006327	-0.000634072	-0.000635779	-0.000637578	-0.00063898	-0.000640474	-0.000641877	-0.000643675	-0.000644773	-0.000646358	-0.000647669	-0.000649255	-0.000650657	-0.000652151	-0.000653675	-0.000655169
463.715	NaN	-0.00043625	-0.000431775	-0.00058421	-0.000488251	-0.000606182	-0.000632611	-0.000590077	-0.000579905	-0.000573496	-0.000569112	-0.000568932	-0.000568782	-0.000568602	-0.000568428	-0.000568258	-0.000568088	-0.000567928	-0.000567768	-0.000567577	-0.000567403	-0.000567247	-0.000567087	-0.000566893	-0.000566698	-0.00056658	-0.000566706	-0.000566824	-0.000566976	-0.000567102	-0.00056722	-0.000567338	-0.000567464	-0.000567574	-0.00056769	-0.000567833	-0.000567985	-0.000568103	-0.000568229	-0.000568347	-0.000568498	-0.000568591	-0.000568724	-0.000568835	-0.000568968	-0.000569086	-0.000569212	-0.000569341	-0.000569466
464.301	NaN	-0.000562121	-0.000449137	-0.000554919	-0.000571722	-0.00064357	-0.000564909	-0.000514495	-0.000578906	-0.000591137	-0.000580139	-0.000579686	-0.000579312	-0.000578858	-0.000578423	-0.000577996	-0.000577569	-0.000577168	-0.000576767	-0.000576288	-0.000575852	-0.00057546	-0.000575059	-0.000574571	-0.000574083	-0.000574639	-0.000577264	-0.000579728	-0.000582888	-0.000585513	-0.000587977	-0.000590441	-0.000593066	-0.00059537	-0.00059778	-0.00060078	-0.00060394	-0.000606404	-0.000609029	-0.000611493	-0.000614654	-0.000616582	-0.000619368	-0.000621671	-0.000624457	-0.000626921	-0.000629546	-0.000632224	-0.000634849
464.887	NaN	-0.000455931	-0.000556627	-0.000581507	-0.000560777	-0.000507931	-0.000466526	-0.000508167	-0.000558929	-0.000572859	-0.000571705	-0.000571658	-0.000571618	-0.000571571	-0.000571525	-0.00057148	-0.000571436	-0.000571393	-0.000571351	-0.000571301	-0.000571255	-0.000571214	-0.000571172	-0.000571121	-0.00057107	-0.000573458	-0.000578628	-0.000583481	-0.000589706	-0.000594876	-0.000599729	-0.000604583	-0.000609753	-0.000614289	-0.000619037	-0.000624946	-0.000631171	-0.000636024	-0.000641194	-0.000646047	-0.000652272	-0.000656071	-0.000661557	-0.000666094	-0.00067158	-0.000676434	-0.000681604	-0.000686879	-0.000692049
465.473	NaN	-0.000436935	-0.000579344	-0.000583262	-0.000527647	-0.00063853	-0.000493423	-0.000581756	-0.000606633	-0.000587518	-0.000571786	-0.000571138	-0.000570602	-0.000569954	-0.00056933	-0.000568719	-0.000568109	-0.000567535	-0.000566962	-0.000566276	-0.000565653	-0.000565092	-0.000564519	-0.00056382	-0.000563122	-0.000564921	-0.000568258	-0.000571391	-0.00057541	-0.000578747	-0.00058188	-0.000585013	-0.00058835	-0.000591278	-0.000594343	-0.000598157	-0.000602175	-0.000605308	-0.000608645	-0.000611778	-0.000615796	-0.000618248	-0.00062179	-0.000624718	-0.00062826	-0.000631393	-0.00063473	-0.000638135	-0.000641472
466.06	NaN	-0.000508741	-0.000622061	-0.000596956	-0.000607082	-0.000580845	-0.000604539	-0.000586377	-0.000591714	-0.000567894	-0.00054768	-0.000546847	-0.000546158	-0.000545326	-0.000544525	-0.00054374	-0.000542955	-0.000542218	-0.000541481	-0.0005406	-0.0005398	-0.000539079	-0.000538342	-0.000537445	-0.000536548	-0.000541294	-0.000547847	-0.000554	-0.000561891	-0.000568445	-0.000574598	-0.000580751	-0.000587304	-0.000593056	-0.000599075	-0.000606565	-0.000614456	-0.000620609	-0.000627163	-0.000633315	-0.000641207	-0.000646022	-0.000652977	-0.000658728	-0.000665683	-0.000671836	-0.00067839	-0.000685077	-0.000691631
466.646	NaN	-0.000606608	-0.000646879	-0.000527908	-0.000535595	-0.000635829	-0.000569605	-0.000670337	-0.000636875	-0.000583329	-0.000558106	-0.000557067	-0.000556207	-0.000555168	-0.000554169	-0.000553189	-0.00055221	-0.00055129	-0.000550371	-0.000549272	-0.000548272	-0.000547373	-0.000546454	-0.000545334	-0.000544215	-0.000545141	-0.000546286	-0.000547362	-0.000548742	-0.000549888	-0.000550963	-0.000552039	-0.000553185	-0.00055419	-0.000555243	-0.000556552	-0.000557932	-0.000559008	-0.000560153	-0.000561229	-0.000562609	-0.000563451	-0.000564667	-0.000565672	-0.000566888	-0.000567964	-0.00056911	-0.000570279	-0.000571425
467.232	NaN	-0.000520239	-0.000528936	-0.000560781	-0.00050615	-0.000600435	-0.000538705	-0.000709078	-0.000639264	-0.000601381	-0.000600863	-0.000600841	-0.000600824	-0.000600802	-0.000600782	-0.000600762	-0.000600741	-0.000600723	-0.000600704	-0.000600681	-0.000600661	-0.000600642	-0.000600623	-0.0006006	-0.000600644	-0.000602377	-0.000604109	-0.000605736	-0.000607822	-0.000609554	-0.00061118	-0.000612807	-0.000614539	-0.00061606	-0.000617651	-0.000619631	-0.000621717	-0.000623343	-0.000625075	-0.000626702	-0.000628788	-0.000630061	-0.000631899	-0.000633419	-0.000635258	-0.000636884	-0.000638617	-0.000640385	-0.000642117
467.819	NaN	-0.000466506	-0.000522295	-0.000572191	-0.000510813	-0.000605266	-0.00057232	-0.000647484	-0.000594058	-0.000561956	-0.000556351	-0.00055612	-0.000555929	-0.000555698	-0.000555476	-0.000555258	-0.000555041	-0.000554837	-0.000554632	-0.000554388	-0.000554166	-0.000553966	-0.000553762	-0.000553513	-0.000554055	-0.000558233	-0.00056241	-0.000566332	-0.000571362	-0.00057554	-0.000579462	-0.000583383	-0.000587561	-0.000591227	-0.000595064	-0.000599838	-0.000604868	-0.00060879	-0.000612968	-0.00061689	-0.00062192	-0.000624989	-0.000629422	-0.000633088	-0.000637522	-0.000641444	-0.000645621	-0.000649884	-0.000654062
468.405	NaN	-0.000578339	-0.000527421	-0.000605763	-0.000526141	-0.000653027	-0.000669635	-0.000640087	-0.000570578	-0.000537187	-0.00052943	-0.00052911	-0.000528846	-0.000528526	-0.000528219	-0.000527918	-0.000527617	-0.000527334	-0.000527051	-0.000526713	-0.000526406	-0.000526129	-0.000525846	-0.000525502	-0.000526771	-0.000531497	-0.000536223	-0.00054066	-0.000546351	-0.000551078	-0.000555515	-0.000559952	-0.000564678	-0.000568826	-0.000573166	-0.000578568	-0.000584259	-0.000588696	-0.000593422	-0.000597859	-0.00060355	-0.000607022	-0.000612038	-0.000616186	-0.000621202	-0.000625639	-0.000630365	-0.000635188	-0.000639914
468.992	NaN	-0.000569036	-0.000632611	-0.000635522	-0.000613779	-0.000626975	-0.000599918	-0.0006698	-0.000639356	-0.000603209	-0.000588239	-0.000587622	-0.000587112	-0.000586495	-0.000585902	-0.000585321	-0.00058474	-0.000584194	-0.000583649	-0.000582996	-0.000582403	-0.000581869	-0.000581324	-0.000580659	-0.000582183	-0.000586345	-0.000590507	-0.000594414	-0.000599426	-0.000603588	-0.000607495	-0.000611402	-0.000615565	-0.000619217	-0.000623039	-0.000627796	-0.000632808	-0.000636715	-0.000640877	-0.000644784	-0.000649796	-0.000652854	-0.000657271	-0.000660923	-0.00066534	-0.000669247	-0.000673409	-0.000677656	-0.000681818
469.578	NaN	-0.000582881	-0.000722772	-0.000663082	-0.000578982	-0.000568729	-0.000560902	-0.000663118	-0.000676465	-0.000646842	-0.000626827	-0.000626002	-0.00062532	-0.000624495	-0.000623702	-0.000622925	-0.000622148	-0.000621418	-0.000620689	-0.000619816	-0.000619023	-0.00061831	-0.00061758	-0.000616692	-0.000619062	-0.000623707	-0.000628352	-0.000632713	-0.000638306	-0.000642951	-0.000647312	-0.000651672	-0.000656317	-0.000660393	-0.000664659	-0.000669968	-0.000675561	-0.000679921	-0.000684566	-0.000688927	-0.00069452	-0.000697932	-0.000702862	-0.000706938	-0.000711867	-0.000716228	-0.000720873	-0.000725613	-0.000730258
470.165	NaN	-0.000560243	-0.000610745	-0.000616738	-0.00047766	-0.00058835	-0.000557945	-0.000645235	-0.000599063	-0.000547365	-0.000526001	-0.000525121	-0.000524393	-0.000523513	-0.000522666	-0.000521837	-0.000521007	-0.000520229	-0.00051945	-0.000518519	-0.000517672	-0.00051691	-0.000516132	-0.000515184	-0.000521245	-0.000529884	-0.000538522	-0.000546632	-0.000557034	-0.000565672	-0.000573782	-0.000581892	-0.00059053	-0.000598111	-0.000606045	-0.000615917	-0.000626319	-0.000634429	-0.000643067	-0.000651177	-0.000661579	-0.000667926	-0.000677093	-0.000684674	-0.000693842	-0.000701951	-0.00071059	-0.000719405	-0.000728044
470.752	NaN	-0.000462277	-0.000686715	-0.000683323	-0.000658166	-0.000666385	-0.000610429	-0.000657631	-0.000652959	-0.000691772	-0.000723327	-0.000724627	-0.000725702	-0.000727002	-0.000728252	-0.000729478	-0.000730703	-0.000731853	-0.000733003	-0.000734378	-0.000735629	-0.000736754	-0.000737904	-0.000739304	-0.000737408	-0.000734884	-0.000732359	-0.000729989	-0.00072695	-0.000724425	-0.000722055	-0.000719685	-0.000717161	-0.000714946	-0.000712627	-0.000709742	-0.000706702	-0.000704332	-0.000701808	-0.000699438	-0.000696398	-0.000694544	-0.000691865	-0.000689649	-0.00068697	-0.0006846	-0.000682076	-0.0006795	-0.000676975
471.338	NaN	-0.000586566	-0.000679137	-0.000740258	-0.00072469	-0.000691125	-0.000593696	-0.000725207	-0.000700095	-0.000714068	-0.000736777	-0.000737713	-0.000738487	-0.000739423	-0.000740322	-0.000741204	-0.000742086	-0.000742914	-0.000743741	-0.000744731	-0.000745631	-0.000746441	-0.000747268	-0.000748276	-0.000748597	-0.000748803	-0.000749009	-0.000749203	-0.000749451	-0.000749657	-0.000749851	-0.000750044	-0.00075025	-0.000750431	-0.00075062	-0.000750856	-0.000751104	-0.000751298	-0.000751504	-0.000751698	-0.000751946	-0.000752097	-0.000752316	-0.000752497	-0.000752716	-0.000752909	-0.000753115	-0.000753326	-0.000753532
471.925	NaN	-0.000635282	-0.000666718	-0.000565612	-0.000604758	-0.000691535	-0.000598453	-0.000748201	-0.000726015	-0.00065167	-0.0006112	-0.000609532	-0.000608153	-0.000606486	-0.000604882	-0.000603311	-0.00060174	-0.000600264	-0.000598789	-0.000597026	-0.000595422	-0.000593979	-0.000592504	-0.000590784	-0.000596243	-0.00060102	-0.000605797	-0.000610281	-0.000616033	-0.00062081	-0.000625295	-0.000629779	-0.000634556	-0.000638748	-0.000643135	-0.000648594	-0.000654346	-0.000658831	-0.000663608	-0.000668092	-0.000673844	-0.000677353	-0.000682423	-0.000686615	-0.000691684	-0.000696169	-0.000700946	-0.00070582	-0.000710597
472.512	NaN	-0.000694535	-0.000624062	-0.000486612	-0.000558451	-0.000559933	-0.00066124	-0.000639081	-0.000675881	-0.000666778	-0.000649882	-0.000649186	-0.000648611	-0.000647914	-0.000647245	-0.000646589	-0.000645933	-0.000645317	-0.000644701	-0.000643965	-0.000643296	-0.000642693	-0.000642077	-0.000641881	-0.000645375	-0.000648432	-0.000651489	-0.000654359	-0.00065804	-0.000661097	-0.000663966	-0.000666836	-0.000669893	-0.000672576	-0.000675384	-0.000678877	-0.000682558	-0.000685428	-0.000688485	-0.000691355	-0.000695036	-0.000697282	-0.000700526	-0.000703209	-0.000706453	-0.000709323	-0.00071238	-0.000715499	-0.000718556
473.099	NaN	-0.000579581	-0.000645727	-0.000520876	-0.000655948	-0.000587863	-0.000680408	-0.000660769	-0.000738942	-0.000712594	-0.00067363	-0.000672024	-0.000670697	-0.000669091	-0.000667547	-0.000666035	-0.000664522	-0.000663101	-0.000661681	-0.000659983	-0.000658439	-0.00065705	-0.00065563	-0.000655082	-0.000658081	-0.000660705	-0.00066333	-0.000665793	-0.000668953	-0.000671577	-0.000674041	-0.000676505	-0.000679129	-0.000681432	-0.000683842	-0.000686841	-0.000690001	-0.000692465	-0.000695089	-0.000697552	-0.000700712	-0.00070264	-0.000705425	-0.000707728	-0.000710513	-0.000712977	-0.000715601	-0.000718279	-0.000720903
473.686	NaN	-0.000582891	-0.000756394	-0.000650285	-0.000616925	-0.000685049	-0.000655866	-0.000690088	-0.000698452	-0.000637652	-0.000594283	-0.000592496	-0.000591018	-0.000589231	-0.000587513	-0.000585829	-0.000584145	-0.000582564	-0.000580983	-0.000579093	-0.000577375	-0.000575828	-0.000574247	-0.000576044	-0.000584208	-0.000591351	-0.000598495	-0.000605201	-0.000613803	-0.000620946	-0.000627652	-0.000634359	-0.000641502	-0.000647771	-0.000654332	-0.000662496	-0.000671097	-0.000677803	-0.000684947	-0.000691653	-0.000700255	-0.000705503	-0.000713084	-0.000719353	-0.000726934	-0.00073364	-0.000740784	-0.000748073	-0.000755217
474.272	NaN	-0.00056028	-0.00061932	-0.000602632	-0.000642119	-0.000632532	-0.000625739	-0.000723775	-0.000668452	-0.000581406	-0.00053761	-0.000535805	-0.000534313	-0.000532508	-0.000530773	-0.000529073	-0.000527372	-0.000525776	-0.00052418	-0.000522271	-0.000520536	-0.000518974	-0.000517378	-0.000520453	-0.000528807	-0.000536117	-0.000543428	-0.00055029	-0.000559093	-0.000566403	-0.000573265	-0.000580128	-0.000587438	-0.000593853	-0.000600567	-0.000608922	-0.000617724	-0.000624586	-0.000631897	-0.000638759	-0.000647561	-0.000652932	-0.00066069	-0.000667105	-0.000674863	-0.000681726	-0.000689036	-0.000696495	-0.000703806
474.859	NaN	-0.000669139	-0.000582902	-0.000625727	-0.000586214	-0.00062117	-0.000631853	-0.000680932	-0.000653873	-0.000657416	-0.000668391	-0.000668843	-0.000669217	-0.00066967	-0.000670104	-0.000670531	-0.000670957	-0.000671357	-0.000671757	-0.000672235	-0.00067267	-0.000673061	-0.000673461	-0.000675695	-0.000679066	-0.000682016	-0.000684967	-0.000687736	-0.000691288	-0.000694239	-0.000697008	-0.000699778	-0.000702728	-0.000705317	-0.000708026	-0.000711398	-0.00071495	-0.00071772	-0.00072067	-0.000723439	-0.000726992	-0.000729159	-0.00073229	-0.000734879	-0.00073801	-0.000740779	-0.000743729	-0.00074674	-0.000748123
475.446	NaN	-0.000595507	-0.000632075	-0.000698276	-0.000626436	-0.000658518	-0.000605297	-0.000767389	-0.000683581	-0.000667272	-0.000682617	-0.000683249	-0.000683772	-0.000684404	-0.000685012	-0.000685608	-0.000686203	-0.000686763	-0.000687322	-0.000687991	-0.000688599	-0.000689146	-0.000689705	-0.000690035	-0.000690229	-0.000690399	-0.00069057	-0.00069073	-0.000690935	-0.000691105	-0.000691265	-0.000691425	-0.000691595	-0.000691744	-0.000691901	-0.000692095	-0.0006923	-0.00069246	-0.00069263	-0.00069279	-0.000692995	-0.00069312	-0.000693301	-0.000693451	-0.000693631	-0.000693791	-0.000693961	-0.000694135	-0.000687164
476.033	NaN	-0.000679162	-0.000651328	-0.000645268	-0.000602848	-0.000625594	-0.00054057	-0.00068891	-0.000663709	-0.000643992	-0.000642599	-0.000642541	-0.000642494	-0.000642437	-0.000642381	-0.000642327	-0.000642273	-0.000642222	-0.000642172	-0.000642111	-0.000642056	-0.000642006	-0.000641955	-0.000645109	-0.000648874	-0.000652169	-0.000655464	-0.000658557	-0.000662524	-0.000665819	-0.000668912	-0.000672006	-0.0006753	-0.000678192	-0.000681218	-0.000684983	-0.00068895	-0.000692044	-0.000695338	-0.000698432	-0.000702399	-0.00070482	-0.000708316	-0.000711208	-0.000714704	-0.000717797	-0.000721092	-0.000724454	-0.000740426
476.62	NaN	-0.000646768	-0.000628663	-0.000601326	-0.000651872	-0.000623358	-0.000647018	-0.000705022	-0.000738931	-0.000639823	-0.000565485	-0.000562422	-0.000559889	-0.000556826	-0.000553881	-0.000550995	-0.000548108	-0.000545399	-0.000542689	-0.000539449	-0.000536504	-0.000533853	-0.000531144	-0.000543565	-0.000556698	-0.000568189	-0.00057968	-0.000590468	-0.000604304	-0.000615796	-0.000626583	-0.000637371	-0.000648862	-0.000658946	-0.000669499	-0.000682632	-0.000696468	-0.000707256	-0.000718747	-0.000729535	-0.000743371	-0.000751814	-0.000764008	-0.000774093	-0.000786287	-0.000797075	-0.000808566	-0.000820292	-0.000785981
477.207	NaN	-0.00060493	-0.000647601	-0.000737959	-0.000651512	-0.000683968	-0.000619902	-0.000705834	-0.000714063	-0.000686571	-0.000669371	-0.000668662	-0.000668076	-0.000667367	-0.000666686	-0.000666018	-0.00066535	-0.000664723	-0.000664096	-0.000663347	-0.000662665	-0.000662052	-0.000661972	-0.000668709	-0.000675446	-0.00068134	-0.000687235	-0.000692769	-0.000699866	-0.000705761	-0.000711295	-0.000716829	-0.000722723	-0.000727896	-0.00073331	-0.000740046	-0.000747144	-0.000752678	-0.000758572	-0.000764106	-0.000771204	-0.000775535	-0.00078179	-0.000786963	-0.000793219	-0.000798752	-0.000804647	-0.000810662	-0.000737457
477.795	NaN	-0.000616208	-0.000724371	-0.000703678	-0.000599427	-0.000585589	-0.000736138	-0.000772813	-0.000681613	-0.000655285	-0.0006589	-0.000659049	-0.000659172	-0.000659321	-0.000659465	-0.000659605	-0.000659745	-0.000659877	-0.000660009	-0.000660166	-0.00066031	-0.000660439	-0.000661743	-0.00066812	-0.000674496	-0.000680076	-0.000685655	-0.000690893	-0.000697611	-0.00070319	-0.000708428	-0.000713666	-0.000719245	-0.000724142	-0.000729266	-0.000735642	-0.00074236	-0.000747598	-0.000753177	-0.000758415	-0.000765133	-0.000769232	-0.000775153	-0.00078005	-0.000785971	-0.000791208	-0.000796788	-0.000802481	-0.000768285
478.382	NaN	-0.000616673	-0.000715488	-0.000690611	-0.000678812	-0.000655845	-0.000593438	-0.000770334	-0.000682606	-0.000619464	-0.000603113	-0.000602439	-0.000601882	-0.000601209	-0.000600561	-0.000599926	-0.000599291	-0.000598695	-0.000598099	-0.000597387	-0.000596739	-0.000596156	-0.000597142	-0.000601623	-0.000606103	-0.000610024	-0.000613945	-0.000617625	-0.000622346	-0.000626266	-0.000629947	-0.000633627	-0.000637548	-0.000640988	-0.000644589	-0.000649069	-0.00065379	-0.00065747	-0.000661391	-0.000665071	-0.000669792	-0.000672672	-0.000676833	-0.000680273	-0.000684434	-0.000688114	-0.000692035	-0.000696035	-0.000781949
478.969	NaN	-0.000636738	-0.000639009	-0.000683024	-0.000708053	-0.000704169	-0.000661372	-0.000774082	-0.000708834	-0.000632166	-0.000598861	-0.000597489	-0.000596354	-0.000594982	-0.000593662	-0.000592369	-0.000591076	-0.000589862	-0.000588648	-0.000587196	-0.000585877	-0.000584689	-0.000588245	-0.000598156	-0.000608067	-0.000616739	-0.000625411	-0.000633552	-0.000643993	-0.000652665	-0.000660806	-0.000668947	-0.000677619	-0.000685229	-0.000693193	-0.000703104	-0.000713546	-0.000721687	-0.000730359	-0.0007385	-0.000748942	-0.000755313	-0.000764516	-0.000772126	-0.000781329	-0.00078947	-0.000798142	-0.000806991	-0.000801237
479.556	NaN	-0.000654703	-0.000627679	-0.000709991	-0.000698862	-0.000684598	-0.000735293	-0.000683493	-0.000661768	-0.000653262	-0.000650135	-0.000650006	-0.000649899	-0.00064977	-0.000649647	-0.000649525	-0.000649404	-0.00064929	-0.000649176	-0.00064904	-0.000648916	-0.000648804	-0.000655271	-0.000667476	-0.000679681	-0.00069036	-0.000701039	-0.000711064	-0.000723922	-0.000734601	-0.000744626	-0.000754651	-0.00076533	-0.000774702	-0.000784509	-0.000796714	-0.000809572	-0.000819597	-0.000830276	-0.000840301	-0.00085316	-0.000861005	-0.000872338	-0.00088171	-0.000893042	-0.000903068	-0.000913747	-0.000907267	-0.000697351
480.143	NaN	-0.000724489	-0.000681271	-0.000780891	-0.000735334	-0.000729677	-0.00068514	-0.000768575	-0.000655759	-0.000604268	-0.000597467	-0.000597187	-0.000596955	-0.000596675	-0.000596405	-0.000596141	-0.000595877	-0.000595629	-0.000595381	-0.000595085	-0.000594816	-0.000594573	-0.000599778	-0.000607903	-0.000616028	-0.000623137	-0.000630246	-0.00063692	-0.00064548	-0.000652589	-0.000659263	-0.000665937	-0.000673046	-0.000679285	-0.000685814	-0.000693938	-0.000702498	-0.000709172	-0.000716282	-0.000722955	-0.000731515	-0.000736739	-0.000744283	-0.000750522	-0.000758066	-0.00076474	-0.000771849	-0.000763173	-0.000670766
480.731	NaN	-0.000681312	-0.000728449	-0.000769653	-0.000653913	-0.000651155	-0.000662189	-0.000758522	-0.000693664	-0.000652508	-0.000642417	-0.000642001	-0.000641657	-0.000641241	-0.000640841	-0.00064045	-0.000640058	-0.00063969	-0.000639322	-0.000638882	-0.000638482	-0.000638123	-0.000640084	-0.000642698	-0.000645313	-0.0006476	-0.000649888	-0.000652035	-0.00065479	-0.000657077	-0.000659225	-0.000661372	-0.00066366	-0.000665667	-0.000667768	-0.000670382	-0.000673137	-0.000675284	-0.000677572	-0.000679719	-0.000682474	-0.000684154	-0.000686582	-0.000688589	-0.000691017	-0.000693164	-0.000695452	-0.000709453	-0.000686859
481.318	NaN	-0.000674558	-0.000723249	-0.000688915	-0.000615811	-0.00069896	-0.000667801	-0.000749591	-0.000700182	-0.000720967	-0.000748867	-0.000750016	-0.000750967	-0.000752117	-0.000753222	-0.000754305	-0.000755389	-0.000756406	-0.000757422	-0.000758638	-0.000759744	-0.000760751	-0.000761961	-0.000763435	-0.000764909	-0.000766198	-0.000767488	-0.000768698	-0.000770251	-0.00077154	-0.000772751	-0.000773961	-0.000775251	-0.000776382	-0.000777567	-0.00077904	-0.000780593	-0.000781803	-0.000783093	-0.000784303	-0.000785856	-0.000786803	-0.000788172	-0.000789303	-0.000790672	-0.000791882	-0.000793172	-0.000764956	-0.000673464
481.906	NaN	-0.000662317	-0.000656155	-0.000709484	-0.000659009	-0.000739028	-0.000664551	-0.000766365	-0.000728608	-0.000647466	-0.000604987	-0.000603237	-0.000601789	-0.000600039	-0.000598356	-0.000596707	-0.000595057	-0.000593509	-0.00059196	-0.000590109	-0.000588426	-0.00058947	-0.000600665	-0.000614295	-0.000627924	-0.00063985	-0.000651776	-0.000662971	-0.000677331	-0.000689256	-0.000700452	-0.000711648	-0.000723573	-0.000734039	-0.000744991	-0.00075862	-0.00077298	-0.000784176	-0.000796101	-0.000807297	-0.000821656	-0.000830418	-0.000843074	-0.000853539	-0.000866195	-0.000877391	-0.000889317	-0.00084482	-0.000734869
482.493	NaN	-0.000789086	-0.000673812	-0.000710635	-0.000598685	-0.000733662	-0.000646467	-0.000773047	-0.000812225	-0.00070221	-0.000624965	-0.000621782	-0.00061915	-0.000615967	-0.000612907	-0.000609908	-0.000606908	-0.000604093	-0.000601277	-0.000597911	-0.00059485	-0.000597007	-0.00060875	-0.000623047	-0.000637343	-0.000649853	-0.000662362	-0.000674105	-0.000689168	-0.000701677	-0.000713421	-0.000725164	-0.000737674	-0.000748651	-0.00076014	-0.000774436	-0.000789498	-0.000801242	-0.000813751	-0.000825495	-0.000840557	-0.000849748	-0.000863023	-0.000874001	-0.000887276	-0.000899019	-0.000911529	-0.000792251	-0.00067542
483.081	NaN	-0.000773869	-0.000743641	-0.00081023	-0.000629326	-0.000698915	-0.000664665	-0.000774094	-0.000704817	-0.000715688	-0.000741662	-0.000742732	-0.000743617	-0.000744687	-0.000745716	-0.000746725	-0.000747733	-0.00074868	-0.000749627	-0.000750759	-0.000751788	-0.000753383	-0.000755743	-0.000758616	-0.00076149	-0.000764003	-0.000766517	-0.000768878	-0.000771905	-0.000774419	-0.000776779	-0.000779139	-0.000781653	-0.000783859	-0.000786168	-0.000789041	-0.000792068	-0.000794428	-0.000796942	-0.000799302	-0.000802329	-0.000804176	-0.000806844	-0.00080905	-0.000811718	-0.000814078	-0.000816592	-0.000806756	-0.000630576
483.668	NaN	-0.000698756	-0.000739147	-0.000811539	-0.000692132	-0.000715709	-0.000695563	-0.000788065	-0.000775939	-0.000728744	-0.0007032	-0.000702148	-0.000701278	-0.000700225	-0.000699213	-0.000698221	-0.00069723	-0.000696299	-0.000695367	-0.000694254	-0.000693242	-0.00069294	-0.000693008	-0.000693091	-0.000693175	-0.000693247	-0.00069332	-0.000693389	-0.000693476	-0.000693549	-0.000693617	-0.000693686	-0.000693759	-0.000693822	-0.000693889	-0.000693973	-0.00069406	-0.000694129	-0.000694201	-0.00069427	-0.000694357	-0.000694411	-0.000694488	-0.000694552	-0.000694629	-0.000694698	-0.00069477	-0.000723624	-0.000578723
484.256	NaN	-0.00079165	-0.000705683	-0.000797675	-0.000780767	-0.000691374	-0.000741135	-0.000877069	-0.000827282	-0.000690832	-0.000615243	-0.000612128	-0.000609552	-0.000606438	-0.000603443	-0.000600508	-0.000597573	-0.000594818	-0.000592063	-0.000588768	-0.000585774	-0.000592434	-0.000602256	-0.000614213	-0.00062617	-0.000636632	-0.000647095	-0.000656917	-0.000669514	-0.000679977	-0.000689798	-0.00069962	-0.000710083	-0.000719264	-0.000728872	-0.000740829	-0.000753427	-0.000763249	-0.000773711	-0.000783533	-0.000796131	-0.000803817	-0.00081492	-0.000824102	-0.000835204	-0.000845026	-0.000848584	-0.000770359	-0.000609312
484.843	NaN	-0.000752914	-0.000736274	-0.000705095	-0.000714083	-0.0008257	-0.000780316	-0.000798053	-0.000742079	-0.000649131	-0.00059997	-0.000597945	-0.00059627	-0.000594244	-0.000592296	-0.000590388	-0.000588479	-0.000586687	-0.000584895	-0.000582752	-0.000580805	-0.000590965	-0.000602736	-0.000617066	-0.000631396	-0.000643935	-0.000656474	-0.000668245	-0.000683343	-0.000695881	-0.000707652	-0.000719424	-0.000731962	-0.000742966	-0.000754481	-0.000768811	-0.000783909	-0.00079568	-0.000808219	-0.00081999	-0.000835088	-0.0008443	-0.000857606	-0.00086861	-0.000881916	-0.000893687	-0.000878436	-0.000743047	-0.000649076
485.431	NaN	-0.000730148	-0.0008321	-0.000845705	-0.00075368	-0.000770127	-0.000764662	-0.000871823	-0.00075143	-0.000713383	-0.000716683	-0.000716818	-0.000716931	-0.000717067	-0.000717198	-0.000717326	-0.000717454	-0.000717574	-0.000717694	-0.000717838	-0.000718107	-0.000722182	-0.000726348	-0.000731419	-0.000736491	-0.000740928	-0.000745366	-0.000749531	-0.000754875	-0.000759312	-0.000763478	-0.000767644	-0.000772081	-0.000775975	-0.00078005	-0.000785122	-0.000790465	-0.000794631	-0.000799068	-0.000803234	-0.000808577	-0.000811837	-0.000816547	-0.000820441	-0.00082515	-0.000829316	-0.000844411	-0.000776804	-0.000704981
486.019	NaN	-0.000713262	-0.000913537	-0.000889124	-0.000793997	-0.000642424	-0.000668439	-0.000910617	-0.000774085	-0.000732917	-0.00074174	-0.000742104	-0.000742405	-0.000742768	-0.000743118	-0.00074346	-0.000743803	-0.000744125	-0.000744446	-0.000744831	-0.000745953	-0.000750779	-0.000755712	-0.000761717	-0.000767723	-0.000772977	-0.000778232	-0.000783165	-0.000789492	-0.000794747	-0.00079968	-0.000804613	-0.000809868	-0.000814479	-0.000819305	-0.000825311	-0.000831638	-0.000836571	-0.000841826	-0.000846759	-0.000853086	-0.000856946	-0.000862523	-0.000867134	-0.000872711	-0.000877644	-0.00085232	-0.000698072	-0.000722379
486.606	NaN	-0.000790135	-0.000821621	-0.000883048	-0.000835772	-0.000728566	-0.000654895	-0.000892068	-0.000740109	-0.000697409	-0.000708216	-0.000708662	-0.00070903	-0.000709475	-0.000709903	-0.000710323	-0.000710743	-0.000711137	-0.000711531	-0.000712002	-0.00071426	-0.000720604	-0.000727089	-0.000734984	-0.000742879	-0.000749787	-0.000756695	-0.00076318	-0.000771498	-0.000778406	-0.000784891	-0.000791376	-0.000798284	-0.000804346	-0.00081069	-0.000818585	-0.000826903	-0.000833388	-0.000840296	-0.000846781	-0.000855099	-0.000860174	-0.000867505	-0.000873568	-0.000880899	-0.000887384	-0.000811844	-0.000694163	-0.00072212
487.194	NaN	-0.000706239	-0.000755989	-0.00080384	-0.000826487	-0.000718979	-0.000792996	-0.000930329	-0.000821022	-0.000753803	-0.000736135	-0.000735407	-0.000734805	-0.000734077	-0.000733377	-0.000732691	-0.000732005	-0.000731361	-0.000730717	-0.000729947	-0.000732576	-0.000739469	-0.000746516	-0.000755095	-0.000763674	-0.000771181	-0.000778687	-0.000785734	-0.000794773	-0.000802279	-0.000809326	-0.000816373	-0.00082388	-0.000830467	-0.000837361	-0.00084594	-0.000854978	-0.000862025	-0.000869531	-0.000876578	-0.000885617	-0.000891132	-0.000899098	-0.000905685	-0.000913651	-0.000920698	-0.000855374	-0.000704042	-0.000772974
487.782	NaN	-0.0008289	-0.00080054	-0.000804929	-0.000847514	-0.000848565	-0.00070556	-0.000868307	-0.00086459	-0.000799944	-0.000764242	-0.000762771	-0.000761554	-0.000760083	-0.000758669	-0.000757282	-0.000755896	-0.000754595	-0.000753293	-0.000751737	-0.000756659	-0.000766362	-0.00077628	-0.000788355	-0.000800429	-0.000810995	-0.00082156	-0.000831478	-0.0008442	-0.000854765	-0.000864683	-0.000874601	-0.000885167	-0.000894438	-0.000904141	-0.000916215	-0.000928937	-0.000938855	-0.00094942	-0.000959339	-0.00097206	-0.000979822	-0.000991034	-0.00100031	-0.00101152	-0.00102144	-0.000891629	-0.000648624	-0.000709945
488.37	NaN	-0.000802347	-0.000752116	-0.000834419	-0.000864897	-0.000974989	-0.000733	-0.000912317	-0.000889982	-0.000802721	-0.000756865	-0.000754976	-0.000753414	-0.000751524	-0.000749707	-0.000747927	-0.000746147	-0.000744475	-0.000742804	-0.000740805	-0.000746075	-0.000754399	-0.000762908	-0.000773267	-0.000783625	-0.000792689	-0.000801753	-0.000810262	-0.000821175	-0.000830239	-0.000838748	-0.000847257	-0.000856321	-0.000864275	-0.000872598	-0.000882957	-0.000893871	-0.000902379	-0.000911443	-0.000919952	-0.000930866	-0.000937525	-0.000947143	-0.000955097	-0.000964716	-0.000973225	-0.000888567	-0.000732448	-0.000754853
488.958	NaN	-0.000873265	-0.00091673	-0.000933198	-0.000815835	-0.000921245	-0.00081446	-0.000914095	-0.000893715	-0.000821939	-0.000782928	-0.000781321	-0.000779992	-0.000778384	-0.000776839	-0.000775324	-0.000773809	-0.000772387	-0.000770965	-0.000769265	-0.000772963	-0.000777775	-0.000782693	-0.00078868	-0.000794667	-0.000799906	-0.000805145	-0.000810063	-0.000816371	-0.00082161	-0.000826528	-0.000831446	-0.000836685	-0.000841282	-0.000846093	-0.000852081	-0.000858389	-0.000863307	-0.000868546	-0.000873464	-0.000879772	-0.000883621	-0.00088918	-0.000893778	-0.000899337	-0.000905279	-0.000916803	-0.00071285	-0.000845282
489.546	NaN	-0.000921672	-0.000988361	-0.000913494	-0.000880457	-0.000938651	-0.000892756	-0.00099087	-0.000884189	-0.000798317	-0.000766864	-0.000765568	-0.000764497	-0.000763201	-0.000761955	-0.000760733	-0.000759512	-0.000758366	-0.000757219	-0.000755849	-0.000759782	-0.000763952	-0.000768216	-0.000773406	-0.000778595	-0.000783137	-0.000787678	-0.000791941	-0.000797409	-0.00080195	-0.000806213	-0.000810476	-0.000815018	-0.000819003	-0.000823173	-0.000828363	-0.000833831	-0.000838094	-0.000842635	-0.000846899	-0.000852366	-0.000855703	-0.000860522	-0.000864507	-0.000869326	-0.00086975	-0.000810804	-0.000631526	-0.000786348
490.134	NaN	-0.000877695	-0.00101342	-0.000860584	-0.000959464	-0.00103586	-0.000808966	-0.000932075	-0.000936581	-0.000827871	-0.000761443	-0.000758706	-0.000756443	-0.000753705	-0.000751074	-0.000748494	-0.000745915	-0.000743494	-0.000741073	-0.000738182	-0.000747037	-0.000755007	-0.000763153	-0.000773071	-0.000782989	-0.000791667	-0.000800345	-0.000808491	-0.00081894	-0.000827618	-0.000835765	-0.000843912	-0.00085259	-0.000860205	-0.000868175	-0.000878092	-0.000888541	-0.000896688	-0.000905366	-0.000913513	-0.000923962	-0.000930337	-0.000939547	-0.000947162	-0.000956371	-0.000939031	-0.000830084	-0.000754099	-0.000811344
490.722	NaN	-0.000881593	-0.000974086	-0.000841795	-0.000908298	-0.000897288	-0.000768281	-0.000893981	-0.00089625	-0.000852107	-0.000827519	-0.000826505	-0.000825668	-0.000824655	-0.00082368	-0.000822726	-0.000821771	-0.000820875	-0.000819979	-0.000819953	-0.000827739	-0.000834747	-0.00084191	-0.00085063	-0.00085935	-0.000866981	-0.000874611	-0.000881774	-0.000890962	-0.000898592	-0.000905755	-0.000912918	-0.000920548	-0.000927244	-0.000934252	-0.000942972	-0.000952159	-0.000959322	-0.000966953	-0.000974116	-0.000983303	-0.000988909	-0.000997007	-0.0010037	-0.0010118	-0.000977237	-0.000842645	-0.000753459	-0.000777864
491.31	NaN	-0.000820041	-0.000972383	-0.000811689	-0.000961235	-0.000878797	-0.000889211	-0.000939353	-0.000838003	-0.000835356	-0.000854415	-0.0008552	-0.000855849	-0.000856635	-0.00085739	-0.00085813	-0.00085887	-0.000859564	-0.000860259	-0.00086214	-0.000867305	-0.000871954	-0.000876706	-0.000882491	-0.000888277	-0.000893339	-0.000898401	-0.000903153	-0.000909248	-0.000914311	-0.000919063	-0.000923815	-0.000928877	-0.000933319	-0.000937968	-0.000943754	-0.000949849	-0.000954601	-0.000959663	-0.000964415	-0.000970511	-0.00097423	-0.000979602	-0.000984044	-0.000989416	-0.000949215	-0.000801476	-0.00073004	-0.000859669
491.898	NaN	-0.000924216	-0.00105114	-0.000920743	-0.000991848	-0.0009597	-0.00101384	-0.001036	-0.00095902	-0.000877302	-0.000840276	-0.00083875	-0.000837488	-0.000835963	-0.000834496	-0.000833058	-0.00083162	-0.000830271	-0.000828921	-0.000830377	-0.000837529	-0.000843965	-0.000850544	-0.000858554	-0.000866563	-0.000873572	-0.00088058	-0.000887159	-0.000895598	-0.000902606	-0.000909185	-0.000915765	-0.000922773	-0.000928923	-0.000935359	-0.000943369	-0.000951807	-0.000958387	-0.000965395	-0.000971974	-0.000980413	-0.000985562	-0.000992999	-0.000999149	-0.00100659	-0.000984952	-0.0008462	-0.000828635	-0.000929152
492.486	NaN	-0.000964825	-0.000976223	-0.000916801	-0.000914216	-0.000991297	-0.00103021	-0.000984397	-0.000877879	-0.00091898	-0.000963616	-0.000965455	-0.000966976	-0.000968815	-0.000970584	-0.000972317	-0.00097405	-0.000975677	-0.000977304	-0.00097861	-0.00097903	-0.000979408	-0.000979795	-0.000980265	-0.000980736	-0.000981147	-0.000981559	-0.000981945	-0.000982441	-0.000982853	-0.000983239	-0.000983625	-0.000984037	-0.000984398	-0.000984776	-0.000985247	-0.000985743	-0.000986129	-0.000986541	-0.000986927	-0.000987423	-0.000987725	-0.000988162	-0.000988523	-0.00098896	-0.00103206	-0.000847978	-0.000817332	-0.000857684
493.074	NaN	-0.000995047	-0.000956898	-0.000956178	-0.000938542	-0.000931507	-0.000897657	-0.000977857	-0.000929005	-0.000945085	-0.00096678	-0.000967674	-0.000968413	-0.000969307	-0.000970166	-0.000971009	-0.000971851	-0.000972642	-0.000973432	-0.000974697	-0.000976096	-0.000977355	-0.000978643	-0.00098021	-0.000981777	-0.000983148	-0.000984519	-0.000985807	-0.000987458	-0.000988829	-0.000990116	-0.000991403	-0.000992775	-0.000993978	-0.000995237	-0.000996804	-0.000998455	-0.000999743	-0.00100111	-0.0010024	-0.00100405	-0.00100506	-0.00100651	-0.00100772	-0.00100917	-0.000950305	-0.000839841	-0.000880968	-0.000888274
493.662	NaN	-0.000911912	-0.000997971	-0.000968095	-0.0010333	-0.000956708	-0.000912264	-0.000951871	-0.000924521	-0.000930586	-0.000940695	-0.000941111	-0.000941456	-0.000941872	-0.000942273	-0.000942665	-0.000943058	-0.000943426	-0.000943795	-0.000945874	-0.00094859	-0.000951035	-0.000953533	-0.000956575	-0.000959617	-0.000962278	-0.00096494	-0.000967439	-0.000970643	-0.000973305	-0.000975803	-0.000978302	-0.000980964	-0.000983299	-0.000985744	-0.000988785	-0.00099199	-0.000994489	-0.00099715	-0.000999649	-0.00100285	-0.00100481	-0.00100763	-0.00100997	-0.00101273	-0.00101467	-0.000903955	-0.000875247	-0.000769491
494.25	NaN	-0.000890814	-0.00110507	-0.000983703	-0.00105945	-0.000981485	-0.000845956	-0.000930234	-0.000988561	-0.000891091	-0.000821691	-0.000818832	-0.000816467	-0.000813608	-0.000810858	-0.000808163	-0.000805469	-0.000802939	-0.00080041	-0.000805653	-0.000812933	-0.000819484	-0.000826181	-0.000834334	-0.000842488	-0.000849621	-0.000856755	-0.000863453	-0.000872042	-0.000879176	-0.000885874	-0.000892571	-0.000899705	-0.000905965	-0.000912517	-0.00092067	-0.00092926	-0.000935957	-0.000943091	-0.000949788	-0.000958378	-0.000963619	-0.00097119	-0.00097745	-0.00101545	-0.00111538	-0.000952873	-0.000796669	-0.000793397
494.839	NaN	-0.000889072	-0.00107118	-0.000951493	-0.00102816	-0.000997361	-0.000868571	-0.000890051	-0.00104087	-0.000949128	-0.000864952	-0.000861484	-0.000858616	-0.000855147	-0.000851812	-0.000848544	-0.000845276	-0.000842207	-0.000839139	-0.000844154	-0.000850053	-0.000855362	-0.000860789	-0.000867396	-0.000874002	-0.000879783	-0.000885564	-0.000890991	-0.000897952	-0.000903733	-0.00090916	-0.000914587	-0.000920368	-0.000925441	-0.00093075	-0.000937357	-0.000944318	-0.000949745	-0.000955526	-0.000960953	-0.000967913	-0.000972161	-0.000978296	-0.000983369	-0.0010396	-0.00109791	-0.000932128	-0.000882627	-0.000889377
495.427	NaN	-0.000972961	-0.00109465	-0.000941669	-0.00100775	-0.00105545	-0.00104962	-0.00104335	-0.000980382	-0.000948015	-0.000938946	-0.000938572	-0.000938263	-0.00093789	-0.00093753	-0.000937178	-0.000936826	-0.000936496	-0.000936165	-0.000941342	-0.000946261	-0.000950687	-0.000955212	-0.000960721	-0.00096623	-0.00097105	-0.00097587	-0.000980395	-0.000986198	-0.000991018	-0.000995543	-0.00100007	-0.00100489	-0.00100912	-0.00101354	-0.00101905	-0.00102486	-0.00102938	-0.0010342	-0.00103873	-0.00104453	-0.00104807	-0.00105319	-0.00105742	-0.00105898	-0.00103526	-0.000969815	-0.000955231	-0.00100399
496.015	NaN	-0.00103374	-0.00105394	-0.000974415	-0.00104217	-0.00111815	-0.000998714	-0.00107209	-0.00106058	-0.00103493	-0.00102326	-0.00102278	-0.00102238	-0.0010219	-0.00102143	-0.00102098	-0.00102053	-0.0010201	-0.00102013	-0.00102664	-0.00103257	-0.0010379	-0.00104335	-0.00104998	-0.00105662	-0.00106242	-0.00106823	-0.00107367	-0.00108066	-0.00108647	-0.00109192	-0.00109737	-0.00110317	-0.00110827	-0.0011136	-0.00112023	-0.00112722	-0.00113267	-0.00113847	-0.00114392	-0.00115091	-0.00115518	-0.00116134	-0.00116643	-0.00112451	-0.00100681	-0.000959169	-0.000988227	-0.000992539
496.604	NaN	-0.00110488	-0.00104759	-0.000976685	-0.000977688	-0.00109421	-0.000877824	-0.00102139	-0.00108558	-0.00101426	-0.000962803	-0.000960683	-0.000958929	-0.000956809	-0.00095477	-0.000952772	-0.000950774	-0.000948898	-0.000949054	-0.000958856	-0.000967767	-0.000975786	-0.000983984	-0.000993964	-0.00100394	-0.00101268	-0.00102141	-0.00102961	-0.00104012	-0.00104885	-0.00105705	-0.00106525	-0.00107398	-0.00108164	-0.00108966	-0.00109964	-0.00111016	-0.00111836	-0.00112709	-0.00113529	-0.0011458	-0.00115222	-0.00116148	-0.00116915	-0.0011038	-0.00100441	-0.000945185	-0.0010238	-0.00112111
497.192	NaN	-0.00106554	-0.00113191	-0.00110543	-0.00105706	-0.00112382	-0.000962741	-0.00112789	-0.00114577	-0.00109323	-0.00106224	-0.00106097	-0.00105991	-0.00105863	-0.0010574	-0.0010562	-0.001055	-0.00105387	-0.00105571	-0.00106527	-0.00107397	-0.00108179	-0.00108979	-0.00109952	-0.00110926	-0.00111777	-0.00112629	-0.00113429	-0.00114455	-0.00115306	-0.00116106	-0.00116906	-0.00117758	-0.00118505	-0.00119287	-0.00120261	-0.00121287	-0.00122086	-0.00122938	-0.00123738	-0.00124763	-0.00125389	-0.00126293	-0.00127041	-0.00121932	-0.0010821	-0.00100988	-0.00105705	-0.0010074
497.781	NaN	-0.00105589	-0.0011911	-0.00111218	-0.00118591	-0.00116717	-0.00100237	-0.00104429	-0.00124264	-0.00116905	-0.00109015	-0.0010869	-0.00108421	-0.00108096	-0.00107783	-0.00107477	-0.00107171	-0.00106883	-0.00106869	-0.00107252	-0.00107601	-0.00107915	-0.00108235	-0.00108626	-0.00109016	-0.00109358	-0.00109699	-0.0011002	-0.00110431	-0.00110773	-0.00111094	-0.00111414	-0.00111756	-0.00112056	-0.00112369	-0.0011276	-0.00113171	-0.00113492	-0.00113834	-0.00114154	-0.00114566	-0.00114817	-0.00115179	-0.00115479	-0.00125713	-0.00104536	-0.00104371	-0.00102746	-0.0010581
498.369	NaN	-0.00109994	-0.00129404	-0.00104478	-0.00128737	-0.0010611	-0.000895682	-0.00111053	-0.00122597	-0.00114204	-0.00107609	-0.00107337	-0.00107113	-0.00106841	-0.0010658	-0.00106324	-0.00106068	-0.00105827	-0.00106021	-0.00106641	-0.00107204	-0.00107711	-0.00108229	-0.0010886	-0.00109491	-0.00110043	-0.00110595	-0.00111113	-0.00111777	-0.00112329	-0.00112848	-0.00113366	-0.00113918	-0.00114402	-0.00114909	-0.0011554	-0.00116204	-0.00116722	-0.00117274	-0.00117793	-0.00118457	-0.00118863	-0.00119448	-0.00119933	-0.00130313	-0.00100561	-0.000957146	-0.00113172	-0.00114639
498.958	NaN	-0.000984252	-0.00118923	-0.00107051	-0.00114147	-0.00112781	-0.00114658	-0.00106633	-0.00119827	-0.00113121	-0.00106497	-0.00106225	-0.00105999	-0.00105726	-0.00105464	-0.00105206	-0.00104949	-0.00104708	-0.00104934	-0.00105448	-0.00105916	-0.00106337	-0.00106767	-0.00107291	-0.00107815	-0.00108273	-0.00108731	-0.00109162	-0.00109713	-0.00110172	-0.00110602	-0.00111032	-0.00111491	-0.00111893	-0.00112314	-0.00112838	-0.0011339	-0.0011382	-0.00114278	-0.00114709	-0.0011526	-0.00115597	-0.00116084	-0.0011786	-0.00128642	-0.00107347	-0.000991163	-0.00102621	-0.0011155
499.546	NaN	-0.00114303	-0.00117724	-0.0011434	-0.00116537	-0.00118718	-0.00116224	-0.00115544	-0.00123505	-0.00115027	-0.00108442	-0.00108171	-0.00107946	-0.00107675	-0.00107414	-0.00107158	-0.00106903	-0.00106663	-0.00106937	-0.00107403	-0.00107826	-0.00108207	-0.00108597	-0.00109071	-0.00109545	-0.0010996	-0.00110374	-0.00110764	-0.00111263	-0.00111678	-0.00112067	-0.00112457	-0.00112872	-0.00113236	-0.00113617	-0.00114091	-0.0011459	-0.0011498	-0.00115394	-0.00115784	-0.00116283	-0.00116588	-0.00117028	-0.00119729	-0.00124378	-0.00111734	-0.00115748	-0.00109321	-0.00109249
500.135	NaN	-0.00118148	-0.00125278	-0.00123013	-0.00115497	-0.00122597	-0.00120747	-0.00115516	-0.00118976	-0.00117825	-0.00116401	-0.00116343	-0.00116294	-0.00116235	-0.00116179	-0.00116124	-0.00116068	-0.00116017	-0.00116682	-0.00117532	-0.00118305	-0.00119	-0.00119711	-0.00120577	-0.00121443	-0.001222	-0.00122957	-0.00123668	-0.0012458	-0.00125338	-0.00126049	-0.0012676	-0.00127517	-0.00128182	-0.00128878	-0.00129743	-0.00130655	-0.00131366	-0.00132124	-0.00132835	-0.00133747	-0.00134303	-0.00135107	-0.00133233	-0.0011893	-0.00105783	-0.00108099	-0.00109119	-0.00114475
500.724	NaN	-0.00126113	-0.00122332	-0.00129286	-0.00130192	-0.00138658	-0.00118086	-0.00118963	-0.00125352	-0.00121328	-0.00117849	-0.00117706	-0.00117588	-0.00117444	-0.00117306	-0.00117171	-0.00117036	-0.00116935	-0.00117225	-0.00117571	-0.00117886	-0.00118169	-0.00118459	-0.00118811	-0.00119164	-0.00119472	-0.00119781	-0.00120071	-0.00120442	-0.00120751	-0.0012104	-0.0012133	-0.00121638	-0.00121909	-0.00122193	-0.00122545	-0.00122917	-0.00123206	-0.00123515	-0.00123804	-0.00124176	-0.00124403	-0.0012473	-0.00129503	-0.00122468	-0.00114208	-0.00121926	-0.00121533	-0.00117274
501.312	NaN	-0.00126972	-0.00118172	-0.00134611	-0.00128243	-0.00125414	-0.00111501	-0.00109847	-0.00125051	-0.00132043	-0.00133734	-0.00133803	-0.00133861	-0.00133931	-0.00133998	-0.00134063	-0.00134129	-0.0013409	-0.001336	-0.00133013	-0.0013248	-0.00132001	-0.0013151	-0.00130913	-0.00130316	-0.00129794	-0.00129272	-0.00128781	-0.00128152	-0.0012763	-0.00127139	-0.00126649	-0.00126127	-0.00125668	-0.00125189	-0.00124592	-0.00123963	-0.00123472	-0.0012295	-0.00122459	-0.0012183	-0.00121447	-0.00120892	-0.00118654	-0.00113352	-0.00114473	-0.00117452	-0.00116892	-0.00119343
501.901	NaN	-0.00129924	-0.00135667	-0.00130507	-0.00132084	-0.00123057	-0.00128595	-0.00123103	-0.00129337	-0.00130196	-0.00129532	-0.00129505	-0.00129483	-0.00129455	-0.00129429	-0.00129403	-0.00129377	-0.0012942	-0.00129617	-0.00129853	-0.00130067	-0.0013026	-0.00130457	-0.00130697	-0.00130937	-0.00131148	-0.00131358	-0.00131555	-0.00131808	-0.00132018	-0.00132215	-0.00132412	-0.00132622	-0.00132806	-0.00132999	-0.00133239	-0.00133492	-0.00133689	-0.00133899	-0.00134097	-0.00134349	-0.00134504	-0.00134727	-0.00134932	-0.00114936	-0.00117331	-0.0012551	-0.00130732	-0.00130871
502.49	NaN	-0.00137123	-0.00123793	-0.0012674	-0.00127038	-0.00123607	-0.00126938	-0.00132267	-0.00129503	-0.00126371	-0.00125055	-0.00125	-0.00124956	-0.00124901	-0.00124849	-0.00124798	-0.00124747	-0.00124885	-0.00125279	-0.00125749	-0.00126176	-0.00126561	-0.00126954	-0.00127433	-0.00127912	-0.00128331	-0.0012875	-0.00129143	-0.00129647	-0.00130066	-0.0013046	-0.00130853	-0.00131272	-0.00131639	-0.00132024	-0.00132503	-0.00133007	-0.00133401	-0.0013382	-0.00134213	-0.00134717	-0.00135025	-0.0013547	-0.00139222	-0.00120072	-0.00120401	-0.00126292	-0.0013733	-0.00137922
503.079	NaN	-0.0013537	-0.0013513	-0.00124896	-0.00143421	-0.00132747	-0.00130386	-0.00135058	-0.00130188	-0.00125854	-0.00124151	-0.0012408	-0.00124022	-0.00123952	-0.00123885	-0.00123818	-0.00123752	-0.0012429	-0.00125335	-0.00126585	-0.00127721	-0.00128743	-0.00129788	-0.0013106	-0.00132332	-0.00133445	-0.00134558	-0.00135603	-0.00136944	-0.00138057	-0.00139102	-0.00140147	-0.0014126	-0.00142237	-0.00143259	-0.00144531	-0.00145871	-0.00146916	-0.00148029	-0.00149074	-0.00150415	-0.00151233	-0.00152269	-0.00146591	-0.00133962	-0.00137657	-0.00137299	-0.00132253	-0.001339
503.668	NaN	-0.00145563	-0.00143277	-0.00125834	-0.00135262	-0.00132689	-0.00128993	-0.00138389	-0.00146418	-0.00137807	-0.00131536	-0.00131278	-0.00131064	-0.00130806	-0.00130558	-0.00130314	-0.00130071	-0.00130621	-0.0013157	-0.00132705	-0.00133737	-0.00134665	-0.00135615	-0.0013677	-0.00137926	-0.00138937	-0.00139948	-0.00140897	-0.00142115	-0.00143126	-0.00144075	-0.00145024	-0.00146035	-0.00146923	-0.00147851	-0.00149007	-0.00150224	-0.00151173	-0.00152184	-0.00153134	-0.00154351	-0.00155094	-0.00156387	-0.00158748	-0.00132838	-0.00145474	-0.00148493	-0.00131513	-0.00123346
504.257	NaN	-0.00153256	-0.0015133	-0.00132998	-0.00142449	-0.00138317	-0.00125053	-0.00135954	-0.00146804	-0.00143723	-0.00140392	-0.00140255	-0.00140141	-0.00140004	-0.00139872	-0.00139743	-0.00139613	-0.00139947	-0.00140408	-0.0014096	-0.00141462	-0.00141913	-0.00142374	-0.00142936	-0.00143498	-0.0014399	-0.00144481	-0.00144943	-0.00145535	-0.00146026	-0.00146488	-0.00146949	-0.00147441	-0.00147872	-0.00148323	-0.00148885	-0.00149477	-0.00149939	-0.0015043	-0.00150892	-0.00151483	-0.00151845	-0.00152979	-0.00153958	-0.00134335	-0.00139613	-0.00147808	-0.0013508	-0.00125007
504.846	NaN	-0.00149741	-0.00153355	-0.00140113	-0.00146027	-0.00143038	-0.00139042	-0.00137992	-0.00158768	-0.00152381	-0.00145189	-0.00144893	-0.00144648	-0.00144352	-0.00144067	-0.00143787	-0.00143508	-0.00143839	-0.00144238	-0.00144714	-0.00145147	-0.00145537	-0.00145935	-0.00146421	-0.00146906	-0.0014733	-0.00147754	-0.00148153	-0.00148664	-0.00149088	-0.00149487	-0.00149885	-0.00150309	-0.00150682	-0.00151072	-0.00151557	-0.00152068	-0.00152466	-0.0015289	-0.00153289	-0.001538	-0.00154112	-0.00152015	-0.00146272	-0.00140183	-0.00138364	-0.00143962	-0.00134451	-0.00137099
505.435	NaN	-0.00155408	-0.0016104	-0.00151707	-0.00143777	-0.00146707	-0.00145134	-0.00155794	-0.00164856	-0.00159867	-0.00155684	-0.00155512	-0.0015537	-0.00155197	-0.00155032	-0.00154869	-0.00154709	-0.00154698	-0.00154688	-0.00154675	-0.00154663	-0.00154653	-0.00154642	-0.00154629	-0.00154616	-0.00154605	-0.00154593	-0.00154582	-0.00154569	-0.00154557	-0.00154547	-0.00154536	-0.00154525	-0.00154515	-0.00154504	-0.00154491	-0.00154477	-0.00154467	-0.00154455	-0.00154445	-0.00154431	-0.00154422	-0.00153864	-0.0015212	-0.00147146	-0.00142619	-0.00144535	-0.00152359	-0.00149449
506.024	NaN	-0.00157873	-0.00173123	-0.00154476	-0.00164394	-0.0015213	-0.00156168	-0.00155654	-0.0015768	-0.00148831	-0.0014321	-0.00142978	-0.00142787	-0.00142555	-0.00142332	-0.00142114	-0.00142003	-0.00142601	-0.00143199	-0.00143915	-0.00144565	-0.0014515	-0.00145748	-0.00146476	-0.00147204	-0.00147841	-0.00148478	-0.00149076	-0.00149844	-0.00150481	-0.00151079	-0.00151677	-0.00152314	-0.00152873	-0.00153458	-0.00154186	-0.00154953	-0.00155552	-0.00156189	-0.00156787	-0.00157554	-0.00158022	-0.00164913	-0.0016443	-0.00148773	-0.00145267	-0.00147702	-0.00152951	-0.00158785
506.613	NaN	-0.00170471	-0.00174684	-0.00164204	-0.00172602	-0.00155391	-0.00168811	-0.001623	-0.00152767	-0.00150971	-0.00151234	-0.00151245	-0.00151254	-0.00151264	-0.00151275	-0.00151285	-0.00151423	-0.00151942	-0.00152461	-0.00153082	-0.00153646	-0.00154154	-0.00154674	-0.00155306	-0.00155938	-0.00156491	-0.00157044	-0.00157563	-0.00158229	-0.00158782	-0.00159301	-0.0015982	-0.00160373	-0.00160859	-0.00161367	-0.00161999	-0.00162665	-0.00163184	-0.00163737	-0.00164256	-0.00164922	-0.00165328	-0.00166846	-0.00156213	-0.00143422	-0.00150211	-0.00155999	-0.00151187	-0.00152779
507.202	NaN	-0.00166968	-0.0017047	-0.00170356	-0.00179585	-0.00177058	-0.00163823	-0.00168025	-0.00166601	-0.00159734	-0.00155994	-0.0015584	-0.00155712	-0.00155558	-0.0015541	-0.00155265	-0.00155472	-0.00156297	-0.00157121	-0.00158107	-0.00159003	-0.0015981	-0.00160635	-0.00161638	-0.00162642	-0.0016352	-0.00164399	-0.00165223	-0.00166281	-0.00167159	-0.00167984	-0.00168808	-0.00169687	-0.00170457	-0.00171264	-0.00172268	-0.00173325	-0.0017415	-0.00175028	-0.00175853	-0.0017691	-0.00177556	-0.00172733	-0.00161832	-0.0015631	-0.00163475	-0.00165863	-0.00156651	-0.00161287
507.791	NaN	-0.00184416	-0.00183462	-0.00182205	-0.00190601	-0.00191721	-0.00170218	-0.00179501	-0.00181841	-0.00170373	-0.00163457	-0.00163172	-0.00162936	-0.00162651	-0.00162377	-0.00162109	-0.00162396	-0.00163295	-0.00164194	-0.00165268	-0.00166245	-0.00167124	-0.00168023	-0.00169117	-0.00170212	-0.00171169	-0.00172126	-0.00173025	-0.00174178	-0.00175135	-0.00176034	-0.00176933	-0.0017789	-0.00178731	-0.0017961	-0.00180704	-0.00181857	-0.00182756	-0.00183713	-0.00184612	-0.00185765	-0.00186468	-0.00178392	-0.00181029	-0.00170499	-0.00174331	-0.00175275	-0.00172573	-0.00159325
508.38	NaN	-0.00185991	-0.00180657	-0.00165136	-0.00203065	-0.00206217	-0.00174462	-0.00187546	-0.00180181	-0.00176574	-0.00175915	-0.00175887	-0.00175865	-0.00175838	-0.00175812	-0.00175786	-0.00176456	-0.00177594	-0.00178731	-0.00180092	-0.00181328	-0.00182441	-0.00183579	-0.00184964	-0.00186349	-0.00187561	-0.00188773	-0.0018991	-0.0019137	-0.00192582	-0.00193719	-0.00194857	-0.00196069	-0.00197132	-0.00198245	-0.0019963	-0.00201089	-0.00202227	-0.00203439	-0.00204577	-0.00206036	-0.00206926	-0.00190392	-0.00176035	-0.00183033	-0.00181905	-0.0017801	-0.00185134	-0.00151339
508.97	NaN	-0.00201259	-0.00201479	-0.00190263	-0.00205143	-0.00197084	-0.00189857	-0.00195356	-0.00192952	-0.00194304	-0.00195598	-0.00195652	-0.00195696	-0.00195749	-0.001958	-0.00195851	-0.00196321	-0.00196956	-0.00197591	-0.00198351	-0.00199041	-0.00199662	-0.00200298	-0.00201071	-0.00201844	-0.00202521	-0.00203197	-0.00203833	-0.00204647	-0.00205324	-0.00205959	-0.00206594	-0.00207271	-0.00207865	-0.00208486	-0.00209259	-0.00210074	-0.00210709	-0.00211386	-0.00212021	-0.00212836	-0.00212768	-0.00202843	-0.00190042	-0.00181709	-0.00190427	-0.00181463	-0.00207589	-0.00178659
509.559	NaN	-0.00215053	-0.00206381	-0.00209817	-0.00216455	-0.00209686	-0.00214065	-0.00204852	-0.00209494	-0.00200529	-0.00194347	-0.00194093	-0.00193882	-0.00193627	-0.00193382	-0.00193142	-0.00193868	-0.00194807	-0.00195746	-0.00196869	-0.00197889	-0.00198808	-0.00199747	-0.0020089	-0.00202034	-0.00203034	-0.00204034	-0.00204973	-0.00206178	-0.00207178	-0.00208117	-0.00209056	-0.00210057	-0.00210934	-0.00211853	-0.00212996	-0.00214201	-0.0021514	-0.0021614	-0.00217079	-0.00218284	-0.00219121	-0.00215238	-0.00192116	-0.00192932	-0.00204101	-0.00200341	-0.00201863	-0.00203294
510.148	NaN	-0.00216513	-0.00211282	-0.00209644	-0.0022425	-0.00229742	-0.00224262	-0.00214102	-0.002238	-0.00217836	-0.00212665	-0.00212452	-0.00212276	-0.00212063	-0.00211858	-0.00211657	-0.00211997	-0.00212383	-0.00212768	-0.00213228	-0.00213647	-0.00214023	-0.00214409	-0.00214877	-0.00215346	-0.00215756	-0.00216167	-0.00216552	-0.00217046	-0.00217456	-0.00217841	-0.00218226	-0.00218636	-0.00218996	-0.00219373	-0.00219842	-0.00220336	-0.00220721	-0.00221131	-0.00221516	-0.0022201	-0.0022188	-0.0021835	-0.00212385	-0.00209242	-0.00206488	-0.00222515	-0.00212219	-0.00206846
510.738	NaN	-0.00226116	-0.00237825	-0.0023441	-0.00230032	-0.00243036	-0.00232501	-0.00224744	-0.00224999	-0.00221832	-0.00219795	-0.00219711	-0.00219641	-0.00219557	-0.00219477	-0.00219397	-0.00220177	-0.00220915	-0.00221652	-0.00222535	-0.00223336	-0.00224058	-0.00224796	-0.00225694	-0.00226592	-0.00227378	-0.00228164	-0.00228902	-0.00229848	-0.00230634	-0.00231372	-0.00232109	-0.00232895	-0.00233585	-0.00234307	-0.00235205	-0.00236151	-0.00236889	-0.00237675	-0.00238412	-0.00239359	-0.00239457	-0.00232109	-0.00220919	-0.00216561	-0.00217329	-0.00224073	-0.00221769	-0.00214859
511.327	NaN	-0.00227841	-0.00249963	-0.00231891	-0.00256234	-0.00250619	-0.00232493	-0.00238114	-0.00245701	-0.00233066	-0.00224703	-0.00224358	-0.00224073	-0.00223728	-0.00223397	-0.00223179	-0.00223928	-0.00224632	-0.00225336	-0.00226177	-0.00226941	-0.0022763	-0.00228333	-0.0022919	-0.00230046	-0.00230795	-0.00231545	-0.00232248	-0.00233151	-0.002339	-0.00234604	-0.00235307	-0.00236057	-0.00236714	-0.00237402	-0.00238259	-0.00239161	-0.00239865	-0.00240614	-0.00241318	-0.0024222	-0.00251685	-0.00245974	-0.00231232	-0.00229815	-0.00230116	-0.00230872	-0.00232389	-0.00233129
511.916	NaN	-0.00245491	-0.00259261	-0.00240779	-0.00280884	-0.00253105	-0.00241366	-0.00246107	-0.0025578	-0.00254784	-0.00252882	-0.00252803	-0.00252738	-0.0025266	-0.00252585	-0.00252557	-0.00252705	-0.00252845	-0.00252985	-0.00253152	-0.00253304	-0.00253441	-0.0025358	-0.00253751	-0.00253921	-0.0025407	-0.00254218	-0.00254358	-0.00254537	-0.00254686	-0.00254826	-0.00254966	-0.00255115	-0.00255245	-0.00255382	-0.00255552	-0.00255731	-0.00255871	-0.0025602	-0.0025616	-0.00256339	-0.00265487	-0.00257517	-0.0025283	-0.0025064	-0.00243872	-0.00250527	-0.00249768	-0.00248485
512.506	NaN	-0.0028761	-0.00279989	-0.00264921	-0.00296845	-0.00268341	-0.00280847	-0.00279703	-0.00280621	-0.00272742	-0.00267989	-0.00267793	-0.00267631	-0.00267436	-0.00267247	-0.0026733	-0.00268005	-0.00268638	-0.00269272	-0.00270029	-0.00270717	-0.00271337	-0.0027197	-0.00272741	-0.00273512	-0.00274187	-0.00274862	-0.00275495	-0.00276307	-0.00276982	-0.00277615	-0.00278249	-0.00278923	-0.00279515	-0.00280135	-0.00280906	-0.00281718	-0.00282352	-0.00283026	-0.0028366	-0.00284472	-0.00285775	-0.00279182	-0.00271538	-0.00265958	-0.00268762	-0.00273066	-0.00258554	-0.00266667
513.095	NaN	-0.00316311	-0.00313697	-0.00298489	-0.00306964	-0.00293289	-0.00317694	-0.00316657	-0.00302399	-0.00293864	-0.00290951	-0.00290831	-0.00290731	-0.00290611	-0.00290496	-0.00290776	-0.00291608	-0.00292388	-0.00293168	-0.00294101	-0.00294949	-0.00295712	-0.00296493	-0.00297443	-0.00298393	-0.00299224	-0.00300055	-0.00300835	-0.00301836	-0.00302667	-0.00303447	-0.00304228	-0.00305059	-0.00305788	-0.00306551	-0.00307501	-0.00308502	-0.00309282	-0.00310113	-0.00310894	-0.00311565	-0.00308722	-0.00302945	-0.00284602	-0.00297802	-0.00295847	-0.00290903	-0.00299109	-0.00298508
513.685	NaN	-0.00353647	-0.00357135	-0.00329954	-0.00346312	-0.00329131	-0.00343938	-0.00336622	-0.00334349	-0.00330858	-0.00329005	-0.00328928	-0.00328865	-0.00328789	-0.00328715	-0.00328935	-0.00329422	-0.00329878	-0.00330335	-0.00330881	-0.00331378	-0.00331825	-0.00332281	-0.00332837	-0.00333394	-0.0033388	-0.00334367	-0.00334823	-0.00335409	-0.00335896	-0.00336353	-0.00336809	-0.00337296	-0.00337723	-0.0033817	-0.00338726	-0.00339312	-0.00339769	-0.00340255	-0.00340712	-0.00340548	-0.00337761	-0.00317548	-0.00318032	-0.00328844	-0.00328725	-0.0033317	-0.00324263	-0.00317096
514.275	NaN	-0.00387777	-0.00391599	-0.0036918	-0.00399814	-0.00366277	-0.0037574	-0.00371014	-0.00378042	-0.00366092	-0.0035808	-0.0035775	-0.00357477	-0.00357147	-0.0035683	-0.0035732	-0.00358288	-0.00359197	-0.00360106	-0.00361193	-0.0036218	-0.00363069	-0.00363978	-0.00365085	-0.00366191	-0.00367159	-0.00368127	-0.00369036	-0.00370202	-0.0037117	-0.00372079	-0.00372987	-0.00373955	-0.00374805	-0.00375694	-0.003768	-0.00377966	-0.00378875	-0.00379843	-0.00380752	-0.00382669	-0.00385351	-0.00361568	-0.00362554	-0.00380317	-0.00369801	-0.00366545	-0.00341006	-0.00373021
514.864	NaN	-0.004261	-0.0043448	-0.00392264	-0.00451114	-0.00408655	-0.00408698	-0.00406142	-0.00422542	-0.00408719	-0.00398364	-0.00397937	-0.00397584	-0.00397157	-0.00396747	-0.00398056	-0.00399994	-0.00401813	-0.00403632	-0.00405807	-0.00407785	-0.00409565	-0.00411384	-0.00413598	-0.00415813	-0.00417751	-0.00419689	-0.00421508	-0.00423841	-0.00425779	-0.00427598	-0.00429418	-0.00431356	-0.00433056	-0.00434836	-0.0043705	-0.00439384	-0.00441203	-0.00443141	-0.0044496	-0.00441972	-0.00432038	-0.00398881	-0.00377826	-0.00399925	-0.00396019	-0.00392087	-0.00387865	-0.00407697
515.454	NaN	-0.00463832	-0.0047176	-0.0044574	-0.00487683	-0.00449597	-0.00449858	-0.00452403	-0.0046307	-0.00453726	-0.00446891	-0.00446609	-0.00446376	-0.00446094	-0.00445824	-0.0044724	-0.00448989	-0.0045063	-0.00452272	-0.00454235	-0.00456019	-0.00457625	-0.00459266	-0.00461265	-0.00463263	-0.00465012	-0.0046676	-0.00468402	-0.00470508	-0.00472256	-0.00473898	-0.00475539	-0.00477288	-0.00478822	-0.00480428	-0.00482427	-0.00484532	-0.00486174	-0.00487922	-0.00489564	-0.00490192	-0.00478721	-0.00430603	-0.00429631	-0.00432884	-0.00440438	-0.00435508	-0.00436553	-0.00446914
516.044	NaN	-0.00505985	-0.00513125	-0.00499796	-0.00526629	-0.00500036	-0.00498323	-0.0049483	-0.0051426	-0.00504937	-0.00496785	-0.00496449	-0.00496172	-0.00495836	-0.00495513	-0.00496378	-0.00497321	-0.00498205	-0.0049909	-0.00500148	-0.0050111	-0.00501975	-0.0050286	-0.00503937	-0.00505014	-0.00505956	-0.00506899	-0.00507784	-0.00508918	-0.00509861	-0.00510746	-0.0051163	-0.00512573	-0.005134	-0.00514265	-0.00515342	-0.00516477	-0.00517362	-0.00518304	-0.00519189	-0.00522508	-0.00509824	-0.00475133	-0.00478185	-0.00491582	-0.00495647	-0.00486245	-0.00494786	-0.00502835
516.633	NaN	-0.00547603	-0.00576844	-0.00553794	-0.00575036	-0.00547362	-0.00540622	-0.00528658	-0.00555557	-0.00543946	-0.00533315	-0.00532877	-0.00532515	-0.00532077	-0.00531711	-0.00532622	-0.00533533	-0.00534388	-0.00535243	-0.00536266	-0.00537195	-0.00538032	-0.00538887	-0.00539928	-0.00540969	-0.0054188	-0.00542791	-0.00543646	-0.00544743	-0.00545654	-0.00546509	-0.00547364	-0.00548275	-0.00549074	-0.00549911	-0.00550952	-0.00552049	-0.00552904	-0.00553815	-0.0055467	-0.00567366	-0.00558603	-0.00529326	-0.0052443	-0.00530206	-0.00528526	-0.00521513	-0.00535631	-0.00545206
517.223	NaN	-0.00596021	-0.00645701	-0.0060007	-0.00631699	-0.00596642	-0.00601851	-0.00586825	-0.0061166	-0.0059455	-0.00581042	-0.00580485	-0.00580025	-0.00579469	-0.00579166	-0.00580251	-0.00581336	-0.00582354	-0.00583372	-0.00584589	-0.00585696	-0.00586692	-0.0058771	-0.00588949	-0.00590189	-0.00591273	-0.00592358	-0.00593376	-0.00594682	-0.00595767	-0.00596785	-0.00597803	-0.00598887	-0.00599839	-0.00600835	-0.00602075	-0.00603381	-0.00604399	-0.00605483	-0.00606501	-0.00626171	-0.00606315	-0.00575336	-0.00578429	-0.0057943	-0.00572086	-0.00576503	-0.00595104	-0.00610643
517.813	NaN	-0.00673601	-0.00710063	-0.00651606	-0.00708247	-0.00674276	-0.00665793	-0.00650695	-0.00694563	-0.00670257	-0.00650082	-0.00649251	-0.00648563	-0.00647732	-0.00647501	-0.00649014	-0.00650527	-0.00651948	-0.00653369	-0.00655067	-0.00656612	-0.00658001	-0.00659422	-0.00661152	-0.00662881	-0.00664394	-0.00665908	-0.00667328	-0.00669151	-0.00670664	-0.00672085	-0.00673505	-0.00675019	-0.00676347	-0.00677736	-0.00679466	-0.00681288	-0.00682709	-0.00684222	-0.00685643	-0.00700401	-0.0066807	-0.00634827	-0.00637544	-0.00646753	-0.00646254	-0.00638999	-0.0066902	-0.00674515
518.403	NaN	-0.00775244	-0.00782976	-0.00719248	-0.00816401	-0.0076175	-0.00766456	-0.00732745	-0.00770119	-0.00755699	-0.00741743	-0.00741168	-0.00740692	-0.00740117	-0.00740332	-0.00741989	-0.00743645	-0.007452	-0.00746755	-0.00748614	-0.00750304	-0.00751825	-0.0075338	-0.00755273	-0.00757166	-0.00758822	-0.00760479	-0.00762033	-0.00764028	-0.00765684	-0.00767239	-0.00768794	-0.0077045	-0.00771904	-0.00773425	-0.00775318	-0.00777312	-0.00778867	-0.00780523	-0.00782078	-0.0081567	-0.0075847	-0.00711448	-0.00718935	-0.00729881	-0.00728168	-0.00720912	-0.0075646	-0.00748886
518.993	NaN	-0.0086522	-0.00910858	-0.00838898	-0.00938133	-0.00857668	-0.00856352	-0.00829202	-0.00866845	-0.00846932	-0.00830011	-0.00829314	-0.00828737	-0.0082804	-0.00828624	-0.00830748	-0.00832872	-0.00834866	-0.0083686	-0.00839244	-0.00841411	-0.00843361	-0.00845355	-0.00847782	-0.0085021	-0.00852333	-0.00854457	-0.00856451	-0.00859008	-0.00861132	-0.00863126	-0.0086512	-0.00867244	-0.00869107	-0.00871058	-0.00873485	-0.00876042	-0.00878036	-0.0088016	-0.00882154	-0.00894822	-0.00849946	-0.00812215	-0.00835869	-0.00838265	-0.00833722	-0.0081111	-0.00839428	-0.00850788
519.583	NaN	-0.00971907	-0.0101403	-0.00949547	-0.0102684	-0.00967021	-0.0096086	-0.00941587	-0.00976885	-0.00949627	-0.00929088	-0.00928242	-0.00927542	-0.00926696	-0.0092785	-0.00930614	-0.00933377	-0.00935972	-0.00938566	-0.00941668	-0.00944488	-0.00947026	-0.0094962	-0.00952779	-0.00955937	-0.00958701	-0.00961464	-0.00964059	-0.00967386	-0.0097015	-0.00972744	-0.00975339	-0.00978102	-0.00980527	-0.00983065	-0.00986224	-0.00989551	-0.00992146	-0.00994909	-0.00997508	-0.00992332	-0.00936691	-0.00912558	-0.00945403	-0.00933066	-0.00930718	-0.0090876	-0.00935642	-0.0095662
520.173	NaN	-0.0109437	-0.0112151	-0.0106645	-0.0115066	-0.0110018	-0.0107975	-0.0106573	-0.0110268	-0.0108037	-0.0106258	-0.0106185	-0.0106124	-0.0106051	-0.0106218	-0.0106512	-0.0106807	-0.0107083	-0.0107359	-0.010769	-0.010799	-0.010826	-0.0108537	-0.0108873	-0.010921	-0.0109504	-0.0109798	-0.0110075	-0.0110429	-0.0110723	-0.0111	-0.0111276	-0.0111571	-0.0111829	-0.0112099	-0.0112436	-0.011279	-0.0113066	-0.0113361	-0.0113846	-0.0113344	-0.0106081	-0.010423	-0.0106621	-0.010784	-0.0105238	-0.0102121	-0.0108718	-0.0106416
520.763	NaN	-0.0124562	-0.0126744	-0.0120399	-0.0129802	-0.0122217	-0.0121805	-0.0119786	-0.0124583	-0.0122097	-0.0120019	-0.0119933	-0.0119863	-0.0119777	-0.0119986	-0.0120291	-0.0120596	-0.0120882	-0.0121169	-0.0121511	-0.0121822	-0.0122103	-0.0122389	-0.0122738	-0.0123086	-0.0123391	-0.0123696	-0.0123983	-0.012435	-0.0124655	-0.0124942	-0.0125228	-0.0125533	-0.0125801	-0.0126081	-0.012643	-0.0126797	-0.0127083	-0.0127388	-0.0128168	-0.012624	-0.0118903	-0.011626	-0.0119001	-0.0120369	-0.0117251	-0.0114798	-0.0122725	-0.0121371
521.353	NaN	-0.0136564	-0.0139732	-0.0133524	-0.0143994	-0.0133445	-0.0134543	-0.0131859	-0.0137575	-0.0132573	-0.0128955	-0.0128806	-0.0128682	-0.0128533	-0.0128863	-0.0129276	-0.0129689	-0.0130076	-0.0130464	-0.0130927	-0.0131349	-0.0131728	-0.0132116	-0.0132587	-0.0133059	-0.0133472	-0.0133885	-0.0134273	-0.013477	-0.0135183	-0.013557	-0.0135958	-0.0136371	-0.0136733	-0.0137112	-0.0137584	-0.0138081	-0.0138469	-0.0138882	-0.0139572	-0.0135828	-0.0129614	-0.012708	-0.0130501	-0.0130958	-0.0129235	-0.0128137	-0.0133892	-0.0132332
521.943	NaN	-0.0145446	-0.0148358	-0.0142831	-0.0152397	-0.0140925	-0.0143408	-0.0139743	-0.0145556	-0.0141817	-0.0138888	-0.0138767	-0.0138667	-0.0138547	-0.0138906	-0.0139289	-0.0139673	-0.0140033	-0.0140393	-0.0140824	-0.0141215	-0.0141568	-0.0141928	-0.0142366	-0.0142805	-0.0143188	-0.0143572	-0.0143932	-0.0144394	-0.0144778	-0.0145138	-0.0145498	-0.0145882	-0.0146219	-0.0146571	-0.0147009	-0.0147471	-0.0147831	-0.0148215	-0.0148415	-0.0143816	-0.0138382	-0.0136549	-0.014003	-0.0138685	-0.0136666	-0.0136799	-0.0141885	-0.0140892
522.533	NaN	-0.0152847	-0.0157804	-0.0150431	-0.0162331	-0.0152332	-0.0153438	-0.014886	-0.015366	-0.0150922	-0.0148681	-0.0148589	-0.0148513	-0.0148436	-0.0148832	-0.014922	-0.0149608	-0.0149972	-0.0150336	-0.0150771	-0.0151167	-0.0151523	-0.0151887	-0.015233	-0.0152774	-0.0153161	-0.0153549	-0.0153913	-0.015438	-0.0154768	-0.0155132	-0.0155496	-0.0155884	-0.0156225	-0.0156581	-0.0157024	-0.0157491	-0.0157855	-0.0158243	-0.0158268	-0.0152754	-0.0147181	-0.0146148	-0.0148794	-0.0147229	-0.0144434	-0.0146252	-0.0151605	-0.0151986
523.123	NaN	-0.0163755	-0.0167805	-0.0160693	-0.0171753	-0.0161671	-0.0163296	-0.0158229	-0.0162626	-0.0159592	-0.0157238	-0.0157141	-0.0157061	-0.015702	-0.0157354	-0.0157682	-0.0158009	-0.0158317	-0.0158625	-0.0158992	-0.0159327	-0.0159628	-0.0159935	-0.016031	-0.0160684	-0.0161012	-0.016134	-0.0161647	-0.0162042	-0.0162369	-0.0162677	-0.0162985	-0.0163312	-0.01636	-0.0163901	-0.0164275	-0.016467	-0.0164977	-0.0165305	-0.0166057	-0.0160795	-0.0155402	-0.0156276	-0.0159126	-0.0156381	-0.0152855	-0.0156252	-0.0159651	-0.0160303
523.714	NaN	-0.0174431	-0.0177092	-0.0171842	-0.0182159	-0.0170701	-0.0172081	-0.0167363	-0.0174756	-0.0170497	-0.0167087	-0.0166946	-0.016683	-0.0166817	-0.0167242	-0.0167659	-0.0168076	-0.0168467	-0.0168859	-0.0169327	-0.0169752	-0.0170135	-0.0170526	-0.0171003	-0.0171479	-0.0171896	-0.0172313	-0.0172704	-0.0173206	-0.0173623	-0.0174015	-0.0174406	-0.0174823	-0.0175189	-0.0175572	-0.0176048	-0.017655	-0.0176941	-0.0177358	-0.0176422	-0.0169456	-0.0163257	-0.0164908	-0.0167372	-0.0166629	-0.0163216	-0.0167024	-0.0168616	-0.0169569
524.304	NaN	-0.0181772	-0.0185304	-0.0178654	-0.0190274	-0.0178898	-0.017995	-0.0174719	-0.0182816	-0.0178774	-0.0175397	-0.0175258	-0.0175143	-0.0175202	-0.0175682	-0.0176152	-0.0176622	-0.0177063	-0.0177504	-0.0178032	-0.0178511	-0.0178943	-0.0179384	-0.0179921	-0.0180458	-0.0180928	-0.0181398	-0.0181839	-0.0182405	-0.0182875	-0.0183316	-0.0183757	-0.0184227	-0.018464	-0.0185071	-0.0185609	-0.0186174	-0.0186616	-0.0187086	-0.0187329	-0.0177691	-0.0171789	-0.0173679	-0.0176404	-0.0175614	-0.0172611	-0.0179224	-0.0178593	-0.0180391
524.894	NaN	-0.0194148	-0.0199379	-0.0191148	-0.0201707	-0.0189368	-0.0192476	-0.0186548	-0.0195104	-0.0190046	-0.0186046	-0.0185882	-0.0185745	-0.0185827	-0.0186255	-0.0186675	-0.0187094	-0.0187488	-0.0187882	-0.0188353	-0.0188781	-0.0189166	-0.018956	-0.019004	-0.0190519	-0.0190939	-0.0191358	-0.0191752	-0.0192257	-0.0192677	-0.0193071	-0.0193465	-0.0193884	-0.0194252	-0.0194638	-0.0195117	-0.0195622	-0.0196016	-0.0196436	-0.0199439	-0.0187509	-0.0181176	-0.018473	-0.0189684	-0.0187488	-0.0182463	-0.0193531	-0.0191658	-0.0192484
525.485	NaN	-0.0212354	-0.0214393	-0.0206727	-0.0217746	-0.0205462	-0.0207071	-0.0201962	-0.021098	-0.0205849	-0.0201778	-0.020161	-0.0201472	-0.0201634	-0.0202111	-0.0202579	-0.0203047	-0.0203486	-0.0203926	-0.0204451	-0.0204929	-0.0205358	-0.0205798	-0.0206333	-0.0206867	-0.0207335	-0.0207803	-0.0208243	-0.0208806	-0.0209274	-0.0209714	-0.0210153	-0.0210621	-0.0211032	-0.0211461	-0.0211996	-0.021256	-0.0212999	-0.02137	-0.0217964	-0.0200906	-0.0195529	-0.0200553	-0.020679	-0.0203631	-0.0195066	-0.021014	-0.0206777	-0.0208064
526.075	NaN	-0.0232137	-0.0233288	-0.0226112	-0.0234687	-0.0224118	-0.0225445	-0.0219508	-0.0228308	-0.0223637	-0.0219848	-0.0219692	-0.0219563	-0.021983	-0.0220373	-0.0220905	-0.0221436	-0.0221936	-0.0222435	-0.0223032	-0.0223574	-0.0224063	-0.0224562	-0.022517	-0.0225777	-0.0226309	-0.0226841	-0.022734	-0.022798	-0.0228512	-0.0229011	-0.0229511	-0.0230042	-0.0230509	-0.0230997	-0.0231605	-0.0232245	-0.0232745	-0.0233893	-0.023747	-0.022041	-0.0213664	-0.0218545	-0.0225508	-0.0223171	-0.0214049	-0.0227684	-0.022431	-0.0225527
526.666	NaN	-0.0248662	-0.0251325	-0.0240744	-0.0250824	-0.0240365	-0.0243983	-0.0234735	-0.024583	-0.0239903	-0.0235094	-0.0234896	-0.0234732	-0.0235047	-0.0235583	-0.0236109	-0.0236634	-0.0237127	-0.0237621	-0.023821	-0.0238746	-0.0239229	-0.0239722	-0.0240322	-0.0240923	-0.0241448	-0.0241974	-0.0242467	-0.0243099	-0.0243625	-0.0244118	-0.0244611	-0.0245137	-0.0245598	-0.024608	-0.024668	-0.0247313	-0.0247806	-0.0248871	-0.0249269	-0.023583	-0.0232013	-0.0236612	-0.0241763	-0.0239823	-0.023242	-0.0245758	-0.02413	-0.0242721
527.256	NaN	-0.0264578	-0.0271119	-0.0258473	-0.0270757	-0.026012	-0.0262982	-0.0252868	-0.0262806	-0.0256761	-0.0252035	-0.025184	-0.0251679	-0.025214	-0.025277	-0.0253388	-0.0254005	-0.0254585	-0.0255165	-0.0255858	-0.0256489	-0.0257056	-0.0257636	-0.0258341	-0.0259047	-0.0259665	-0.0260282	-0.0260862	-0.0261606	-0.0262224	-0.0262803	-0.0263383	-0.0264001	-0.0264543	-0.026511	-0.0265816	-0.0266559	-0.0267139	-0.0268321	-0.0266938	-0.0253171	-0.0249782	-0.0255846	-0.0259353	-0.0258492	-0.0253109	-0.0264643	-0.0260378	-0.0263712
527.847	NaN	-0.0287509	-0.0295801	-0.0282764	-0.0296842	-0.0283337	-0.02887	-0.0276343	-0.0288588	-0.0281684	-0.027618	-0.0275953	-0.0275766	-0.027627	-0.0276866	-0.0277451	-0.0278036	-0.0278586	-0.0279135	-0.0279792	-0.0280388	-0.0280926	-0.0281475	-0.0282143	-0.0282812	-0.0283397	-0.0283982	-0.0284531	-0.0285236	-0.0285821	-0.028637	-0.0286919	-0.0287504	-0.0288017	-0.0288555	-0.0289223	-0.0289928	-0.0290477	-0.0292165	-0.0289489	-0.0273633	-0.0272092	-0.0279758	-0.0280751	-0.0280242	-0.0278043	-0.0287427	-0.02852	-0.0289431
528.437	NaN	-0.0331034	-0.0343722	-0.032792	-0.0344819	-0.0328271	-0.0336301	-0.0325204	-0.0334408	-0.0326272	-0.0320504	-0.0320267	-0.032007	-0.0320782	-0.0321513	-0.0322229	-0.0322944	-0.0323616	-0.0324288	-0.0325092	-0.0325822	-0.0326479	-0.0327151	-0.0327969	-0.0328787	-0.0329503	-0.0330219	-0.0330891	-0.0331753	-0.0332468	-0.033314	-0.0333812	-0.0334528	-0.0335156	-0.0335813	-0.0336631	-0.0337493	-0.0338165	-0.0338835	-0.0332335	-0.0315114	-0.0316411	-0.0323272	-0.0322929	-0.0321405	-0.0323861	-0.0329761	-0.032956	-0.0334762
529.028	NaN	-0.0410691	-0.0428206	-0.0408647	-0.043324	-0.0407571	-0.0417883	-0.0406493	-0.0416621	-0.0406237	-0.039914	-0.0398848	-0.0398661	-0.0399644	-0.040059	-0.0401517	-0.0402444	-0.0403314	-0.0404184	-0.0405225	-0.0406171	-0.0407022	-0.0407892	-0.0408952	-0.0410011	-0.0410938	-0.0411865	-0.0412735	-0.0413851	-0.0414778	-0.0415649	-0.0416519	-0.0417446	-0.0418259	-0.0419111	-0.042017	-0.0421286	-0.0422156	-0.0419825	-0.0407537	-0.0387973	-0.0393494	-0.0398679	-0.0397691	-0.0395858	-0.0402439	-0.0407375	-0.040861	-0.0413244
529.618	NaN	-0.0525727	-0.0548827	-0.0526749	-0.0557788	-0.0525211	-0.0537053	-0.0525011	-0.0537901	-0.0523332	-0.0513627	-0.0513227	-0.0513133	-0.0514515	-0.0515844	-0.0517147	-0.0518449	-0.0519672	-0.0520895	-0.0522357	-0.0523686	-0.0524882	-0.0526105	-0.0527594	-0.0529082	-0.0530385	-0.0531687	-0.053291	-0.0534478	-0.0535781	-0.0537004	-0.0538226	-0.0539529	-0.0540672	-0.0541868	-0.0543357	-0.0544925	-0.0546148	-0.0540057	-0.0521524	-0.0495391	-0.0507081	-0.0509558	-0.0510281	-0.0506981	-0.0518682	-0.0521482	-0.0525833	-0.0528224
530.209	NaN	-0.070146	-0.0733272	-0.0702527	-0.0744601	-0.0701665	-0.0717692	-0.0700165	-0.0719253	-0.0699612	-0.068634	-0.0685793	-0.0685901	-0.0687872	-0.0689767	-0.0691625	-0.0693482	-0.0695226	-0.069697	-0.0699055	-0.070095	-0.0702656	-0.0704399	-0.0706522	-0.0708645	-0.0710502	-0.071236	-0.0714103	-0.071634	-0.0718197	-0.0719941	-0.0721685	-0.0723542	-0.0725172	-0.0726878	-0.0729	-0.0731237	-0.0732981	-0.0720358	-0.0694835	-0.0658806	-0.0680259	-0.0679057	-0.067697	-0.0671272	-0.0693266	-0.0693183	-0.0702901	-0.0700258
530.8	NaN	-0.0947909	-0.0989423	-0.0946357	-0.10027	-0.0950724	-0.0967329	-0.0945434	-0.0970143	-0.0945301	-0.0928503	-0.0927811	-0.0928239	-0.0930756	-0.0933176	-0.0935548	-0.093792	-0.0940147	-0.0942374	-0.0945036	-0.0947457	-0.0949635	-0.0951862	-0.0954573	-0.0957284	-0.0959656	-0.0962028	-0.0964254	-0.096711	-0.0969482	-0.0971709	-0.0973936	-0.0976308	-0.097839	-0.0980568	-0.0983279	-0.0986135	-0.0988362	-0.0968031	-0.0935877	-0.0890995	-0.0919167	-0.0911663	-0.0912392	-0.0900036	-0.0942287	-0.0933924	-0.0948768	-0.094161
531.391	NaN	-0.121464	-0.126715	-0.120783	-0.128075	-0.121557	-0.123931	-0.120921	-0.124423	-0.121136	-0.118891	-0.118798	-0.118882	-0.119188	-0.119482	-0.119771	-0.120059	-0.12033	-0.120601	-0.120925	-0.121219	-0.121484	-0.121755	-0.122084	-0.122414	-0.122703	-0.122991	-0.123262	-0.123609	-0.123898	-0.124169	-0.124439	-0.124728	-0.124981	-0.125246	-0.125576	-0.125923	-0.126142	-0.123411	-0.119723	-0.114439	-0.117871	-0.116462	-0.117052	-0.114764	-0.12142	-0.119508	-0.121617	-0.120448
531.981	NaN	-0.147865	-0.153839	-0.14624	-0.155058	-0.147319	-0.150634	-0.146526	-0.151078	-0.147226	-0.14454	-0.144429	-0.144557	-0.144896	-0.145221	-0.145539	-0.145858	-0.146157	-0.146457	-0.146814	-0.147139	-0.147432	-0.147731	-0.148096	-0.14846	-0.148778	-0.149097	-0.149396	-0.14978	-0.150099	-0.150398	-0.150697	-0.151016	-0.151295	-0.151588	-0.151952	-0.152336	-0.152264	-0.149193	-0.145081	-0.139654	-0.143276	-0.140986	-0.142059	-0.139329	-0.147747	-0.144774	-0.147487	-0.145895
532.572	NaN	-0.174992	-0.181392	-0.172437	-0.182394	-0.173755	-0.177592	-0.172699	-0.178433	-0.174107	-0.171022	-0.170895	-0.171061	-0.171403	-0.171731	-0.172053	-0.172375	-0.172678	-0.17298	-0.173341	-0.17367	-0.173966	-0.174268	-0.174636	-0.175004	-0.175326	-0.175648	-0.175951	-0.176339	-0.176661	-0.176963	-0.177265	-0.177587	-0.17787	-0.178166	-0.178534	-0.178922	-0.178769	-0.176413	-0.170904	-0.165273	-0.168565	-0.166588	-0.167411	-0.16564	-0.173897	-0.170704	-0.174139	-0.172136
533.163	NaN	-0.199744	-0.206168	-0.196126	-0.207208	-0.19754	-0.202091	-0.19637	-0.20294	-0.198189	-0.194774	-0.194633	-0.19485	-0.195208	-0.195553	-0.195891	-0.196229	-0.196546	-0.196863	-0.197243	-0.197588	-0.197898	-0.198215	-0.198601	-0.198987	-0.199325	-0.199663	-0.199981	-0.200387	-0.200725	-0.201043	-0.20136	-0.201698	-0.201994	-0.202305	-0.202691	-0.203098	-0.203049	-0.200863	-0.193843	-0.18863	-0.191399	-0.190045	-0.190173	-0.189613	-0.197234	-0.194888	-0.197853	-0.19577
533.754	NaN	-0.222601	-0.229337	-0.21835	-0.230529	-0.219567	-0.224526	-0.217894	-0.225518	-0.220556	-0.216901	-0.21675	-0.217021	-0.217394	-0.217753	-0.218105	-0.218457	-0.218787	-0.219117	-0.219512	-0.219871	-0.220194	-0.220525	-0.220927	-0.221329	-0.221681	-0.222033	-0.222363	-0.222787	-0.223138	-0.223469	-0.223799	-0.224151	-0.22446	-0.224783	-0.225185	-0.225608	-0.22573	-0.223132	-0.214959	-0.210285	-0.212255	-0.211816	-0.210769	-0.211633	-0.218891	-0.21709	-0.219769	-0.217465
534.345	NaN	-0.243886	-0.250749	-0.239349	-0.252005	-0.23995	-0.244975	-0.237242	-0.245966	-0.241028	-0.237255	-0.237107	-0.237432	-0.237825	-0.238203	-0.238574	-0.238944	-0.239292	-0.23964	-0.240056	-0.240434	-0.240774	-0.241122	-0.241545	-0.241968	-0.242339	-0.242709	-0.243057	-0.243503	-0.243873	-0.244221	-0.244569	-0.244939	-0.245264	-0.245605	-0.246028	-0.246474	-0.247173	-0.243819	-0.234086	-0.23038	-0.232341	-0.23254	-0.230649	-0.232522	-0.238907	-0.237936	-0.239888	-0.237432
534.936	NaN	-0.260578	-0.26698	-0.255978	-0.268903	-0.255839	-0.260592	-0.252016	-0.261538	-0.256913	-0.253216	-0.253118	-0.253436	-0.253821	-0.254191	-0.254554	-0.254916	-0.255257	-0.255597	-0.256004	-0.256374	-0.256707	-0.257047	-0.257462	-0.257876	-0.258239	-0.258601	-0.258942	-0.259378	-0.259741	-0.260081	-0.260422	-0.260784	-0.261103	-0.261436	-0.26185	-0.262287	-0.264265	-0.259838	-0.248939	-0.24633	-0.248648	-0.249427	-0.246022	-0.249262	-0.254811	-0.254373	-0.255624	-0.252698
535.527	NaN	-0.281919	-0.288002	-0.277511	-0.290979	-0.276807	-0.281205	-0.27154	-0.282251	-0.277357	-0.273378	-0.273321	-0.273653	-0.274054	-0.274441	-0.274819	-0.275198	-0.275553	-0.275908	-0.276333	-0.276719	-0.277067	-0.277422	-0.277855	-0.278287	-0.278665	-0.279044	-0.279399	-0.279855	-0.280233	-0.280589	-0.280944	-0.281322	-0.281655	-0.282002	-0.282435	-0.28289	-0.286812	-0.280022	-0.268134	-0.266533	-0.269477	-0.270094	-0.265016	-0.270282	-0.274651	-0.274595	-0.275472	-0.272444
536.118	NaN	-0.310278	-0.316519	-0.305723	-0.320393	-0.304908	-0.309095	-0.297927	-0.309767	-0.304855	-0.300731	-0.300732	-0.301103	-0.301553	-0.301985	-0.302408	-0.302831	-0.303229	-0.303626	-0.304101	-0.304533	-0.304922	-0.305319	-0.305803	-0.306287	-0.30671	-0.307134	-0.307531	-0.308041	-0.308464	-0.308861	-0.309259	-0.309682	-0.310054	-0.310442	-0.310926	-0.311436	-0.316633	-0.306422	-0.294002	-0.293501	-0.297471	-0.297734	-0.290873	-0.298561	-0.30155	-0.301757	-0.30211	-0.299241
536.709	NaN	-0.343212	-0.350017	-0.338951	-0.354386	-0.337741	-0.341704	-0.329688	-0.342093	-0.336679	-0.332228	-0.332299	-0.332732	-0.333255	-0.333757	-0.33425	-0.334743	-0.335205	-0.335668	-0.336221	-0.336724	-0.337176	-0.337639	-0.338202	-0.338765	-0.339258	-0.33975	-0.340213	-0.340806	-0.341299	-0.341761	-0.342224	-0.342716	-0.343149	-0.343601	-0.344164	-0.344758	-0.350884	-0.337029	-0.323948	-0.325229	-0.330173	-0.329473	-0.320923	-0.332296	-0.333656	-0.334177	-0.333508	-0.330695
537.3	NaN	-0.377767	-0.385487	-0.373438	-0.389469	-0.372254	-0.37662	-0.363713	-0.376727	-0.370766	-0.365959	-0.36611	-0.36659	-0.367171	-0.367729	-0.368276	-0.368823	-0.369337	-0.369851	-0.370465	-0.371023	-0.371526	-0.37204	-0.372665	-0.373291	-0.373838	-0.374385	-0.374899	-0.375558	-0.376105	-0.376619	-0.377132	-0.37768	-0.37816	-0.378662	-0.379288	-0.379979	-0.38613	-0.369231	-0.355563	-0.359584	-0.364313	-0.363321	-0.353305	-0.368236	-0.36744	-0.368471	-0.367345	-0.364186
537.892	NaN	-0.412879	-0.421694	-0.408292	-0.424779	-0.407478	-0.412501	-0.398864	-0.412107	-0.405588	-0.400466	-0.400704	-0.401225	-0.401856	-0.402462	-0.403056	-0.40365	-0.404208	-0.404766	-0.405432	-0.406039	-0.406584	-0.407142	-0.407821	-0.4085	-0.409094	-0.409688	-0.410246	-0.410961	-0.411555	-0.412113	-0.412671	-0.413265	-0.413786	-0.414332	-0.415011	-0.416194	-0.421309	-0.402902	-0.388106	-0.394418	-0.398654	-0.397684	-0.386503	-0.405542	-0.402077	-0.404041	-0.40169	-0.398757
538.483	NaN	-0.438889	-0.448327	-0.433436	-0.450113	-0.432761	-0.439162	-0.425235	-0.438479	-0.43121	-0.425704	-0.426027	-0.426575	-0.427238	-0.427875	-0.4285	-0.429124	-0.429711	-0.430297	-0.430998	-0.431635	-0.432209	-0.432795	-0.433509	-0.434223	-0.434848	-0.435472	-0.436058	-0.43681	-0.437435	-0.438021	-0.438608	-0.439232	-0.43978	-0.440354	-0.441068	-0.442496	-0.445036	-0.427157	-0.412914	-0.419964	-0.423455	-0.422565	-0.411084	-0.431253	-0.427084	-0.430014	-0.427218	-0.424596
539.074	NaN	-0.450892	-0.46104	-0.444287	-0.460277	-0.443976	-0.451785	-0.437524	-0.451223	-0.443636	-0.437924	-0.438307	-0.438838	-0.43948	-0.440097	-0.440702	-0.441308	-0.441876	-0.442444	-0.443123	-0.443741	-0.444296	-0.444864	-0.445556	-0.446248	-0.446853	-0.447458	-0.448026	-0.448755	-0.44936	-0.449928	-0.450496	-0.451101	-0.451632	-0.452188	-0.45288	-0.454455	-0.454808	-0.438471	-0.4264	-0.432474	-0.434751	-0.434355	-0.425902	-0.443083	-0.438891	-0.443384	-0.440227	-0.437635
539.665	NaN	-0.452749	-0.462382	-0.444401	-0.459902	-0.444628	-0.453744	-0.439122	-0.452909	-0.444626	-0.438551	-0.438992	-0.43951	-0.440137	-0.44074	-0.44133	-0.441921	-0.442475	-0.44303	-0.443693	-0.444296	-0.444838	-0.445392	-0.446068	-0.446743	-0.447333	-0.447924	-0.448478	-0.44919	-0.44978	-0.450335	-0.450889	-0.45148	-0.451998	-0.452541	-0.453216	-0.455216	-0.45441	-0.439131	-0.429135	-0.43381	-0.43615	-0.435856	-0.430145	-0.444178	-0.440628	-0.444586	-0.441932	-0.439371
540.257	NaN	-0.450878	-0.46004	-0.441155	-0.456481	-0.44198	-0.452371	-0.437192	-0.451378	-0.442769	-0.43649	-0.436983	-0.437481	-0.438084	-0.438663	-0.439231	-0.439799	-0.440332	-0.440865	-0.441503	-0.442082	-0.442604	-0.443137	-0.443786	-0.444435	-0.445003	-0.445571	-0.446104	-0.446788	-0.447356	-0.447889	-0.448422	-0.44899	-0.449489	-0.45001	-0.450659	-0.453005	-0.450904	-0.436733	-0.428745	-0.432056	-0.434842	-0.434583	-0.431298	-0.441276	-0.438763	-0.442669	-0.440775	-0.437864
540.848	NaN	-0.453758	-0.461587	-0.443062	-0.458528	-0.444331	-0.455728	-0.439986	-0.454437	-0.445814	-0.43951	-0.44004	-0.440507	-0.441072	-0.441616	-0.442148	-0.44268	-0.44318	-0.44368	-0.444278	-0.444821	-0.44531	-0.44581	-0.446418	-0.447027	-0.447559	-0.448092	-0.448592	-0.449233	-0.449765	-0.450265	-0.450765	-0.451297	-0.451764	-0.452253	-0.452862	-0.455474	-0.451932	-0.438701	-0.432418	-0.435327	-0.438866	-0.438154	-0.436811	-0.443252	-0.441753	-0.446022	-0.444179	-0.440706
541.44	NaN	-0.470801	-0.477527	-0.460005	-0.476516	-0.462028	-0.473871	-0.457398	-0.471887	-0.462962	-0.456538	-0.457066	-0.457503	-0.458031	-0.458538	-0.459036	-0.459533	-0.460001	-0.460468	-0.461026	-0.461534	-0.461991	-0.462458	-0.463026	-0.463595	-0.464092	-0.46459	-0.465057	-0.465656	-0.466154	-0.466621	-0.467088	-0.467585	-0.468022	-0.468479	-0.469047	-0.472242	-0.467171	-0.454953	-0.449843	-0.453165	-0.457409	-0.455489	-0.455821	-0.459561	-0.4592	-0.463895	-0.460932	-0.456699
542.031	NaN	-0.507683	-0.513834	-0.498034	-0.515531	-0.500532	-0.512271	-0.495882	-0.510085	-0.500801	-0.494303	-0.494787	-0.495188	-0.495673	-0.496138	-0.496595	-0.497052	-0.49748	-0.497909	-0.498421	-0.498887	-0.499306	-0.499735	-0.500257	-0.500779	-0.501235	-0.501692	-0.50212	-0.50267	-0.503127	-0.503555	-0.503984	-0.50444	-0.504841	-0.50526	-0.505782	-0.510079	-0.502922	-0.491947	-0.487712	-0.492535	-0.497038	-0.493505	-0.49507	-0.496979	-0.498111	-0.503374	-0.498016	-0.492993
542.623	NaN	-0.560308	-0.566758	-0.553021	-0.571414	-0.555699	-0.566529	-0.551174	-0.564763	-0.55549	-0.549149	-0.549592	-0.549959	-0.550402	-0.550829	-0.551246	-0.551664	-0.552056	-0.552448	-0.552917	-0.553343	-0.553727	-0.554119	-0.554597	-0.555074	-0.555492	-0.555909	-0.556302	-0.556805	-0.557222	-0.557614	-0.558007	-0.558424	-0.558791	-0.559174	-0.559652	-0.564782	-0.555316	-0.546008	-0.542765	-0.550209	-0.553774	-0.548619	-0.551303	-0.551617	-0.554268	-0.560191	-0.550894	-0.545725
543.214	NaN	-0.620757	-0.627785	-0.6163	-0.634706	-0.61982	-0.629036	-0.61523	-0.626852	-0.61721	-0.610969	-0.61137	-0.611701	-0.612102	-0.612487	-0.612864	-0.613242	-0.613596	-0.61395	-0.614374	-0.614759	-0.615106	-0.61546	-0.615891	-0.616323	-0.6167	-0.617077	-0.617432	-0.617886	-0.618264	-0.618618	-0.618972	-0.61935	-0.619681	-0.620027	-0.620459	-0.625814	-0.614866	-0.607431	-0.605107	-0.614735	-0.616538	-0.611218	-0.614124	-0.612392	-0.61669	-0.62284	-0.60898	-0.60474
543.806	NaN	-0.678838	-0.686572	-0.677689	-0.694771	-0.681363	-0.688108	-0.676727	-0.68594	-0.675945	-0.669876	-0.670275	-0.670604	-0.671003	-0.671386	-0.671762	-0.672138	-0.67249	-0.672843	-0.673265	-0.673648	-0.673993	-0.674346	-0.674775	-0.675204	-0.67558	-0.675956	-0.676308	-0.676761	-0.677136	-0.677489	-0.677842	-0.678217	-0.678547	-0.678892	-0.679321	-0.683957	-0.672218	-0.666484	-0.665451	-0.67576	-0.676453	-0.671673	-0.674169	-0.67063	-0.676788	-0.682512	-0.66463	-0.661457
544.397	NaN	-0.72436	-0.732784	-0.726178	-0.741619	-0.729646	-0.734632	-0.725739	-0.733011	-0.723039	-0.717281	-0.71768	-0.718009	-0.718407	-0.71879	-0.719166	-0.719541	-0.719894	-0.720246	-0.720667	-0.721051	-0.721395	-0.721748	-0.722177	-0.722606	-0.722981	-0.723357	-0.723709	-0.724161	-0.724537	-0.724889	-0.725241	-0.725617	-0.725946	-0.726291	-0.72672	-0.730085	-0.71865	-0.714661	-0.714905	-0.72446	-0.724892	-0.721248	-0.72252	-0.718071	-0.72633	-0.730979	-0.709935	-0.708391
544.989	NaN	-0.760623	-0.770222	-0.765591	-0.778808	-0.768443	-0.771514	-0.765287	-0.76983	-0.759733	-0.754282	-0.754669	-0.754988	-0.755375	-0.755746	-0.756111	-0.756475	-0.756817	-0.757159	-0.757567	-0.757939	-0.758273	-0.758615	-0.759031	-0.759448	-0.759812	-0.760176	-0.760518	-0.760956	-0.76132	-0.761662	-0.762004	-0.762368	-0.762688	-0.763022	-0.763439	-0.764944	-0.755182	-0.752817	-0.753959	-0.760496	-0.761413	-0.759473	-0.76032	-0.755017	-0.765881	-0.768044	-0.746644	-0.74507
545.581	NaN	-0.787079	-0.79683	-0.794403	-0.806559	-0.797138	-0.798419	-0.794089	-0.797135	-0.788139	-0.783474	-0.783849	-0.784159	-0.784533	-0.784894	-0.785247	-0.7856	-0.785932	-0.786263	-0.78666	-0.78702	-0.787345	-0.787676	-0.78808	-0.788484	-0.788837	-0.78919	-0.789522	-0.789947	-0.7903	-0.790632	-0.790963	-0.791316	-0.791626	-0.791951	-0.792388	-0.791458	-0.783224	-0.780535	-0.781757	-0.784942	-0.786894	-0.785575	-0.787231	-0.783086	-0.795972	-0.794977	-0.776763	-0.772906
546.173	NaN	-0.807894	-0.818933	-0.817501	-0.830034	-0.820447	-0.820508	-0.816937	-0.818574	-0.811217	-0.807569	-0.807924	-0.808218	-0.808574	-0.808916	-0.809251	-0.809586	-0.8099	-0.810215	-0.810591	-0.810933	-0.81124	-0.811555	-0.811938	-0.812321	-0.812656	-0.812991	-0.813305	-0.813709	-0.814044	-0.814358	-0.814673	-0.815008	-0.815302	-0.815609	-0.815864	-0.812522	-0.804555	-0.801073	-0.802855	-0.803964	-0.80637	-0.806012	-0.807917	-0.805716	-0.81872	-0.814946	-0.801165	-0.796096
546.764	NaN	-0.833666	-0.846428	-0.844266	-0.857453	-0.846807	-0.846456	-0.84225	-0.843255	-0.836747	-0.833619	-0.833963	-0.834247	-0.83459	-0.83492	-0.835243	-0.835567	-0.83587	-0.836174	-0.836537	-0.836867	-0.837164	-0.837468	-0.837837	-0.838207	-0.838531	-0.838854	-0.839158	-0.839547	-0.839871	-0.840174	-0.840478	-0.840801	-0.841085	-0.841382	-0.841389	-0.836331	-0.827742	-0.825199	-0.827948	-0.828106	-0.829972	-0.830628	-0.833048	-0.83215	-0.843416	-0.838067	-0.825741	-0.8222
547.356	NaN	-0.862806	-0.877012	-0.87196	-0.886733	-0.874051	-0.875303	-0.868698	-0.87102	-0.86473	-0.861593	-0.861928	-0.862204	-0.862539	-0.862861	-0.863176	-0.863491	-0.863787	-0.864083	-0.864437	-0.864759	-0.865048	-0.865344	-0.865704	-0.866065	-0.86638	-0.866695	-0.866991	-0.867371	-0.867686	-0.867982	-0.868278	-0.868593	-0.86887	-0.869159	-0.869374	-0.863701	-0.853838	-0.852104	-0.855544	-0.855766	-0.855804	-0.858303	-0.861634	-0.861715	-0.870388	-0.862971	-0.852317	-0.851889
547.948	NaN	-0.892203	-0.90656	-0.899227	-0.915753	-0.901126	-0.904708	-0.895388	-0.899154	-0.89164	-0.887794	-0.88815	-0.888444	-0.8888	-0.889142	-0.889477	-0.889812	-0.890127	-0.890442	-0.890818	-0.89116	-0.891468	-0.891782	-0.892165	-0.892548	-0.892883	-0.893219	-0.893533	-0.893937	-0.894272	-0.894587	-0.894901	-0.895236	-0.895531	-0.895838	-0.897073	-0.890987	-0.87925	-0.878237	-0.882094	-0.882462	-0.881315	-0.886197	-0.888917	-0.889865	-0.896573	-0.888003	-0.879514	-0.881281
548.54	NaN	-0.91968	-0.935059	-0.925678	-0.943165	-0.927481	-0.932119	-0.92208	-0.926373	-0.918477	-0.914441	-0.914802	-0.9151	-0.91546	-0.915807	-0.916147	-0.916487	-0.916806	-0.917125	-0.917506	-0.917853	-0.918165	-0.918484	-0.918872	-0.91926	-0.9196	-0.91994	-0.920259	-0.920668	-0.921008	-0.921327	-0.921646	-0.921986	-0.922284	-0.922596	-0.924432	-0.917054	-0.904792	-0.905009	-0.908138	-0.908474	-0.907057	-0.913862	-0.915003	-0.917787	-0.923136	-0.913434	-0.906226	-0.909174
549.132	NaN	-0.937703	-0.953292	-0.942356	-0.960813	-0.944569	-0.950027	-0.939519	-0.945621	-0.937598	-0.933373	-0.93373	-0.934025	-0.934382	-0.934725	-0.935061	-0.935397	-0.935713	-0.936029	-0.936406	-0.936749	-0.937058	-0.937374	-0.937758	-0.938143	-0.938479	-0.938815	-0.939131	-0.939536	-0.939872	-0.940188	-0.940504	-0.94084	-0.941135	-0.941444	-0.94379	-0.935182	-0.922595	-0.923507	-0.925783	-0.925993	-0.924358	-0.934224	-0.934009	-0.938282	-0.94206	-0.930932	-0.925413	-0.929329
549.724	NaN	-0.955104	-0.971346	-0.958892	-0.977846	-0.961695	-0.967827	-0.957152	-0.964698	-0.956418	-0.951978	-0.952329	-0.952619	-0.95297	-0.953308	-0.953638	-0.953969	-0.954279	-0.95459	-0.954961	-0.955298	-0.955602	-0.955912	-0.95629	-0.956668	-0.956998	-0.957329	-0.957639	-0.958037	-0.958368	-0.958678	-0.958989	-0.959319	-0.959609	-0.959913	-0.963032	-0.952731	-0.939391	-0.941399	-0.943482	-0.943297	-0.941407	-0.954003	-0.952275	-0.958302	-0.960622	-0.947694	-0.944122	-0.948529
550.316	NaN	-0.980183	-0.997096	-0.983252	-1.00209	-0.985787	-0.993139	-0.982025	-0.989364	-0.980376	-0.97566	-0.976007	-0.976294	-0.976642	-0.976976	-0.977303	-0.977631	-0.977938	-0.978245	-0.978613	-0.978947	-0.979247	-0.979555	-0.979929	-0.980303	-0.98063	-0.980958	-0.981265	-0.981659	-0.981987	-0.982294	-0.982601	-0.982929	-0.983216	-0.983517	-0.987448	-0.976242	-0.9624	-0.965498	-0.967388	-0.96651	-0.964615	-0.979831	-0.976027	-0.98382	-0.984449	-0.969378	-0.968113	-0.972599
550.908	NaN	-0.996903	-1.01433	-0.99916	-1.01827	-1.00196	-1.00949	-0.998622	-1.00475	-0.995114	-0.990245	-0.990584	-0.990865	-0.991204	-0.99153	-0.991849	-0.992169	-0.992469	-0.992769	-0.993127	-0.993453	-0.993747	-0.994047	-0.994412	-0.994777	-0.995097	-0.995416	-0.995716	-0.996101	-0.99642	-0.99672	-0.99702	-0.99734	-0.99762	-0.997914	-1.00278	-0.990376	-0.976416	-0.981264	-0.982744	-0.981261	-0.979282	-0.99667	-0.990396	-1.00044	-0.998984	-0.981945	-0.983666	-0.987931
551.5	NaN	-1.00415	-1.02192	-1.00635	-1.02567	-1.00937	-1.01655	-1.0059	-1.01187	-1.00235	-0.997624	-0.997973	-0.998262	-0.998612	-0.998948	-0.999277	-0.999607	-0.999916	-1.00022	-1.00059	-1.00093	-1.00123	-1.00154	-1.00192	-1.0023	-1.00262	-1.00295	-1.00326	-1.00366	-1.00399	-1.0043	-1.00461	-1.00494	-1.00523	-1.00553	-1.01086	-0.997064	-0.984226	-0.989396	-0.990824	-0.988832	-0.987141	-1.00403	-0.997413	-1.00982	-1.0062	-0.987037	-0.991026	-0.995133
552.092	NaN	-1.00855	-1.02646	-1.01097	-1.03051	-1.0142	-1.02114	-1.01048	-1.01585	-1.0062	-1.00154	-1.0019	-1.0022	-1.00255	-1.0029	-1.00324	-1.00357	-1.00389	-1.00421	-1.00459	-1.00493	-1.00524	-1.00556	-1.00594	-1.00633	-1.00666	-1.007	-1.00732	-1.00772	-1.00806	-1.00838	-1.00869	-1.00903	-1.00933	-1.00964	-1.01532	-1.00011	-0.989279	-0.994345	-0.99557	-0.993293	-0.992512	-1.00827	-1.00104	-1.0153	-1.00995	-0.989814	-0.994828	-0.999036
552.685	NaN	-1.01823	-1.03631	-1.02099	-1.04053	-1.0241	-1.03085	-1.02014	-1.02426	-1.01415	-1.00949	-1.00988	-1.0102	-1.01059	-1.01096	-1.01132	-1.01169	-1.01203	-1.01238	-1.01279	-1.01316	-1.0135	-1.01384	-1.01426	-1.01468	-1.01504	-1.01541	-1.01575	-1.01619	-1.01656	-1.0169	-1.01724	-1.01761	-1.01793	-1.01827	-1.0243	-1.00807	-0.998944	-1.0037	-1.0049	-1.00243	-1.00323	-1.01624	-1.00913	-1.02465	-1.01691	-0.998566	-1.00387	-1.00802
553.277	NaN	-1.0051	-1.02183	-1.006	-1.0257	-1.0098	-1.01766	-1.00553	-1.01144	-1.00223	-0.997989	-0.99844	-0.998813	-0.999264	-0.999698	-1.00012	-1.00055	-1.00095	-1.00135	-1.00182	-1.00226	-1.00265	-1.00304	-1.00353	-1.00402	-1.00444	-1.00487	-1.00526	-1.00578	-1.0062	-1.0066	-1.007	-1.00742	-1.0078	-1.00823	-1.01252	-0.995928	-0.988367	-0.992583	-0.993968	-0.992239	-0.993555	-1.0039	-0.999392	-1.01258	-1.00413	-0.988792	-0.993084	-0.997057
553.869	NaN	-0.929696	-0.943822	-0.92677	-0.946934	-0.932485	-0.941774	-0.927468	-0.934732	-0.926152	-0.922255	-0.922781	-0.923216	-0.923742	-0.924248	-0.924744	-0.925239	-0.925705	-0.92617	-0.926726	-0.927232	-0.927687	-0.928152	-0.928719	-0.929285	-0.929781	-0.930276	-0.930742	-0.931339	-0.931834	-0.932299	-0.932765	-0.93326	-0.933695	-0.934534	-0.936674	-0.919792	-0.913157	-0.916687	-0.919894	-0.918007	-0.919222	-0.927233	-0.925155	-0.935	-0.927302	-0.914927	-0.917242	-0.920686
554.462	NaN	-0.763614	-0.77604	-0.759916	-0.779938	-0.766431	-0.77569	-0.760801	-0.768517	-0.760651	-0.757143	-0.757686	-0.758134	-0.758677	-0.759198	-0.75971	-0.760221	-0.760701	-0.761181	-0.761755	-0.762276	-0.762746	-0.763226	-0.76381	-0.764394	-0.764905	-0.765417	-0.765897	-0.766512	-0.767023	-0.767503	-0.767983	-0.768494	-0.768943	-0.770114	-0.770629	-0.753823	-0.747871	-0.751267	-0.755178	-0.751169	-0.754054	-0.760838	-0.760656	-0.768301	-0.761018	-0.75104	-0.752623	-0.754935
555.054	NaN	-0.547375	-0.557821	-0.544089	-0.561993	-0.549656	-0.557783	-0.544344	-0.552681	-0.546563	-0.543819	-0.544321	-0.544737	-0.545239	-0.545721	-0.546195	-0.546668	-0.547112	-0.547556	-0.548087	-0.54857	-0.549004	-0.549449	-0.549989	-0.55053	-0.551003	-0.551476	-0.55192	-0.55249	-0.552963	-0.553407	-0.553852	-0.554325	-0.55474	-0.556162	-0.555055	-0.539424	-0.535089	-0.538179	-0.541302	-0.536375	-0.540898	-0.545853	-0.547027	-0.552521	-0.545483	-0.538771	-0.540256	-0.541443
555.646	NaN	-0.2972	-0.303929	-0.294375	-0.306849	-0.298405	-0.303454	-0.29409	-0.300363	-0.296045	-0.294177	-0.294561	-0.294878	-0.295262	-0.295631	-0.295992	-0.296353	-0.296693	-0.297032	-0.297438	-0.297806	-0.298138	-0.298478	-0.298891	-0.299304	-0.299665	-0.300027	-0.300366	-0.300801	-0.301162	-0.301502	-0.301841	-0.302202	-0.30252	-0.303855	-0.301895	-0.29075	-0.288144	-0.290418	-0.292481	-0.287891	-0.292187	-0.294891	-0.296428	-0.299213	-0.29408	-0.290406	-0.291091	-0.291459
556.239	NaN	-0.0960936	-0.0983077	-0.0949768	-0.0995973	-0.0964111	-0.0976395	-0.0941941	-0.0966238	-0.0947007	-0.0939269	-0.0940975	-0.0942386	-0.0944092	-0.0945732	-0.094734	-0.0948948	-0.0950457	-0.0951966	-0.0953771	-0.0955411	-0.0956888	-0.0958397	-0.0960234	-0.0962072	-0.0963679	-0.0965287	-0.0966796	-0.0968732	-0.097034	-0.0971849	-0.0973359	-0.0974966	-0.0976377	-0.0983575	-0.0971222	-0.0926975	-0.0917227	-0.092848	-0.093463	-0.0909418	-0.0934086	-0.0944728	-0.0951519	-0.0958575	-0.0937687	-0.09255	-0.0925839	-0.0925034
556.831	NaN	-0.0250736	-0.025496	-0.024884	-0.0258557	-0.025157	-0.0252406	-0.0244757	-0.0254109	-0.024597	-0.0242568	-0.0243124	-0.0243585	-0.0244141	-0.0244676	-0.02452	-0.0245724	-0.0246217	-0.0246709	-0.0247297	-0.0247832	-0.0248314	-0.0248806	-0.0249405	-0.0250004	-0.0250529	-0.0251053	-0.0251545	-0.0252176	-0.0252701	-0.0253193	-0.0253685	-0.0254209	-0.0254669	-0.0257874	-0.0254906	-0.0240571	-0.0238104	-0.0241487	-0.0241856	-0.0232324	-0.0242732	-0.0246306	-0.0248309	-0.0248703	-0.0243104	-0.0241201	-0.0240558	-0.0238248
557.424	NaN	-0.0114419	-0.0114476	-0.0112218	-0.0114756	-0.0114523	-0.0113076	-0.0111533	-0.0114822	-0.0112132	-0.0110891	-0.0111014	-0.0111117	-0.011124	-0.0111359	-0.0111476	-0.0111592	-0.0111702	-0.0111811	-0.0111942	-0.0112061	-0.0112168	-0.0112277	-0.011241	-0.0112544	-0.011266	-0.0112777	-0.0112886	-0.0113026	-0.0113143	-0.0113252	-0.0113362	-0.0113478	-0.011358	-0.011601	-0.0114707	-0.010949	-0.0107519	-0.0108042	-0.0108732	-0.010522	-0.0109525	-0.0110319	-0.011227	-0.0111663	-0.0109432	-0.0108619	-0.010704	-0.0106219
558.016	NaN	-0.00771941	-0.00758509	-0.00736071	-0.00802523	-0.00765487	-0.00776959	-0.00740548	-0.00798727	-0.00754713	-0.00733519	-0.00735231	-0.00736647	-0.00738359	-0.00740006	-0.00741619	-0.00743233	-0.00744747	-0.00746262	-0.00748073	-0.0074972	-0.00751201	-0.00752716	-0.0075456	-0.00756404	-0.00758018	-0.00759631	-0.00761146	-0.00763089	-0.00764702	-0.00766217	-0.00767732	-0.00769345	-0.00770761	-0.00786758	-0.00764207	-0.00743709	-0.0074026	-0.00722678	-0.00745954	-0.00723753	-0.00754868	-0.00734064	-0.00734076	-0.0076295	-0.00746669	-0.00749193	-0.00726314	-0.00727281
558.609	NaN	-0.00624167	-0.0061806	-0.00588913	-0.00634593	-0.00620139	-0.00592082	-0.00591912	-0.00635039	-0.00608038	-0.00596399	-0.00598129	-0.0059956	-0.00601291	-0.00602955	-0.00604585	-0.00606216	-0.00607747	-0.00609278	-0.00611108	-0.00612772	-0.00614269	-0.006158	-0.00617664	-0.00619527	-0.00621158	-0.00622789	-0.00624319	-0.00626283	-0.00627913	-0.00629444	-0.00630975	-0.00632606	-0.00634037	-0.00637922	-0.00604262	-0.00602615	-0.00578947	-0.0059059	-0.00590806	-0.00573055	-0.00605628	-0.00612382	-0.00617312	-0.00608224	-0.00594807	-0.00573641	-0.00592814	-0.00589802
559.202	NaN	-0.0053419	-0.00532362	-0.0052861	-0.00570404	-0.0053374	-0.00501557	-0.00515143	-0.00545133	-0.00546906	-0.00545403	-0.00545413	-0.00545421	-0.0054543	-0.00545439	-0.00545448	-0.00545457	-0.00545466	-0.00545474	-0.00545484	-0.00545494	-0.00545502	-0.0054551	-0.00545521	-0.00545531	-0.0054554	-0.00545549	-0.00545557	-0.00545568	-0.00545577	-0.00545586	-0.00545594	-0.00545603	-0.00545611	-0.00549265	-0.00513505	-0.00515917	-0.00506389	-0.00497882	-0.00516581	-0.00493664	-0.00525114	-0.00532347	-0.00516088	-0.0052659	-0.00527869	-0.00496683	-0.00511129	-0.00497237
559.794	NaN	-0.0047091	-0.0047443	-0.00449243	-0.00499397	-0.0048596	-0.00464429	-0.00456347	-0.00462994	-0.00471553	-0.00475745	-0.0047613	-0.00476448	-0.00476833	-0.00477203	-0.00477566	-0.00477928	-0.00478269	-0.00478609	-0.00479016	-0.00479386	-0.00479719	-0.0048006	-0.00480474	-0.00480889	-0.00481251	-0.00481614	-0.00481954	-0.00482391	-0.00482754	-0.00483094	-0.00483434	-0.00483797	-0.00484115	-0.00476463	-0.00461102	-0.00443598	-0.00441205	-0.00461999	-0.00462136	-0.00441111	-0.00464164	-0.00474941	-0.00467119	-0.00456614	-0.00453538	-0.004403	-0.00458809	-0.00454812
560.387	NaN	-0.00439294	-0.00433157	-0.00415865	-0.00423272	-0.00440515	-0.00425196	-0.00414813	-0.00410628	-0.00408067	-0.00408452	-0.00408942	-0.00409347	-0.00409837	-0.00410308	-0.0041077	-0.00411232	-0.00411665	-0.00412098	-0.00412617	-0.00413088	-0.00413512	-0.00413945	-0.00414473	-0.00415	-0.00415462	-0.00415924	-0.00416357	-0.00416913	-0.00417375	-0.00417808	-0.00418241	-0.00418703	-0.00419919	-0.00431287	-0.0041558	-0.00402844	-0.00420649	-0.00425366	-0.00417602	-0.00405966	-0.00421418	-0.00425403	-0.00403417	-0.00422175	-0.0039474	-0.0040394	-0.00418952	-0.0040109
560.98	NaN	-0.00374695	-0.00375826	-0.00384162	-0.00376577	-0.00387821	-0.00360521	-0.00358088	-0.00358947	-0.00370868	-0.00377545	-0.00378103	-0.00378565	-0.00379124	-0.0037966	-0.00380187	-0.00380713	-0.00381207	-0.00381701	-0.00382292	-0.00382829	-0.00383312	-0.00383806	-0.00384407	-0.00385009	-0.00385535	-0.00386061	-0.00386555	-0.00387189	-0.00387715	-0.00388209	-0.00388703	-0.00389229	-0.00388974	-0.00385041	-0.00383001	-0.00377564	-0.00381535	-0.00367331	-0.00370372	-0.00365549	-0.00381802	-0.00391624	-0.00391559	-0.00370168	-0.00378527	-0.00389443	-0.00386703	-0.00366495
561.573	NaN	-0.00358445	-0.00334924	-0.00358403	-0.00353314	-0.00372058	-0.00344886	-0.0034765	-0.00359291	-0.0036073	-0.00359991	-0.00359812	-0.00359664	-0.00359485	-0.00359313	-0.00359144	-0.00358975	-0.00358817	-0.00358659	-0.00358469	-0.00358297	-0.00358142	-0.00357984	-0.00357791	-0.00357598	-0.0035743	-0.00357261	-0.00357103	-0.003569	-0.00356731	-0.00356573	-0.00356414	-0.00356245	-0.00355581	-0.00353994	-0.003484	-0.00330433	-0.00333721	-0.00342419	-0.00349481	-0.00366099	-0.00378636	-0.00375552	-0.00357559	-0.00331781	-0.00340111	-0.00348655	-0.0034483	-0.00347851
562.165	NaN	-0.00320211	-0.00312089	-0.0031941	-0.00318193	-0.00347841	-0.00311026	-0.00316065	-0.00333284	-0.00343093	-0.00344324	-0.00343692	-0.00343169	-0.00342538	-0.0034193	-0.00341335	-0.0034074	-0.00340181	-0.00339622	-0.00338954	-0.00338346	-0.003378	-0.00337241	-0.00336561	-0.0033588	-0.00335285	-0.0033469	-0.00334131	-0.00333414	-0.00332819	-0.0033226	-0.00331701	-0.00331106	-0.00329613	-0.00325867	-0.00316528	-0.00313766	-0.00325255	-0.00332268	-0.00334147	-0.0033645	-0.00332571	-0.0033506	-0.00338461	-0.00319156	-0.00324312	-0.00334031	-0.00309069	-0.00321762
562.758	NaN	-0.00294812	-0.00291384	-0.00309051	-0.00317408	-0.00313874	-0.00282627	-0.00308524	-0.00319551	-0.00313473	-0.00315557	-0.00317421	-0.00318962	-0.00320826	-0.00322618	-0.00324374	-0.0032613	-0.00327779	-0.00329428	-0.00331399	-0.00333191	-0.00334804	-0.00336453	-0.0033846	-0.00340467	-0.00342223	-0.0034398	-0.00345628	-0.00347743	-0.00349499	-0.00351148	-0.00352797	-0.00354553	-0.00345296	-0.00324784	-0.00301575	-0.00308775	-0.00297291	-0.00302647	-0.0030996	-0.0029756	-0.00303415	-0.00312164	-0.00309838	-0.00299033	-0.0030481	-0.00309923	-0.00296528	-0.00292695
563.351	NaN	-0.00286219	-0.0028729	-0.00275444	-0.00291775	-0.00299804	-0.00266934	-0.0029495	-0.00302208	-0.002784	-0.0027257	-0.00274199	-0.00275546	-0.00277175	-0.00278742	-0.00280277	-0.00281812	-0.00283253	-0.00284694	-0.00286417	-0.00287984	-0.00289394	-0.00290835	-0.00292589	-0.00294344	-0.00295879	-0.00297414	-0.00298855	-0.00300704	-0.00302239	-0.0030368	-0.00305121	-0.00306656	-0.0031596	-0.00313124	-0.00288886	-0.00285471	-0.00276131	-0.00279653	-0.0027113	-0.00286408	-0.00294878	-0.0029765	-0.00282939	-0.00269729	-0.00286576	-0.00292395	-0.00280366	-0.00285557
563.944	NaN	-0.00259525	-0.00246878	-0.00227703	-0.00282408	-0.00272243	-0.00256052	-0.00273943	-0.00268232	-0.00259512	-0.00254352	-0.00253702	-0.00253163	-0.00252513	-0.00251887	-0.00251274	-0.0025066	-0.00250085	-0.00249509	-0.00248821	-0.00248195	-0.00247632	-0.00247056	-0.00246355	-0.00245654	-0.00245041	-0.00244428	-0.00243852	-0.00243113	-0.002425	-0.00241924	-0.00241349	-0.00240735	-0.00262497	-0.00271435	-0.00268914	-0.00261915	-0.00242925	-0.00252994	-0.00247341	-0.0026756	-0.00275469	-0.00265948	-0.00263373	-0.00253836	-0.00256662	-0.00264386	-0.00262221	-0.00258872
564.537	NaN	-0.00232341	-0.0026658	-0.00236958	-0.00248056	-0.00252807	-0.00209898	-0.0023306	-0.00243596	-0.0023443	-0.00231962	-0.00232629	-0.0023318	-0.00233847	-0.00234488	-0.00235116	-0.00235745	-0.00236335	-0.00236925	-0.0023763	-0.00238271	-0.00238848	-0.00239438	-0.00240156	-0.00240874	-0.00241503	-0.00242131	-0.00242721	-0.00243477	-0.00244106	-0.00244696	-0.00245286	-0.00245914	-0.00240659	-0.00242742	-0.00260072	-0.00242579	-0.00237068	-0.00246831	-0.00249002	-0.00243736	-0.00243944	-0.00249385	-0.00247564	-0.00225548	-0.00227614	-0.00245949	-0.00249139	-0.00237283
565.13	NaN	-0.00233208	-0.00229087	-0.00224537	-0.00258498	-0.00233219	-0.0019204	-0.00233793	-0.00228986	-0.0021777	-0.00219073	-0.00220777	-0.00222186	-0.0022389	-0.00225528	-0.00227133	-0.00228739	-0.00230246	-0.00231753	-0.00233555	-0.00235194	-0.00236668	-0.00238175	-0.0024001	-0.00241845	-0.0024345	-0.00245056	-0.00246563	-0.00248496	-0.00250101	-0.00251609	-0.00253116	-0.00254721	-0.00252948	-0.00244135	-0.00231199	-0.00233467	-0.00228357	-0.00242141	-0.002336	-0.00246819	-0.00248618	-0.002403	-0.00229567	-0.00218028	-0.0023593	-0.00248772	-0.00238768	-0.00206346
565.723	NaN	-0.00210336	-0.00225864	-0.00251182	-0.0024603	-0.00252073	-0.00194997	-0.00212103	-0.00231103	-0.00226134	-0.00224883	-0.00225535	-0.00226074	-0.00226726	-0.00227353	-0.00227968	-0.00228582	-0.00229159	-0.00229736	-0.00230426	-0.00231053	-0.00231617	-0.00232194	-0.00232896	-0.00233598	-0.00234213	-0.00234827	-0.00235404	-0.00236144	-0.00236758	-0.00237335	-0.00237912	-0.00238526	-0.00218913	-0.00220151	-0.00214613	-0.00228115	-0.00213143	-0.00224145	-0.00200091	-0.00233359	-0.00226912	-0.00213812	-0.00214375	-0.00198956	-0.00240067	-0.00248384	-0.00215116	-0.00206628
566.316	NaN	-0.00192226	-0.00200327	-0.00199304	-0.00242854	-0.00236084	-0.00167469	-0.00186215	-0.00222392	-0.00213482	-0.00207252	-0.0020726	-0.00207267	-0.00207275	-0.00207282	-0.0020729	-0.00207297	-0.00207304	-0.00207311	-0.0020732	-0.00207327	-0.00207334	-0.00207341	-0.0020735	-0.00207358	-0.00207366	-0.00207373	-0.0020738	-0.00207389	-0.00207397	-0.00207404	-0.00207411	-0.00207418	-0.00225411	-0.00214818	-0.00203019	-0.00211154	-0.00206102	-0.00219078	-0.00207934	-0.00205508	-0.002175	-0.00228245	-0.00211553	-0.00202079	-0.0020222	-0.00215528	-0.00215023	-0.00223863
566.91	NaN	-0.00202531	-0.00205129	-0.00199078	-0.00199385	-0.00221816	-0.00191514	-0.00203324	-0.00225301	-0.00208002	-0.00199689	-0.00199825	-0.00199938	-0.00200074	-0.00200205	-0.00200333	-0.00200462	-0.00200582	-0.00200702	-0.00200846	-0.00200977	-0.00201095	-0.00201215	-0.00201362	-0.00201509	-0.00201637	-0.00201765	-0.00201886	-0.0020204	-0.00202168	-0.00202289	-0.00202409	-0.00203948	-0.00227126	-0.00209347	-0.00212389	-0.00192935	-0.00204851	-0.00226725	-0.00206511	-0.00203985	-0.00217363	-0.00209138	-0.0021881	-0.00194772	-0.002118	-0.0020544	-0.00212594	-0.00222778
567.503	NaN	-0.00200467	-0.00212337	-0.00206226	-0.00199032	-0.0019128	-0.00210015	-0.00222272	-0.00214427	-0.00191118	-0.00186373	-0.00187632	-0.00188672	-0.00189931	-0.00191142	-0.00192328	-0.00193514	-0.00194628	-0.00195741	-0.00197072	-0.00198283	-0.00199372	-0.00200486	-0.00201841	-0.00203197	-0.00204383	-0.00205569	-0.00206683	-0.00208111	-0.00209297	-0.00210411	-0.00211524	-0.00213399	-0.00219069	-0.00200229	-0.0021314	-0.00209843	-0.00196775	-0.00216812	-0.00205126	-0.00206169	-0.00208767	-0.00195169	-0.00206698	-0.00202849	-0.00214583	-0.0020253	-0.0020349	-0.00206278
568.096	NaN	-0.00214734	-0.00185487	-0.00189608	-0.00214232	-0.00212033	-0.00208642	-0.00210418	-0.00198069	-0.00180149	-0.00178368	-0.0017972	-0.00180838	-0.0018219	-0.0018349	-0.00184764	-0.00186038	-0.00187234	-0.00188431	-0.00189861	-0.00191161	-0.00192331	-0.00193527	-0.00194983	-0.00196439	-0.00197714	-0.00198988	-0.00200184	-0.00201718	-0.00202992	-0.00204188	-0.00205384	-0.00202801	-0.00187754	-0.00179906	-0.00199395	-0.00203519	-0.00199033	-0.00206399	-0.00180569	-0.00197212	-0.00188332	-0.00199495	-0.00195007	-0.00202789	-0.00190693	-0.00188361	-0.00176441	-0.00177493
568.689	NaN	-0.00196924	-0.00214927	-0.001836	-0.0018911	-0.00211519	-0.00177221	-0.00191965	-0.00193032	-0.00193468	-0.00196205	-0.00196903	-0.0019748	-0.00198178	-0.00198849	-0.00199506	-0.00200164	-0.00200781	-0.00201398	-0.00202136	-0.00202807	-0.00203411	-0.00204029	-0.0020478	-0.00205532	-0.00206189	-0.00206847	-0.00207464	-0.00208256	-0.00208913	-0.00209531	-0.00210148	-0.00207318	-0.0019717	-0.0018823	-0.00188583	-0.00192201	-0.00193687	-0.00201302	-0.00180079	-0.00181352	-0.00188748	-0.00206138	-0.00195819	-0.00184206	-0.00190701	-0.00183277	-0.00180889	-0.00184365
569.283	NaN	-0.00178774	-0.00194534	-0.00176343	-0.00182686	-0.00189698	-0.00176476	-0.00158383	-0.0019368	-0.00183197	-0.00178375	-0.00178941	-0.00179409	-0.00179975	-0.00180519	-0.00181052	-0.00181585	-0.00182086	-0.00182586	-0.00183185	-0.00183729	-0.00184219	-0.00184719	-0.00185329	-0.00185938	-0.00186471	-0.00187005	-0.00187505	-0.00188147	-0.0018868	-0.00189181	-0.00189682	-0.00188585	-0.00188187	-0.00195052	-0.00184488	-0.00172059	-0.00176929	-0.00188362	-0.00181715	-0.00183423	-0.00183118	-0.0018942	-0.00178196	-0.00182422	-0.00180435	-0.00192199	-0.0016793	-0.00181699
569.876	NaN	-0.00177744	-0.00179265	-0.00177144	-0.00192753	-0.00203072	-0.00182151	-0.00143382	-0.00185908	-0.00176392	-0.0017363	-0.00174784	-0.00175739	-0.00176894	-0.00178004	-0.00179092	-0.0018018	-0.00181202	-0.00182223	-0.00183444	-0.00184555	-0.00185554	-0.00186575	-0.00187819	-0.00189062	-0.0019015	-0.00191239	-0.0019226	-0.0019357	-0.00194658	-0.0019568	-0.00196701	-0.00188559	-0.0018247	-0.00195876	-0.00186201	-0.001813	-0.00183862	-0.00184644	-0.00190006	-0.00195373	-0.00191653	-0.00185154	-0.00181989	-0.0018346	-0.00188595	-0.00182887	-0.00172451	-0.00193035
570.469	NaN	-0.00183097	-0.00164387	-0.00188146	-0.00171545	-0.00199907	-0.00167892	-0.0015478	-0.00172041	-0.00169506	-0.00168994	-0.0016946	-0.00169845	-0.00170311	-0.00170759	-0.00171198	-0.00171638	-0.0017205	-0.00172462	-0.00172955	-0.00173403	-0.00173806	-0.00174219	-0.00174721	-0.00175222	-0.00175662	-0.00176101	-0.00176513	-0.00177042	-0.00177481	-0.00177893	-0.00178305	-0.00175164	-0.00168113	-0.0016857	-0.0017627	-0.00176034	-0.00189247	-0.00179263	-0.0017723	-0.00178539	-0.00177347	-0.00181796	-0.00180411	-0.00175608	-0.00173693	-0.00169485	-0.00178682	-0.00194
571.063	NaN	-0.00183723	-0.00182239	-0.00191153	-0.00178712	-0.00164207	-0.00154109	-0.00159211	-0.00175823	-0.00173792	-0.00170553	-0.00170215	-0.00169936	-0.00169598	-0.00169273	-0.00168955	-0.00168636	-0.00168337	-0.00168039	-0.00167681	-0.00167356	-0.00167064	-0.00166765	-0.00166401	-0.00166037	-0.00165719	-0.001654	-0.00165101	-0.00164718	-0.001644	-0.00164101	-0.00163802	-0.00181926	-0.00189462	-0.00182124	-0.00186208	-0.00174962	-0.001706	-0.00165398	-0.00161272	-0.00174669	-0.00174431	-0.0017154	-0.00174858	-0.00174344	-0.00168386	-0.00165009	-0.00174297	-0.00184883
571.656	NaN	-0.00165743	-0.00184887	-0.00169758	-0.00164662	-0.00182481	-0.00175483	-0.00150867	-0.00181931	-0.00166572	-0.00163445	-0.00164788	-0.00165899	-0.00167242	-0.00168534	-0.001698	-0.00171065	-0.00172254	-0.00173442	-0.00174863	-0.00176154	-0.00177317	-0.00178505	-0.00179952	-0.00181398	-0.00182664	-0.0018393	-0.00185118	-0.00186642	-0.00187908	-0.00189096	-0.00190285	-0.0020229	-0.00181811	-0.00175226	-0.00180121	-0.00175842	-0.00180839	-0.00186302	-0.00177073	-0.00197893	-0.00196571	-0.00173089	-0.00178314	-0.00189134	-0.00177632	-0.00166704	-0.00177287	-0.00179774
572.25	NaN	-0.00158944	-0.00173206	-0.00170821	-0.00166869	-0.00189959	-0.00163623	-0.00149669	-0.00179482	-0.00162817	-0.00158522	-0.00159632	-0.00160549	-0.00161658	-0.00162725	-0.00163771	-0.00164816	-0.00165797	-0.00166779	-0.00167952	-0.00169019	-0.00169979	-0.0017096	-0.00172155	-0.0017335	-0.00174395	-0.00175441	-0.00176422	-0.00177681	-0.00178726	-0.00179708	-0.00180689	-0.00170152	-0.00174768	-0.0017709	-0.00189534	-0.00155495	-0.00160456	-0.00185258	-0.00185548	-0.00184039	-0.00181719	-0.0018856	-0.00175155	-0.00172172	-0.00169557	-0.00176671	-0.00181239	-0.00172052
572.843	NaN	-0.00155132	-0.00175987	-0.00167472	-0.00187893	-0.00190413	-0.00147577	-0.00159889	-0.0018461	-0.00174954	-0.00170325	-0.00170516	-0.00170675	-0.00170866	-0.0017105	-0.00171231	-0.00171411	-0.00171581	-0.0017175	-0.00171953	-0.00172137	-0.00172303	-0.00172472	-0.00172678	-0.00172885	-0.00173065	-0.00173246	-0.00173415	-0.00173632	-0.00173813	-0.00173982	-0.00174152	-0.00180181	-0.00137106	-0.00143691	-0.00163303	-0.00170356	-0.00166299	-0.00167065	-0.00174699	-0.00151694	-0.00169303	-0.00166105	-0.00159433	-0.00184704	-0.00183369	-0.00185136	-0.00182411	-0.00171332
573.437	NaN	-0.00175239	-0.00158184	-0.00181417	-0.00186322	-0.00164249	-0.00157575	-0.00161491	-0.00173614	-0.0015927	-0.00157864	-0.0015908	-0.00160084	-0.001613	-0.00162468	-0.00163613	-0.00164758	-0.00165833	-0.00166908	-0.00168193	-0.00169362	-0.00170413	-0.00171488	-0.00172797	-0.00174105	-0.0017525	-0.00176396	-0.0017747	-0.00178849	-0.00179994	-0.00181069	-0.00182144	-0.00177711	-0.00169052	-0.00163194	-0.00150259	-0.00153522	-0.00154637	-0.00190811	-0.00162057	-0.00156121	-0.00165314	-0.00163441	-0.00168817	-0.00172266	-0.00174185	-0.0017081	-0.00166103	-0.00154996
574.031	NaN	-0.00170466	-0.0018699	-0.00178044	-0.00152914	-0.00172864	-0.00169734	-0.00161679	-0.00175001	-0.00175105	-0.00177109	-0.00177786	-0.00178346	-0.00179023	-0.00179674	-0.00180311	-0.00180949	-0.00181548	-0.00182147	-0.00182862	-0.00183513	-0.00184099	-0.00184698	-0.00185427	-0.00186155	-0.00186793	-0.00187431	-0.0018803	-0.00188798	-0.00189435	-0.00190034	-0.00190633	-0.00177241	-0.00181579	-0.00173214	-0.00184005	-0.001541	-0.00165266	-0.00181771	-0.00183009	-0.001609	-0.00170966	-0.00168994	-0.00150127	-0.00180737	-0.00178462	-0.00154853	-0.00181938	-0.00164128
574.624	NaN	-0.00166621	-0.00190363	-0.00173032	-0.00178755	-0.00152961	-0.00176621	-0.00157726	-0.00188041	-0.00181104	-0.00178649	-0.00179195	-0.00179646	-0.00180191	-0.00180715	-0.00181229	-0.00181743	-0.00182226	-0.00182708	-0.00183285	-0.00183809	-0.00184281	-0.00184764	-0.00185351	-0.00185939	-0.00186453	-0.00186966	-0.00187449	-0.00188068	-0.00188582	-0.00189064	-0.00189546	-0.00190045	-0.00168717	-0.00189049	-0.0017664	-0.00175123	-0.00179419	-0.00187558	-0.00181226	-0.00164804	-0.00169131	-0.00170595	-0.00149638	-0.00183589	-0.00184764	-0.00164657	-0.00164289	-0.00171201
575.218	NaN	-0.00171916	-0.00175474	-0.00174703	-0.00148485	-0.00163626	-0.00160308	-0.00167885	-0.00189831	-0.0017369	-0.00168585	-0.00169176	-0.00169664	-0.00170254	-0.00170821	-0.00171377	-0.00171933	-0.00172456	-0.00172978	-0.00173602	-0.00174169	-0.0017468	-0.00175202	-0.00175838	-0.00176473	-0.00177029	-0.00177585	-0.00178108	-0.00178777	-0.00179333	-0.00179855	-0.00179545	-0.00172817	-0.00174421	-0.00189732	-0.00169795	-0.00177303	-0.00168852	-0.00168944	-0.00187141	-0.00185312	-0.0020147	-0.00152012	-0.00171324	-0.00163697	-0.00167692	-0.00170319	-0.00173276	-0.00178852
575.812	NaN	-0.00172867	-0.00178196	-0.0017003	-0.00143863	-0.00151814	-0.00162601	-0.00174513	-0.00164238	-0.00158694	-0.00160041	-0.00160668	-0.00161186	-0.00161813	-0.00162416	-0.00163007	-0.00163598	-0.00164152	-0.00164707	-0.0016537	-0.00165973	-0.00166515	-0.0016707	-0.00167745	-0.0016842	-0.00169011	-0.00169602	-0.00170157	-0.00170868	-0.00171459	-0.00172013	-0.00175359	-0.00184271	-0.00155016	-0.00174045	-0.001881	-0.00162613	-0.00167034	-0.00169728	-0.0018539	-0.00182829	-0.00179731	-0.0016647	-0.0019895	-0.00158145	-0.001627	-0.00167999	-0.00173367	-0.00181387
576.406	NaN	-0.00172517	-0.00161066	-0.00178559	-0.00170792	-0.001909	-0.00157508	-0.00162049	-0.0016756	-0.00169114	-0.00167738	-0.00167369	-0.00167064	-0.00166695	-0.00166341	-0.00165994	-0.00165646	-0.0016532	-0.00164994	-0.00164604	-0.0016425	-0.00163931	-0.00163604	-0.00163207	-0.0016281	-0.00162463	-0.00162116	-0.00161789	-0.00161371	-0.00161024	-0.00160698	-0.00161211	-0.00164485	-0.00168117	-0.00169753	-0.00163649	-0.00162334	-0.00160868	-0.00165731	-0.00168595	-0.00183874	-0.00185964	-0.00159448	-0.00174143	-0.00165088	-0.0016323	-0.00183944	-0.00179032	-0.00189285
576.999	NaN	-0.00166171	-0.0017504	-0.00168953	-0.00167999	-0.00176365	-0.00165895	-0.00161572	-0.00177028	-0.00167003	-0.001572	-0.00156126	-0.00155238	-0.00154164	-0.00153131	-0.00152118	-0.00151106	-0.00150156	-0.00149205	-0.00148069	-0.00147036	-0.00146107	-0.00145156	-0.00144	-0.00142843	-0.0014183	-0.00140818	-0.00139868	-0.00138649	-0.00137637	-0.00136686	-0.00141162	-0.00159411	-0.00176229	-0.00177641	-0.00162739	-0.00161381	-0.00160083	-0.00155103	-0.00157908	-0.00169303	-0.00169966	-0.00156555	-0.00176668	-0.00164237	-0.00179588	-0.00160898	-0.00163612	-0.00198071
577.593	NaN	-0.00161379	-0.0017337	-0.00149124	-0.00182288	-0.00169852	-0.00164113	-0.00150105	-0.00158761	-0.0016742	-0.00170033	-0.0017001	-0.0016999	-0.00169966	-0.00169943	-0.00169921	-0.00169899	-0.00169878	-0.00169857	-0.00169832	-0.00169809	-0.00169788	-0.00169767	-0.00169742	-0.00169716	-0.00169694	-0.00169672	-0.00169651	-0.00169624	-0.00169601	-0.0016958	-0.00175031	-0.00182749	-0.00179066	-0.00176743	-0.00176147	-0.00168619	-0.00161794	-0.00167676	-0.00175834	-0.00184149	-0.00183202	-0.00168346	-0.00174518	-0.00171542	-0.00163098	-0.00160463	-0.00164591	-0.00193934
578.187	NaN	-0.00163547	-0.00177108	-0.00156014	-0.00165257	-0.00163533	-0.00155641	-0.00177894	-0.00174389	-0.00170511	-0.00169489	-0.00169516	-0.00169537	-0.00169564	-0.00169589	-0.00169614	-0.00169639	-0.00169662	-0.00169686	-0.00169714	-0.00169739	-0.00169762	-0.00169785	-0.00169814	-0.00169842	-0.00169867	-0.00169892	-0.00169915	-0.00169945	-0.0016997	-0.00169994	-0.00188999	-0.00197308	-0.00175492	-0.00168856	-0.00163525	-0.00163497	-0.00163766	-0.00160034	-0.00154244	-0.00175868	-0.0018183	-0.00160193	-0.00159157	-0.00167554	-0.00158662	-0.0013842	-0.00156573	-0.0016839
578.781	NaN	-0.00183268	-0.00168233	-0.00167894	-0.00193839	-0.0019171	-0.00162117	-0.00162784	-0.00183376	-0.001665	-0.00163548	-0.00164531	-0.00165343	-0.00166326	-0.00167272	-0.00168198	-0.00169124	-0.00169994	-0.00170863	-0.00171903	-0.00172848	-0.00173699	-0.00174569	-0.00175627	-0.00176686	-0.00177612	-0.00178538	-0.00179408	-0.00180523	-0.00181449	-0.00182319	-0.00182021	-0.00162513	-0.00156211	-0.00166548	-0.00158674	-0.00169597	-0.00169816	-0.0017191	-0.00158117	-0.00157977	-0.00175607	-0.00169417	-0.0016986	-0.00179206	-0.00169441	-0.0015238	-0.00155927	-0.00170772
579.375	NaN	-0.00186961	-0.00154085	-0.00142312	-0.00178533	-0.00166841	-0.00178753	-0.00150378	-0.00171423	-0.00164193	-0.0015924	-0.00159078	-0.00158944	-0.00158782	-0.00158626	-0.00158473	-0.00158321	-0.00158177	-0.00158034	-0.00157863	-0.00157707	-0.00157567	-0.00157423	-0.00157249	-0.00157074	-0.00156922	-0.00156769	-0.00156626	-0.00156442	-0.00156289	-0.00156146	-0.00158107	-0.00172728	-0.00165584	-0.00155293	-0.00152583	-0.00154013	-0.00163316	-0.00182251	-0.00179647	-0.00180613	-0.00171732	-0.00167898	-0.00161387	-0.00159912	-0.00166882	-0.00167541	-0.00167681	-0.00172919
579.969	NaN	-0.00186684	-0.00154682	-0.00136025	-0.00170635	-0.00166374	-0.00160676	-0.00150711	-0.00165326	-0.00163757	-0.00165232	-0.00165838	-0.00166339	-0.00166944	-0.00167526	-0.00168097	-0.00168667	-0.00169203	-0.00169739	-0.00170379	-0.00170961	-0.00171485	-0.00172021	-0.00172673	-0.00173325	-0.00173895	-0.00174466	-0.00175002	-0.00175689	-0.00176259	-0.00176795	-0.00198083	-0.00183535	-0.0016081	-0.00168029	-0.00169892	-0.00165015	-0.00162299	-0.00187351	-0.00178305	-0.00180577	-0.00165907	-0.00171769	-0.00158409	-0.00153179	-0.00165339	-0.00173342	-0.00170193	-0.0017674
580.563	NaN	-0.0016834	-0.00140008	-0.00147257	-0.00169254	-0.00172307	-0.00172011	-0.00182892	-0.00178958	-0.00163464	-0.0016123	-0.0016189	-0.00162435	-0.00163094	-0.00163729	-0.0016435	-0.00164971	-0.00165555	-0.00166138	-0.00166836	-0.0016747	-0.00168041	-0.00168624	-0.00169334	-0.00170044	-0.00170666	-0.00171287	-0.00171871	-0.00172619	-0.0017324	-0.00173824	-0.00196784	-0.00164579	-0.00170222	-0.00179808	-0.00154986	-0.00158078	-0.00150925	-0.00179659	-0.00177081	-0.00164685	-0.00155668	-0.00181093	-0.00174717	-0.00162405	-0.00162883	-0.00174099	-0.00172826	-0.00174007
581.157	NaN	-0.00154886	-0.00142891	-0.00164615	-0.00194562	-0.00182164	-0.00155172	-0.00177048	-0.00182525	-0.00177429	-0.00176006	-0.00176141	-0.00176252	-0.00176387	-0.00176517	-0.00176644	-0.00176771	-0.00176891	-0.0017701	-0.00177153	-0.00177283	-0.00177399	-0.00177519	-0.00177664	-0.0017781	-0.00177937	-0.00178064	-0.00178183	-0.00178336	-0.00178464	-0.00178583	-0.00172506	-0.00134817	-0.0016217	-0.0018269	-0.00161876	-0.00148444	-0.00163125	-0.0018308	-0.00172222	-0.00170937	-0.00148406	-0.00166775	-0.00178698	-0.00162554	-0.00167882	-0.00169993	-0.00164808	-0.00173386
581.752	NaN	-0.00158882	-0.00143132	-0.00150402	-0.00175396	-0.00155846	-0.00153591	-0.0016948	-0.00162531	-0.00170931	-0.00175511	-0.00175699	-0.00175854	-0.00176043	-0.00176223	-0.00176401	-0.00176578	-0.00176744	-0.00176911	-0.0017711	-0.00177291	-0.00177453	-0.0017762	-0.00177822	-0.00178025	-0.00178202	-0.00178379	-0.00178546	-0.00178759	-0.00178937	-0.00179103	-0.00158999	-0.00123492	-0.00158193	-0.00178385	-0.00142262	-0.00172746	-0.00158563	-0.00186537	-0.00151023	-0.00163075	-0.00155763	-0.00163439	-0.00176074	-0.00168539	-0.00159922	-0.00171169	-0.00176358	-0.00168548
582.346	NaN	-0.00178686	-0.00120615	-0.00168888	-0.00153155	-0.00145816	-0.00139394	-0.00187698	-0.00167802	-0.0017531	-0.00179721	-0.00179767	-0.00179805	-0.00179851	-0.00179896	-0.00179939	-0.00179982	-0.00180023	-0.00180064	-0.00180113	-0.00180157	-0.00180197	-0.00180238	-0.00180287	-0.00180337	-0.0018038	-0.00180424	-0.00180465	-0.00180517	-0.0018056	-0.00180108	-0.00167664	-0.00175494	-0.00184463	-0.00178197	-0.00166486	-0.00167538	-0.00172504	-0.00172024	-0.00169935	-0.00168565	-0.00166687	-0.00186146	-0.00185781	-0.00183602	-0.00169858	-0.00174338	-0.00187029	-0.00181927
582.94	NaN	-0.00169429	-0.0015593	-0.00162534	-0.00157122	-0.00136882	-0.0015007	-0.00179568	-0.00179105	-0.00166444	-0.00164264	-0.00164704	-0.00165067	-0.00165507	-0.0016593	-0.00166344	-0.00166758	-0.00167147	-0.00167536	-0.00168001	-0.00168424	-0.00168804	-0.00169193	-0.00169666	-0.0017014	-0.00170554	-0.00170968	-0.00171357	-0.00171856	-0.0017227	-0.00172485	-0.00171362	-0.001706	-0.0017844	-0.00168582	-0.00155914	-0.00165872	-0.00175937	-0.00181924	-0.00177247	-0.00180046	-0.00194637	-0.00169429	-0.00175145	-0.00194748	-0.00184502	-0.00175254	-0.00184688	-0.00174699
583.534	NaN	-0.00180427	-0.00147178	-0.00163845	-0.00172164	-0.00172047	-0.00173099	-0.00178588	-0.00180695	-0.00166382	-0.00163736	-0.00164242	-0.00164659	-0.00165165	-0.00165651	-0.00166127	-0.00166603	-0.0016705	-0.00167497	-0.00168032	-0.00168518	-0.00168955	-0.00169402	-0.00169947	-0.00170491	-0.00170967	-0.00171443	-0.0017189	-0.00172464	-0.0017294	-0.00174183	-0.00177566	-0.00162492	-0.00158471	-0.00171873	-0.00138678	-0.00167812	-0.00165656	-0.0019463	-0.00175055	-0.00184674	-0.00178453	-0.00138763	-0.00137573	-0.0016731	-0.00166592	-0.00160077	-0.00191668	-0.00180831
584.129	NaN	-0.00166958	-0.00151193	-0.00159482	-0.00184735	-0.00171166	-0.00176716	-0.00169508	-0.00160812	-0.00163259	-0.00161822	-0.00161308	-0.00160883	-0.00160368	-0.00159874	-0.00159389	-0.00158905	-0.0015845	-0.00157995	-0.00157451	-0.00156957	-0.00156512	-0.00156057	-0.00155503	-0.00154949	-0.00154465	-0.0015398	-0.00153525	-0.00152942	-0.00152457	-0.00159985	-0.00185029	-0.00171074	-0.00140086	-0.00175744	-0.00142808	-0.00170352	-0.00166734	-0.00172344	-0.00171495	-0.00176403	-0.00168231	-0.00159896	-0.00149852	-0.00142979	-0.00163508	-0.00160471	-0.00159724	-0.00169537
584.723	NaN	-0.00163835	-0.00155607	-0.00175794	-0.00180568	-0.00171119	-0.00165773	-0.00167904	-0.00180757	-0.00164916	-0.00160591	-0.00160981	-0.00161303	-0.00161693	-0.00162068	-0.00162436	-0.00162804	-0.00163149	-0.00163494	-0.00163906	-0.00164281	-0.00164619	-0.00164964	-0.00165384	-0.00165804	-0.00166172	-0.00166539	-0.00166885	-0.00167327	-0.00167695	-0.00167359	-0.00165878	-0.00165205	-0.00168416	-0.00189021	-0.00144998	-0.00178811	-0.00178001	-0.00168228	-0.00175213	-0.00175433	-0.00165695	-0.00162152	-0.00168551	-0.00175299	-0.00172788	-0.00138488	-0.00154788	-0.00174039
585.317	NaN	-0.00167607	-0.00152127	-0.00162742	-0.00176229	-0.00176687	-0.00148031	-0.00131167	-0.00152559	-0.00151602	-0.00152658	-0.00153137	-0.00153533	-0.00154011	-0.00154472	-0.00154923	-0.00155374	-0.00155798	-0.00156221	-0.00156727	-0.00157188	-0.00157602	-0.00158026	-0.00158541	-0.00159057	-0.00159508	-0.00159959	-0.00160383	-0.00160926	-0.00161377	-0.00166778	-0.00173324	-0.0016278	-0.00151557	-0.00144048	-0.00162479	-0.00176045	-0.00173044	-0.00160837	-0.00162717	-0.00175034	-0.00179491	-0.00177995	-0.00180555	-0.00183037	-0.00161412	-0.00163457	-0.0017324	-0.0017254
585.912	NaN	-0.00172693	-0.00150946	-0.00158039	-0.00186556	-0.00146625	-0.00163235	-0.00182266	-0.00179846	-0.00179716	-0.00180518	-0.0018063	-0.00180724	-0.00180836	-0.00180945	-0.00181051	-0.00181157	-0.00181257	-0.00181356	-0.00181475	-0.00181584	-0.00181681	-0.00181781	-0.00181902	-0.00182023	-0.0018213	-0.00182236	-0.00182335	-0.00182463	-0.00182569	-0.0017987	-0.00182477	-0.00173404	-0.00148363	-0.00151462	-0.00168302	-0.00174955	-0.00177072	-0.00180766	-0.00177296	-0.00167769	-0.00162557	-0.00168832	-0.00185304	-0.00184592	-0.00167342	-0.00164637	-0.00151181	-0.00187116
586.506	NaN	-0.00142518	-0.00175634	-0.0015384	-0.0016238	-0.00159694	-0.00164867	-0.00172327	-0.00203195	-0.00163942	-0.00156756	-0.00158257	-0.00159499	-0.00161	-0.00162444	-0.00163859	-0.00165273	-0.00166602	-0.0016793	-0.00169518	-0.00170961	-0.0017226	-0.00173589	-0.00175205	-0.00176822	-0.00178237	-0.00179652	-0.0018098	-0.00182683	-0.00184098	-0.00178247	-0.00173778	-0.00170548	-0.00171693	-0.00178617	-0.00164577	-0.00178765	-0.00181643	-0.00178709	-0.00166799	-0.0016025	-0.00169777	-0.00174061	-0.00172538	-0.0017729	-0.00177757	-0.00164466	-0.00157647	-0.00183555
587.101	NaN	-0.00148606	-0.00167822	-0.00137932	-0.00168615	-0.00158074	-0.0014782	-0.00172084	-0.00196578	-0.00154151	-0.00153164	-0.00155838	-0.0015805	-0.00160725	-0.00163297	-0.00165817	-0.00168338	-0.00170704	-0.0017307	-0.00175899	-0.00178471	-0.00180786	-0.00183152	-0.00186032	-0.00188913	-0.00191433	-0.00193954	-0.0019632	-0.00199355	-0.00201875	-0.0019066	-0.00169703	-0.00163502	-0.00167998	-0.00166823	-0.00168985	-0.00173922	-0.00186266	-0.00183044	-0.00179516	-0.00188769	-0.00185358	-0.00168821	-0.00171854	-0.00197521	-0.00193262	-0.00165414	-0.00170859	-0.00173987
587.695	NaN	-0.00151142	-0.00154786	-0.00167132	-0.00178774	-0.00181111	-0.00141281	-0.00152843	-0.00195966	-0.00166158	-0.00156514	-0.0015706	-0.00157511	-0.00158057	-0.00158582	-0.00159096	-0.0015961	-0.00160093	-0.00160576	-0.00161153	-0.00161678	-0.0016215	-0.00162633	-0.00163221	-0.00163808	-0.00164323	-0.00164837	-0.0016532	-0.00165939	-0.00166453	-0.00182596	-0.00182093	-0.00172035	-0.0016756	-0.001669	-0.00175603	-0.00169943	-0.00177286	-0.00187905	-0.00188584	-0.00177143	-0.00176207	-0.00183119	-0.00189043	-0.00189813	-0.00174156	-0.00147952	-0.00157781	-0.00179017
588.29	NaN	-0.00142375	-0.00163865	-0.0014579	-0.0019065	-0.00182872	-0.0014101	-0.00152987	-0.00176058	-0.00155646	-0.00149074	-0.0014938	-0.00149632	-0.00149938	-0.00150231	-0.00150519	-0.00150807	-0.00151077	-0.00151347	-0.00151671	-0.00151964	-0.00152229	-0.00152499	-0.00152828	-0.00153157	-0.00153445	-0.00153732	-0.00154003	-0.00154349	-0.00154637	-0.00169181	-0.00171742	-0.00153758	-0.00145992	-0.00156422	-0.00167147	-0.00151547	-0.00169341	-0.00181617	-0.0017974	-0.0018935	-0.00182345	-0.00184969	-0.0018054	-0.0017369	-0.00181272	-0.00173399	-0.00152669	-0.00159722
588.885	NaN	-0.00143832	-0.0018397	-0.0014866	-0.00178284	-0.00179659	-0.00158441	-0.00163712	-0.00187445	-0.00139675	-0.00134839	-0.00137059	-0.00138895	-0.00141116	-0.00143251	-0.00145344	-0.00147436	-0.001494	-0.00151365	-0.00153713	-0.00155848	-0.0015777	-0.00159734	-0.00162126	-0.00164517	-0.0016661	-0.00168702	-0.00170666	-0.00173186	-0.00175278	-0.0018033	-0.00173518	-0.00162341	-0.00163839	-0.00155931	-0.00158407	-0.00180032	-0.00166193	-0.00185176	-0.00176255	-0.00189862	-0.00191078	-0.00175893	-0.0016823	-0.00176559	-0.00176964	-0.00164533	-0.00167336	-0.00164123
589.479	NaN	-0.00143594	-0.00166085	-0.00163034	-0.00179472	-0.00213309	-0.00203412	-0.00215305	-0.00171261	-0.00168968	-0.00171381	-0.00171529	-0.00171651	-0.00171799	-0.00171941	-0.0017208	-0.00172219	-0.0017235	-0.00172481	-0.00172637	-0.00172779	-0.00172907	-0.00173038	-0.00173197	-0.00173356	-0.00173495	-0.00173634	-0.00173765	-0.00173933	-0.00174072	-0.00190379	-0.00181266	-0.00164777	-0.00169157	-0.00167165	-0.00176297	-0.00167155	-0.00187447	-0.00188366	-0.00176716	-0.001657	-0.00185574	-0.0017722	-0.0017412	-0.00185791	-0.00182731	-0.00158612	-0.00167563	-0.0017486
590.074	NaN	-0.00157025	-0.00181817	-0.00161888	-0.00184981	-0.001946	-0.00181068	-0.00185513	-0.00164039	-0.00189318	-0.00198391	-0.00198251	-0.00198134	-0.00197994	-0.00197859	-0.00197726	-0.00197594	-0.00197469	-0.00197345	-0.00197196	-0.00197061	-0.00196939	-0.00196815	-0.00196664	-0.00196512	-0.0019638	-0.00196247	-0.00196123	-0.00195963	-0.00195817	-0.00187448	-0.0016559	-0.00171383	-0.00182842	-0.00166351	-0.00191026	-0.00188936	-0.00168368	-0.00206669	-0.00174111	-0.00180335	-0.00169651	-0.00180667	-0.00170446	-0.00189252	-0.00182938	-0.00167403	-0.00167864	-0.00154974
590.669	NaN	-0.0017719	-0.00177631	-0.00192407	-0.00205114	-0.0021024	-0.00173757	-0.00173674	-0.00158444	-0.0016958	-0.00172327	-0.00172018	-0.00171763	-0.00171454	-0.00171157	-0.00170866	-0.00170575	-0.00170301	-0.00170028	-0.00169701	-0.00169404	-0.00169137	-0.00168863	-0.00168531	-0.00168198	-0.00167907	-0.00167615	-0.00167342	-0.00166992	-0.00168193	-0.00188068	-0.00184482	-0.00176109	-0.00178911	-0.00179223	-0.00185608	-0.00170745	-0.00171416	-0.00203965	-0.00184511	-0.0017749	-0.00179762	-0.00185286	-0.00173472	-0.00159943	-0.00173985	-0.00172079	-0.00165915	-0.0015816
591.264	NaN	-0.00175021	-0.00184433	-0.00171907	-0.0018244	-0.001994	-0.00146378	-0.00160621	-0.00176594	-0.00178865	-0.00178023	-0.0017788	-0.00177761	-0.00177617	-0.00177479	-0.00177344	-0.00177208	-0.00177081	-0.00176954	-0.00176802	-0.00176664	-0.0017654	-0.00176413	-0.00176258	-0.00176104	-0.00175968	-0.00175833	-0.00175706	-0.00175543	-0.00177354	-0.00189849	-0.00163543	-0.00183908	-0.00184565	-0.00184085	-0.00194626	-0.00163855	-0.00207881	-0.00216332	-0.00196292	-0.00170408	-0.00167523	-0.00177739	-0.00175708	-0.00185802	-0.00179715	-0.00168121	-0.00167239	-0.0016978
591.858	NaN	-0.00196399	-0.00195994	-0.00156659	-0.00175257	-0.00194502	-0.00185415	-0.00176218	-0.00168976	-0.00185472	-0.00197267	-0.00198196	-0.00198964	-0.00199893	-0.00200786	-0.00201661	-0.00202536	-0.00203358	-0.0020418	-0.00205162	-0.00206055	-0.00206859	-0.00207681	-0.00208681	-0.00209681	-0.00210557	-0.00211432	-0.00212253	-0.00213307	-0.00209055	-0.0018746	-0.00179702	-0.00187368	-0.00202087	-0.00188108	-0.0019494	-0.00198222	-0.00199549	-0.00194897	-0.00185696	-0.00176591	-0.00184138	-0.00192541	-0.00178513	-0.00192126	-0.00170826	-0.00208449	-0.00186683	-0.00169728
592.453	NaN	-0.00193361	-0.00192207	-0.00149655	-0.0016258	-0.00193858	-0.00180049	-0.00199576	-0.00171718	-0.00171385	-0.00178263	-0.00179139	-0.00179864	-0.0018074	-0.00181582	-0.00182408	-0.00183233	-0.00184008	-0.00184783	-0.0018571	-0.00186553	-0.00187311	-0.00188086	-0.00189029	-0.00189973	-0.00190798	-0.00191624	-0.00192399	-0.00193393	-0.00188929	-0.0017609	-0.00184097	-0.00177493	-0.00161669	-0.00170264	-0.00178329	-0.00183999	-0.00179456	-0.00177345	-0.00179724	-0.00176808	-0.00186163	-0.00166513	-0.00185065	-0.00193897	-0.00176568	-0.00197048	-0.00191096	-0.0015734
593.048	NaN	-0.00156598	-0.00174126	-0.00170417	-0.00165408	-0.00196703	-0.00170774	-0.00183736	-0.00183817	-0.00182614	-0.00181504	-0.00181386	-0.00181289	-0.00181171	-0.00181057	-0.00180946	-0.00180835	-0.00180731	-0.00180626	-0.00180501	-0.00180388	-0.00180286	-0.00180182	-0.00180054	-0.00179927	-0.00179816	-0.00179705	-0.00179601	-0.00179467	-0.0017971	-0.00179325	-0.00173815	-0.00170203	-0.00178079	-0.00146443	-0.00186362	-0.0019105	-0.00192366	-0.00192075	-0.00183488	-0.00171259	-0.00174668	-0.00167719	-0.00173369	-0.00192599	-0.00192472	-0.0017608	-0.00180595	-0.00162215
593.643	NaN	-0.00160163	-0.00182712	-0.00172732	-0.00176636	-0.00192198	-0.00176866	-0.00159721	-0.00184671	-0.00186364	-0.00181455	-0.00180802	-0.00180263	-0.0017961	-0.00178982	-0.00178367	-0.00177752	-0.00177175	-0.00176597	-0.00175907	-0.0017528	-0.00174715	-0.00174137	-0.00173434	-0.00172731	-0.00172116	-0.00171501	-0.00170924	-0.00170183	-0.00181407	-0.00193057	-0.00180178	-0.00181301	-0.00174562	-0.00177639	-0.00193192	-0.00170476	-0.00177658	-0.0018986	-0.00190231	-0.00159291	-0.00157842	-0.00168689	-0.00170586	-0.00191379	-0.00181329	-0.00158957	-0.0020277	-0.001802
594.238	NaN	-0.00188647	-0.00188236	-0.0018827	-0.00182173	-0.0019187	-0.00173877	-0.00179925	-0.00175077	-0.00177354	-0.00181475	-0.00181951	-0.00182344	-0.0018282	-0.00183278	-0.00183726	-0.00184174	-0.00184595	-0.00185016	-0.00185519	-0.00185976	-0.00186388	-0.00186809	-0.00187321	-0.00187833	-0.00188282	-0.0018873	-0.00189151	-0.0018969	-0.00185816	-0.00177945	-0.00173792	-0.00173947	-0.00170006	-0.00158774	-0.00189366	-0.00184238	-0.00186941	-0.00185579	-0.00183801	-0.00183149	-0.0018933	-0.0018879	-0.00168622	-0.00194931	-0.00161308	-0.00175567	-0.00210947	-0.00167289
594.833	NaN	-0.00182685	-0.00167454	-0.00183485	-0.00162748	-0.00203766	-0.00168561	-0.00179463	-0.00189913	-0.00185155	-0.00188703	-0.00189555	-0.00190259	-0.00191111	-0.00191931	-0.00192734	-0.00193536	-0.0019429	-0.00195044	-0.00195945	-0.00196764	-0.00197502	-0.00198256	-0.00199173	-0.00200091	-0.00200894	-0.00201697	-0.0020245	-0.00203417	-0.00187925	-0.00185633	-0.00192413	-0.00173008	-0.00162805	-0.00176783	-0.00185564	-0.00185401	-0.00184624	-0.00182646	-0.00168834	-0.00188056	-0.00193921	-0.00177435	-0.00169636	-0.00184259	-0.0017275	-0.00192076	-0.00192755	-0.00166667
595.428	NaN	-0.00176611	-0.00189586	-0.00190199	-0.00170233	-0.00185207	-0.00161732	-0.00176243	-0.0017477	-0.00190651	-0.00196907	-0.00197032	-0.00197135	-0.0019726	-0.0019738	-0.00197498	-0.00197615	-0.00197726	-0.00197836	-0.00197968	-0.00198088	-0.00198196	-0.00198307	-0.00198441	-0.00198576	-0.00198693	-0.00198811	-0.00198921	-0.00199063	-0.00200858	-0.00199913	-0.00180507	-0.00172996	-0.00179494	-0.00174503	-0.00180895	-0.0018803	-0.00188555	-0.00178065	-0.00170135	-0.00194426	-0.00191692	-0.00189097	-0.00195846	-0.00174909	-0.00168375	-0.00195906	-0.00176046	-0.00162947
596.023	NaN	-0.00168272	-0.00193087	-0.00167439	-0.00188509	-0.00178599	-0.00207339	-0.0017219	-0.00189195	-0.00199536	-0.00197295	-0.00196586	-0.00196	-0.00195291	-0.0019461	-0.00193942	-0.00193275	-0.00192648	-0.00192021	-0.00191271	-0.0019059	-0.00189977	-0.0018935	-0.00188587	-0.00187824	-0.00187156	-0.00186488	-0.00185861	-0.00185057	-0.00174479	-0.00170287	-0.00168519	-0.00187286	-0.00190878	-0.00173624	-0.00182715	-0.00200741	-0.00196501	-0.00192982	-0.0018397	-0.00194442	-0.0019491	-0.00192484	-0.00186931	-0.00169041	-0.00166428	-0.00181742	-0.00181145	-0.00161462
596.619	NaN	-0.00177492	-0.00175562	-0.00165925	-0.00192808	-0.00177763	-0.00166812	-0.00179516	-0.00182287	-0.00195039	-0.00189848	-0.00188467	-0.00187325	-0.00185944	-0.00184616	-0.00183315	-0.00182014	-0.00180792	-0.0017957	-0.0017811	-0.00176782	-0.00175587	-0.00174365	-0.00172878	-0.0017139	-0.00170089	-0.00168788	-0.00167566	-0.00165999	-0.00171303	-0.00180001	-0.0018083	-0.00195012	-0.00180015	-0.00161853	-0.00175238	-0.00178165	-0.00183924	-0.00193798	-0.00180565	-0.00176226	-0.00190083	-0.00201164	-0.00195429	-0.00188418	-0.00198022	-0.001928	-0.00186985	-0.00161597
597.214	NaN	-0.00171197	-0.00168892	-0.00158636	-0.00186433	-0.00195213	-0.00163362	-0.00180587	-0.00191333	-0.00171026	-0.00167969	-0.00168564	-0.00169055	-0.0016965	-0.00170222	-0.00170782	-0.00171342	-0.00171868	-0.00172394	-0.00173023	-0.00173595	-0.00174109	-0.00174635	-0.00175276	-0.00175916	-0.00176476	-0.00177036	-0.00177562	-0.00178237	-0.00177148	-0.00162511	-0.00168872	-0.00181612	-0.00176689	-0.00169028	-0.00179492	-0.00176134	-0.00174155	-0.00173894	-0.00184979	-0.00163127	-0.00182285	-0.00189847	-0.00185887	-0.00180436	-0.00179029	-0.0018178	-0.00177223	-0.00161372
597.809	NaN	-0.00180017	-0.00184902	-0.00132498	-0.00178338	-0.00208137	-0.00174029	-0.00176375	-0.00185193	-0.00202005	-0.0020108	-0.00200202	-0.00199475	-0.00198597	-0.00197752	-0.00196924	-0.00196096	-0.00195319	-0.00194542	-0.00193613	-0.00192768	-0.00192008	-0.00191231	-0.00190285	-0.00189339	-0.00188511	-0.00187683	-0.00186906	-0.00185909	-0.00192609	-0.00177284	-0.00181725	-0.00203654	-0.00187927	-0.00181827	-0.00183332	-0.00173211	-0.00198315	-0.0018239	-0.00173126	-0.00182422	-0.0017713	-0.00183515	-0.0018375	-0.00193902	-0.00194735	-0.00185748	-0.00179061	-0.00154505
598.404	NaN	-0.00163417	-0.00194635	-0.00149123	-0.00187405	-0.00178499	-0.00194007	-0.0018266	-0.00192931	-0.00204063	-0.00198129	-0.00196824	-0.00195745	-0.0019444	-0.00193185	-0.00191955	-0.00190725	-0.00189571	-0.00188416	-0.00187036	-0.00185781	-0.00184652	-0.00183497	-0.00182092	-0.00180686	-0.00179457	-0.00178227	-0.00177072	-0.00175592	-0.00183355	-0.00179048	-0.00167392	-0.00181861	-0.00186977	-0.00185564	-0.00182405	-0.00187717	-0.00181112	-0.00199428	-0.0017879	-0.00181283	-0.00179038	-0.00182455	-0.00194413	-0.00185378	-0.00178383	-0.00185627	-0.00171205	-0.00158298
599	NaN	-0.00190622	-0.00176651	-0.00180173	-0.00203348	-0.0017832	-0.00211517	-0.00189147	-0.00187307	-0.00183006	-0.0018331	-0.00183553	-0.00183754	-0.00183997	-0.00184231	-0.0018446	-0.00184689	-0.00184904	-0.00185119	-0.00185376	-0.0018561	-0.0018582	-0.00186035	-0.00186297	-0.00186558	-0.00186787	-0.00187016	-0.00187231	-0.00187507	-0.00189357	-0.00156183	-0.00185765	-0.00191076	-0.00198399	-0.00190718	-0.00175767	-0.00151001	-0.00184522	-0.00192076	-0.00183096	-0.00178872	-0.00179596	-0.0019579	-0.00177924	-0.00192492	-0.00195751	-0.00179307	-0.00162874	-0.00171709
599.595	NaN	-0.00179028	-0.00192245	-0.00202916	-0.00182799	-0.00182627	-0.002082	-0.00183035	-0.00188998	-0.00175569	-0.00176298	-0.00177066	-0.00177702	-0.0017847	-0.00179208	-0.00179932	-0.00180656	-0.00181335	-0.00182015	-0.00182827	-0.00183565	-0.0018423	-0.0018491	-0.00185737	-0.00186564	-0.00187288	-0.00188011	-0.00188691	-0.00188891	-0.00179207	-0.00185463	-0.00188465	-0.00200022	-0.00175393	-0.00179206	-0.00173058	-0.00172945	-0.0018442	-0.00186745	-0.00161226	-0.00185786	-0.00171831	-0.00178496	-0.0017969	-0.00193032	-0.00200853	-0.00202855	-0.00174878	-0.00170841
600.19	NaN	-0.00158999	-0.00183013	-0.00167725	-0.00187229	-0.00201856	-0.00208246	-0.00174613	-0.00199872	-0.00179966	-0.00175989	-0.00176502	-0.00176927	-0.0017744	-0.00177933	-0.00178417	-0.001789	-0.00179354	-0.00179808	-0.00180351	-0.00180844	-0.00181288	-0.00181742	-0.00182294	-0.00182847	-0.0018333	-0.00183814	-0.00184268	-0.00184296	-0.0018322	-0.00210397	-0.00192681	-0.00193518	-0.00199338	-0.00177463	-0.0018833	-0.00185364	-0.0021037	-0.00185016	-0.00173119	-0.00190409	-0.00174779	-0.00180975	-0.00183025	-0.00188649	-0.00197849	-0.00197571	-0.00168934	-0.00167272
600.786	NaN	-0.00171815	-0.00204796	-0.00167114	-0.00196661	-0.00184557	-0.00182868	-0.00181994	-0.00193824	-0.00201661	-0.00193863	-0.00192501	-0.00191374	-0.00190012	-0.00188702	-0.00187418	-0.00186135	-0.0018493	-0.00183724	-0.00182284	-0.00180974	-0.00179795	-0.0017859	-0.00177123	-0.00175655	-0.00174372	-0.00173088	-0.00171883	-0.00173363	-0.00187899	-0.00202154	-0.00212332	-0.00193119	-0.00165175	-0.00196074	-0.00187848	-0.00175005	-0.00185504	-0.00193184	-0.0016184	-0.00170861	-0.00178795	-0.00190341	-0.00174957	-0.00158789	-0.0016878	-0.00164999	-0.00174923	-0.00172668
601.381	NaN	-0.00200164	-0.00183945	-0.0016137	-0.00190834	-0.00195162	-0.00199433	-0.00187051	-0.00199228	-0.00190127	-0.0019257	-0.00193386	-0.00194061	-0.00194877	-0.00195662	-0.00196431	-0.001972	-0.00197922	-0.00198644	-0.00199507	-0.00200292	-0.00200998	-0.0020172	-0.00202599	-0.00203478	-0.00204247	-0.00205016	-0.00205738	-0.00200941	-0.00180309	-0.00171047	-0.00182562	-0.00203371	-0.00182039	-0.00196413	-0.00186391	-0.00187786	-0.00190784	-0.00192394	-0.00180777	-0.0016768	-0.00173661	-0.00194958	-0.00182427	-0.0018546	-0.00181212	-0.00160115	-0.00153394	-0.00165685
601.977	NaN	-0.0019705	-0.00192871	-0.0017713	-0.00182318	-0.00188643	-0.00184509	-0.00185874	-0.00185912	-0.0016111	-0.00162266	-0.001635	-0.00164521	-0.00165755	-0.00166942	-0.00168105	-0.00169268	-0.00170359	-0.00171451	-0.00172756	-0.00173943	-0.00175011	-0.00176103	-0.00177432	-0.00178761	-0.00179924	-0.00181087	-0.00182179	-0.00185367	-0.00184349	-0.0017286	-0.00181181	-0.0018914	-0.00185453	-0.00189988	-0.00173695	-0.00188181	-0.00185596	-0.00155937	-0.00163642	-0.00169172	-0.00182088	-0.00178045	-0.00172468	-0.00167876	-0.00197692	-0.00176653	-0.00168721	-0.0017819
602.572	NaN	-0.00193416	-0.00187346	-0.00170964	-0.00178636	-0.00193471	-0.00174482	-0.00180295	-0.0018952	-0.00188974	-0.00189519	-0.00189667	-0.00189789	-0.00189937	-0.00190079	-0.00190218	-0.00190358	-0.00190488	-0.00190619	-0.00190775	-0.00190918	-0.00191045	-0.00191176	-0.00191335	-0.00191495	-0.00191634	-0.00191773	-0.00191904	-0.00182548	-0.00160762	-0.00166298	-0.00188572	-0.00187975	-0.00210365	-0.00194094	-0.00184382	-0.00196101	-0.00194297	-0.00163548	-0.00161021	-0.00181559	-0.00191355	-0.00179643	-0.00171629	-0.00144035	-0.00156267	-0.00172456	-0.00174033	-0.001862
603.168	NaN	-0.00199762	-0.00184339	-0.00154906	-0.00175854	-0.0020338	-0.00204146	-0.00193792	-0.00179865	-0.00176425	-0.00183354	-0.00184358	-0.00185189	-0.00186193	-0.00187158	-0.00188104	-0.0018905	-0.00189939	-0.00190827	-0.00191889	-0.00192854	-0.00193723	-0.00194612	-0.00195693	-0.00196774	-0.0019772	-0.00198667	-0.00199555	-0.00198726	-0.00181019	-0.00175244	-0.00197183	-0.00197559	-0.00188555	-0.00207569	-0.00190395	-0.00200391	-0.00200581	-0.0017492	-0.00186558	-0.00189367	-0.00189193	-0.00192981	-0.0017816	-0.00177356	-0.00191838	-0.00178198	-0.00184488	-0.00172847
603.764	NaN	-0.00201452	-0.00182549	-0.00175115	-0.00185773	-0.00184289	-0.00176939	-0.00176308	-0.00194307	-0.00194394	-0.0019083	-0.00190451	-0.00190138	-0.00189759	-0.00189395	-0.00189038	-0.0018868	-0.00188345	-0.0018801	-0.00187609	-0.00187245	-0.00186917	-0.00186582	-0.00186173	-0.00185765	-0.00185408	-0.00185051	-0.00184716	-0.00191054	-0.0018363	-0.00173651	-0.00181193	-0.00178738	-0.0017696	-0.00208991	-0.0017355	-0.00178159	-0.00189508	-0.00185991	-0.00190671	-0.0018273	-0.00179382	-0.00187079	-0.00177523	-0.00179617	-0.00185537	-0.00175525	-0.00163177	-0.00173391
604.359	NaN	-0.00148917	-0.00188782	-0.00178576	-0.00208335	-0.00195946	-0.00159868	-0.00178048	-0.00178291	-0.0018362	-0.00190071	-0.00190699	-0.00191219	-0.00191848	-0.00192452	-0.00193044	-0.00193637	-0.00194193	-0.00194749	-0.00195414	-0.00196018	-0.00196562	-0.00197118	-0.00197795	-0.00198472	-0.00199065	-0.00199657	-0.00200213	-0.00205691	-0.00189013	-0.00179116	-0.00191813	-0.00192652	-0.00188705	-0.00202447	-0.00182202	-0.0019957	-0.00193339	-0.00179821	-0.00175531	-0.00187597	-0.0019449	-0.00193683	-0.00201736	-0.00202915	-0.00179124	-0.00201382	-0.00195536	-0.00175
604.955	NaN	-0.00177335	-0.00175186	-0.00187751	-0.0020032	-0.00175022	-0.00177926	-0.00188924	-0.00192842	-0.00213869	-0.00208769	-0.00207259	-0.0020601	-0.00204499	-0.00203047	-0.00201624	-0.00200201	-0.00198864	-0.00197528	-0.00195931	-0.00194478	-0.00193171	-0.00191835	-0.00190208	-0.00188582	-0.00187159	-0.00185735	-0.00184399	-0.00201285	-0.00199211	-0.00180472	-0.0018754	-0.00188932	-0.00189061	-0.00209903	-0.00204448	-0.00209315	-0.00199105	-0.00198469	-0.00189356	-0.00204929	-0.00207335	-0.00207215	-0.00227325	-0.00214203	-0.00181902	-0.00192083	-0.00181747	-0.00168006
605.551	NaN	-0.00175631	-0.00175612	-0.00211678	-0.00188251	-0.00189107	-0.00182325	-0.00170834	-0.0017672	-0.00194965	-0.00192999	-0.00192045	-0.00191255	-0.00190301	-0.00189383	-0.00188484	-0.00187584	-0.0018674	-0.00185896	-0.00184886	-0.00183968	-0.00183142	-0.00182298	-0.0018127	-0.00180242	-0.00179343	-0.00178443	-0.00177599	-0.00209901	-0.00184265	-0.00165249	-0.00181915	-0.00188325	-0.00179545	-0.00178034	-0.00181312	-0.00192334	-0.00179744	-0.00181023	-0.00193186	-0.00194498	-0.00193575	-0.00197551	-0.00194039	-0.00172406	-0.00175569	-0.00174774	-0.00172458	-0.00173028
606.147	NaN	-0.0019805	-0.00183637	-0.00182715	-0.00180166	-0.00196398	-0.00140749	-0.00199701	-0.00175219	-0.00194897	-0.00192831	-0.00191629	-0.00190635	-0.00189434	-0.00188278	-0.00187146	-0.00186014	-0.0018495	-0.00183887	-0.00182616	-0.00181461	-0.00180421	-0.00179358	-0.00178064	-0.0017677	-0.00175637	-0.00174505	-0.00173442	-0.00189294	-0.0016589	-0.00178102	-0.00173992	-0.00167993	-0.00177313	-0.00174617	-0.001747	-0.00195275	-0.00197071	-0.00185779	-0.00179611	-0.00167718	-0.00166875	-0.00179671	-0.00184871	-0.00169452	-0.00178137	-0.00190864	-0.00160688	-0.0016935
606.742	NaN	-0.00174963	-0.00173953	-0.00182128	-0.00161877	-0.00183762	-0.00140729	-0.00197812	-0.00188615	-0.0019106	-0.00189583	-0.00189227	-0.00188933	-0.00188577	-0.00188235	-0.00187899	-0.00187564	-0.00187249	-0.00186934	-0.00186558	-0.00186216	-0.00185908	-0.00185593	-0.00185209	-0.00184826	-0.00184491	-0.00184155	-0.00183841	-0.00168914	-0.00176254	-0.00190405	-0.00181499	-0.00172117	-0.00187707	-0.00185386	-0.00168125	-0.00197702	-0.00202426	-0.00200278	-0.00176709	-0.00188126	-0.0019098	-0.00194383	-0.0018524	-0.00168661	-0.00178036	-0.00188848	-0.00180373	-0.00188083
607.338	NaN	-0.00169556	-0.00172677	-0.001749	-0.00183693	-0.00184639	-0.00155195	-0.00188122	-0.00190966	-0.00194596	-0.00197709	-0.00197967	-0.00198181	-0.00198439	-0.00198687	-0.0019893	-0.00199173	-0.00199401	-0.00199629	-0.00199902	-0.0020015	-0.00200373	-0.00200602	-0.00200879	-0.00201157	-0.002014	-0.00201643	-0.00201872	-0.00206295	-0.00194496	-0.00212171	-0.00181488	-0.00183151	-0.001886	-0.00185723	-0.00201169	-0.00195306	-0.00180761	-0.00182566	-0.00202002	-0.00201032	-0.00193906	-0.0017782	-0.00187181	-0.00187431	-0.00182535	-0.00188395	-0.00188099	-0.0018157
607.934	NaN	-0.00203907	-0.00173177	-0.00193433	-0.00203479	-0.00167013	-0.00160114	-0.00174976	-0.00195338	-0.00182341	-0.00185701	-0.00186721	-0.00187563	-0.00188583	-0.00189563	-0.00190524	-0.00191484	-0.00192386	-0.00193288	-0.00194366	-0.00195346	-0.00196228	-0.0019713	-0.00198228	-0.00199325	-0.00200286	-0.00201246	-0.00202148	-0.00207857	-0.0018198	-0.00193229	-0.0018239	-0.00177326	-0.0018525	-0.00183503	-0.00212833	-0.00194689	-0.00173208	-0.00162336	-0.00194839	-0.00185286	-0.00177746	-0.00167596	-0.00183761	-0.00184588	-0.00177363	-0.00174371	-0.0017259	-0.00170444
608.53	NaN	-0.00197975	-0.00199686	-0.00188104	-0.00188848	-0.00167734	-0.00164503	-0.00186074	-0.00200981	-0.00177518	-0.00179063	-0.00180211	-0.0018116	-0.00182307	-0.00183411	-0.00184492	-0.00185573	-0.00186589	-0.00187604	-0.00188817	-0.00189921	-0.00190914	-0.00191929	-0.00193165	-0.00194401	-0.00195482	-0.00196563	-0.00197578	-0.00219063	-0.00186141	-0.00173856	-0.00175956	-0.00192985	-0.00183861	-0.0017292	-0.00189394	-0.00190626	-0.00198311	-0.00204197	-0.00172625	-0.00169944	-0.00186514	-0.00186602	-0.00177713	-0.00178056	-0.00186411	-0.00177119	-0.00168347	-0.0017446
609.126	NaN	-0.0018623	-0.00189829	-0.00160659	-0.00215934	-0.00200994	-0.00204583	-0.00182515	-0.00189608	-0.00193071	-0.00192964	-0.00192863	-0.0019278	-0.00192679	-0.00192582	-0.00192487	-0.00192392	-0.00192303	-0.00192214	-0.00192108	-0.00192011	-0.00191923	-0.00191834	-0.00191726	-0.00191617	-0.00191523	-0.00191428	-0.00191338	-0.00191116	-0.00198996	-0.00169126	-0.00148444	-0.00180149	-0.00192967	-0.00193434	-0.00168451	-0.00187001	-0.00207191	-0.00181496	-0.00168356	-0.00172007	-0.00175794	-0.00191079	-0.00169984	-0.00168496	-0.00180581	-0.00175662	-0.00174134	-0.00197085
609.722	NaN	-0.00185384	-0.0018834	-0.00196178	-0.0021795	-0.00193082	-0.00180991	-0.00194004	-0.00188355	-0.00201145	-0.00205762	-0.0020583	-0.00205886	-0.00205953	-0.00206019	-0.00206082	-0.00206146	-0.00206206	-0.00206266	-0.00206338	-0.00206403	-0.00206462	-0.00206521	-0.00206594	-0.00206667	-0.00206731	-0.00206795	-0.00206855	-0.002099	-0.00201892	-0.0019128	-0.00179069	-0.00183525	-0.00178825	-0.00174769	-0.00164168	-0.00184783	-0.00173392	-0.00180516	-0.00178221	-0.00191839	-0.00193084	-0.0019557	-0.00173825	-0.00156237	-0.00181758	-0.0019271	-0.00197344	-0.00198067
610.318	NaN	-0.00185143	-0.0019516	-0.00173136	-0.00197264	-0.00211953	-0.00162316	-0.00189668	-0.00178722	-0.00177886	-0.00176571	-0.00176379	-0.0017622	-0.00176027	-0.00175842	-0.00175661	-0.00175479	-0.00175309	-0.00175139	-0.00174935	-0.0017475	-0.00174584	-0.00174413	-0.00174206	-0.00173999	-0.00173817	-0.00173636	-0.00173466	-0.0018554	-0.00200889	-0.00193805	-0.00180627	-0.00174045	-0.0018314	-0.00180029	-0.00177656	-0.00173906	-0.00169114	-0.0019147	-0.00178495	-0.001844	-0.00178929	-0.00198195	-0.00177084	-0.00142065	-0.00183549	-0.00177097	-0.00186474	-0.00190219
610.914	NaN	-0.00193059	-0.00162664	-0.00182896	-0.00190845	-0.00207019	-0.00155006	-0.0017997	-0.00180991	-0.00178224	-0.00187526	-0.00188758	-0.00189776	-0.00191008	-0.00192192	-0.00193353	-0.00194514	-0.00195603	-0.00196693	-0.00197995	-0.0019918	-0.00200245	-0.00201335	-0.00202661	-0.00203988	-0.00205148	-0.00206309	-0.00206834	-0.00195608	-0.00186353	-0.00187098	-0.00198469	-0.00164177	-0.00183623	-0.00177094	-0.00177242	-0.00179469	-0.00187813	-0.00184294	-0.00190112	-0.00195695	-0.00190748	-0.00192179	-0.00165804	-0.00152277	-0.0018694	-0.00158861	-0.00174568	-0.00195189
611.511	NaN	-0.00172076	-0.00166292	-0.00178407	-0.00178027	-0.00188348	-0.00145316	-0.0017357	-0.00176183	-0.00173951	-0.00174125	-0.00174227	-0.00174312	-0.00174415	-0.00174514	-0.00174611	-0.00174708	-0.00174799	-0.0017489	-0.00174998	-0.00175097	-0.00175186	-0.00175277	-0.00175388	-0.00175498	-0.00175595	-0.00175692	-0.00177434	-0.00182899	-0.00171687	-0.00183144	-0.00176814	-0.00178682	-0.00197235	-0.00154989	-0.00169451	-0.00183369	-0.00167988	-0.00172354	-0.00185582	-0.0020336	-0.00201376	-0.00183397	-0.00176195	-0.00179125	-0.00185498	-0.00158756	-0.0019043	-0.00202543
612.107	NaN	-0.00181962	-0.00170172	-0.00192319	-0.00176321	-0.00183254	-0.00155224	-0.00172637	-0.00177723	-0.00193638	-0.00186729	-0.00185353	-0.00184214	-0.00182838	-0.00181514	-0.00180217	-0.0017892	-0.00177702	-0.00176484	-0.00175028	-0.00173704	-0.00172513	-0.00171295	-0.00169813	-0.0016833	-0.00167033	-0.00165736	-0.00170686	-0.00191125	-0.00184498	-0.00192949	-0.00179278	-0.00164464	-0.00168817	-0.00174719	-0.00168281	-0.00187905	-0.00196835	-0.00204085	-0.00182999	-0.00189838	-0.00192171	-0.00194047	-0.00182664	-0.00179721	-0.00173685	-0.0018041	-0.00174894	-0.0017858
612.703	NaN	-0.00196518	-0.001932	-0.00177185	-0.00178413	-0.00209175	-0.00175932	-0.00209247	-0.00189257	-0.0020091	-0.002	-0.00199386	-0.00198878	-0.00198264	-0.00197674	-0.00197095	-0.00196517	-0.00195973	-0.0019543	-0.00194781	-0.0019419	-0.00193659	-0.00193116	-0.00192455	-0.00191793	-0.00191215	-0.00190636	-0.00195174	-0.00198587	-0.00183249	-0.00183206	-0.00177069	-0.00171082	-0.00170791	-0.00190214	-0.00201024	-0.00195747	-0.00193295	-0.00186676	-0.00181086	-0.00182276	-0.00169046	-0.00189713	-0.00181569	-0.00184294	-0.00203361	-0.00172432	-0.00178895	-0.00164898
613.299	NaN	-0.00165546	-0.00190935	-0.00155676	-0.00201013	-0.00185252	-0.00191443	-0.00204891	-0.00175359	-0.00184328	-0.00191325	-0.00191715	-0.00192038	-0.00192428	-0.00192803	-0.00193171	-0.00193538	-0.00193883	-0.00194228	-0.00194641	-0.00195016	-0.00195354	-0.00195699	-0.00196119	-0.00196539	-0.00196907	-0.00197274	-0.00196736	-0.00181464	-0.00178778	-0.00177674	-0.00169902	-0.00183824	-0.00184567	-0.00170477	-0.0019359	-0.00199523	-0.00186167	-0.00164044	-0.00162855	-0.00186926	-0.00187842	-0.00161031	-0.00179957	-0.00187514	-0.00213635	-0.00178927	-0.00187512	-0.00169787
613.896	NaN	-0.00173938	-0.00185306	-0.00172986	-0.00190645	-0.00177599	-0.00152431	-0.00164375	-0.00199919	-0.00173672	-0.00177216	-0.00178676	-0.00179884	-0.00181344	-0.00182748	-0.00184125	-0.00185501	-0.00186792	-0.00188084	-0.00189629	-0.00191033	-0.00192297	-0.00193589	-0.00195161	-0.00196734	-0.0019811	-0.00199486	-0.00201114	-0.00191265	-0.00180305	-0.00183751	-0.00179101	-0.00177864	-0.00191922	-0.00183726	-0.00195532	-0.00192856	-0.00173883	-0.00185503	-0.00186344	-0.00184894	-0.00190157	-0.00188338	-0.00179558	-0.00196025	-0.00201068	-0.00176939	-0.00204127	-0.00175463
614.492	NaN	-0.00145842	-0.00181058	-0.00173678	-0.00193976	-0.00202966	-0.00169922	-0.00169981	-0.00210674	-0.00184075	-0.00187896	-0.00189411	-0.00190663	-0.00192178	-0.00193635	-0.00195062	-0.00196489	-0.00197829	-0.00199169	-0.00200771	-0.00202228	-0.00203539	-0.00204879	-0.0020651	-0.00208141	-0.00209569	-0.00210996	-0.00198178	-0.00165421	-0.00152524	-0.00168732	-0.00177469	-0.00169754	-0.00174845	-0.00187323	-0.00192196	-0.00185546	-0.00200321	-0.00199643	-0.00189504	-0.00200378	-0.00205411	-0.001921	-0.00186521	-0.00181276	-0.00183057	-0.00187975	-0.00180677	-0.00202657
615.088	NaN	-0.00160188	-0.00203899	-0.00173507	-0.00172216	-0.00216986	-0.00173309	-0.00166353	-0.00187167	-0.00179599	-0.00187086	-0.00188298	-0.001893	-0.00190512	-0.00191677	-0.00192819	-0.0019396	-0.00195032	-0.00196104	-0.00197386	-0.00198551	-0.001996	-0.00200672	-0.00201977	-0.00203281	-0.00204423	-0.00205565	-0.00192669	-0.00175064	-0.00161246	-0.00162162	-0.00161497	-0.00164322	-0.00181071	-0.00197338	-0.00184793	-0.00181942	-0.00198156	-0.00209051	-0.0018361	-0.0017862	-0.00184151	-0.0018745	-0.00195993	-0.00189948	-0.00186321	-0.00200137	-0.00186731	-0.00202618
615.685	NaN	-0.00172152	-0.00204592	-0.00197516	-0.00194462	-0.00204244	-0.00182683	-0.00165169	-0.00174852	-0.00184724	-0.00191043	-0.00191493	-0.00191865	-0.00192315	-0.00192748	-0.00193172	-0.00193597	-0.00193995	-0.00194393	-0.00194869	-0.00195302	-0.00195692	-0.0019609	-0.00196575	-0.0019706	-0.00197484	-0.00197908	-0.00198252	-0.0017225	-0.00166613	-0.00171654	-0.00182126	-0.00181137	-0.00184569	-0.00201653	-0.00196532	-0.00184999	-0.00176356	-0.00189651	-0.00184866	-0.00194332	-0.00198745	-0.00191468	-0.00193629	-0.00197874	-0.00185368	-0.00193338	-0.00175076	-0.00199657
616.281	NaN	-0.00178475	-0.00206488	-0.00196557	-0.00204086	-0.00186559	-0.00174993	-0.00176139	-0.00193304	-0.0018398	-0.00191395	-0.0019262	-0.00193632	-0.00194857	-0.00196034	-0.00197188	-0.00198342	-0.00199426	-0.00200509	-0.00201804	-0.00202982	-0.00204041	-0.00205125	-0.00206443	-0.00207762	-0.00208916	-0.0021007	-0.00201385	-0.00185868	-0.00166196	-0.00170357	-0.00179613	-0.00173263	-0.00164114	-0.00187654	-0.0018326	-0.00161561	-0.0016052	-0.0020055	-0.00194618	-0.00204079	-0.00207893	-0.00199656	-0.00185236	-0.00187134	-0.00196344	-0.00174084	-0.00171903	-0.00173761
616.878	NaN	-0.00186221	-0.00182802	-0.00167763	-0.00175501	-0.00204039	-0.0016616	-0.00185857	-0.00215938	-0.00181876	-0.00179874	-0.00180856	-0.00181668	-0.0018265	-0.00183594	-0.0018452	-0.00185445	-0.00186314	-0.00187182	-0.00188221	-0.00189165	-0.00190015	-0.00190884	-0.00191941	-0.00192999	-0.00193924	-0.0019485	-0.00185959	-0.00199936	-0.00177622	-0.00186365	-0.00189177	-0.00190222	-0.00176103	-0.00189654	-0.00188843	-0.00169535	-0.00191503	-0.00189712	-0.00181907	-0.00208534	-0.00185963	-0.00175315	-0.00169426	-0.00164034	-0.00177704	-0.00181831	-0.00181401	-0.00174608
617.474	NaN	-0.00195058	-0.00187169	-0.0016237	-0.00181986	-0.00165414	-0.00163187	-0.00158104	-0.00203328	-0.00207667	-0.00200789	-0.00200048	-0.00199434	-0.00198693	-0.0019798	-0.00197281	-0.00196583	-0.00195927	-0.00195271	-0.00194487	-0.00193774	-0.00193132	-0.00192476	-0.00191678	-0.0019088	-0.00190181	-0.00189482	-0.00173143	-0.00201039	-0.0017953	-0.00188493	-0.00170635	-0.00160063	-0.00174845	-0.00177341	-0.00189738	-0.00169286	-0.00167043	-0.00176629	-0.00197964	-0.0020459	-0.00195575	-0.00197372	-0.00191023	-0.00195403	-0.00202255	-0.00187539	-0.00182665	-0.00181845
618.071	NaN	-0.00175221	-0.0019256	-0.00169632	-0.00155	-0.00171195	-0.00157031	-0.00176691	-0.00183909	-0.00205573	-0.00207762	-0.00207348	-0.00207006	-0.00206592	-0.00206194	-0.00205804	-0.00205414	-0.00205048	-0.00204682	-0.00204244	-0.00203846	-0.00203488	-0.00203122	-0.00202676	-0.00202231	-0.00201841	-0.00201451	-0.00172121	-0.00174535	-0.00157282	-0.00176084	-0.00168996	-0.0016102	-0.00176651	-0.00170498	-0.00173457	-0.00174739	-0.00162123	-0.00188948	-0.00198634	-0.00159887	-0.00175579	-0.00178455	-0.00165569	-0.00176852	-0.00181113	-0.00165896	-0.00177991	-0.00176707
618.668	NaN	-0.0017313	-0.00157053	-0.00155991	-0.00168238	-0.00198783	-0.00170063	-0.00165019	-0.00193995	-0.00180423	-0.00178264	-0.00178556	-0.00178797	-0.00179089	-0.0017937	-0.00179645	-0.0017992	-0.00180178	-0.00180437	-0.00180745	-0.00181026	-0.00181279	-0.00181537	-0.00181851	-0.00182166	-0.00182441	-0.00182716	-0.0019263	-0.00183008	-0.00172262	-0.00203305	-0.00164407	-0.00167191	-0.0018829	-0.00175355	-0.00178337	-0.0016787	-0.00191917	-0.00201314	-0.0019846	-0.00163616	-0.00168149	-0.00176605	-0.00170173	-0.00189937	-0.0018288	-0.00172181	-0.00176937	-0.00185432
619.264	NaN	-0.00167453	-0.00185897	-0.00178332	-0.0016756	-0.00183955	-0.00159921	-0.00174124	-0.00179885	-0.00160155	-0.00162381	-0.00163255	-0.00163978	-0.00164852	-0.00165693	-0.00166516	-0.0016734	-0.00168114	-0.00168887	-0.00169812	-0.00170652	-0.00171409	-0.00172182	-0.00173124	-0.00174065	-0.00174889	-0.00175713	-0.00200131	-0.0019452	-0.00177387	-0.00194942	-0.00164608	-0.00168066	-0.00173897	-0.00184741	-0.001873	-0.0017897	-0.00191538	-0.002018	-0.00170675	-0.00195544	-0.001763	-0.00189308	-0.00168214	-0.00175918	-0.00174477	-0.00186169	-0.00180019	-0.00197155
619.861	NaN	-0.00181426	-0.0021019	-0.00155459	-0.00155283	-0.00180675	-0.00168867	-0.00180224	-0.00166642	-0.00168476	-0.00176202	-0.00176949	-0.00177566	-0.00178312	-0.0017903	-0.00179734	-0.00180437	-0.00181097	-0.00181758	-0.00182547	-0.00183265	-0.00183911	-0.00184571	-0.00185375	-0.00186179	-0.00186883	-0.00187669	-0.00193605	-0.00175454	-0.00164509	-0.00193404	-0.00177189	-0.00170969	-0.00183389	-0.00179962	-0.00198317	-0.00181756	-0.00183438	-0.00193959	-0.00169206	-0.00178531	-0.00183388	-0.00181894	-0.00177911	-0.00177356	-0.00164689	-0.00166063	-0.00190541	-0.00195526
620.458	NaN	-0.00184127	-0.00203475	-0.00204351	-0.00188629	-0.00205716	-0.00183241	-0.00176524	-0.00175087	-0.00168798	-0.00178224	-0.00179447	-0.00180458	-0.00181682	-0.00182858	-0.00184011	-0.00185163	-0.00186246	-0.00187328	-0.00188622	-0.00189798	-0.00190857	-0.00191939	-0.00193256	-0.00194574	-0.00195726	-0.00196443	-0.00191915	-0.00155433	-0.00161389	-0.00190462	-0.00201402	-0.00185507	-0.00198843	-0.00198282	-0.00183092	-0.00193431	-0.00181582	-0.00176234	-0.00167653	-0.00197632	-0.00199369	-0.00190716	-0.00179148	-0.00199053	-0.00171895	-0.00167339	-0.0017324	-0.00205825
621.055	NaN	-0.00208384	-0.0021227	-0.00188141	-0.00180308	-0.00198786	-0.00183285	-0.0020703	-0.00169274	-0.0017394	-0.00180968	-0.00181457	-0.00181861	-0.0018235	-0.0018282	-0.0018328	-0.00183741	-0.00184173	-0.00184606	-0.00185123	-0.00185593	-0.00186016	-0.00186448	-0.00186974	-0.00187501	-0.00187961	-0.00186591	-0.00174121	-0.00179042	-0.00175916	-0.00180198	-0.00192372	-0.00203657	-0.00192118	-0.0017453	-0.00173344	-0.00188451	-0.00189828	-0.00179328	-0.00206236	-0.00186837	-0.00172236	-0.00210287	-0.00181934	-0.00200425	-0.00170076	-0.00157428	-0.00160895	-0.00196004
621.651	NaN	-0.0019311	-0.00183188	-0.00179901	-0.00188588	-0.00186179	-0.00190344	-0.00195699	-0.00184114	-0.00179116	-0.00178721	-0.00178784	-0.00178836	-0.00178899	-0.00178959	-0.00179018	-0.00179077	-0.00179133	-0.00179189	-0.00179255	-0.00179315	-0.0017937	-0.00179425	-0.00179493	-0.00179561	-0.0017962	-0.00187831	-0.00220877	-0.00173512	-0.00179672	-0.00168265	-0.00179646	-0.00197523	-0.00207174	-0.00182217	-0.00179014	-0.00189486	-0.0019284	-0.00186007	-0.00201826	-0.00173979	-0.00159887	-0.00205883	-0.00174861	-0.00166666	-0.0017157	-0.00190087	-0.00155171	-0.00191402
622.248	NaN	-0.00161327	-0.00189092	-0.00168911	-0.00166038	-0.00191273	-0.00199098	-0.00183375	-0.0017242	-0.00174102	-0.00173921	-0.00173817	-0.00173732	-0.00173629	-0.0017353	-0.00173433	-0.00173336	-0.00173245	-0.00173154	-0.00173045	-0.00172946	-0.00172857	-0.00172766	-0.00172655	-0.00172544	-0.00172447	-0.00183601	-0.00212344	-0.00165598	-0.00163923	-0.00162009	-0.00179936	-0.00189081	-0.0019535	-0.00190262	-0.00163054	-0.00176851	-0.00179871	-0.00183775	-0.00179705	-0.00159673	-0.0016209	-0.00175637	-0.00150985	-0.00165573	-0.00157103	-0.00173832	-0.00165834	-0.00180177
622.845	NaN	-0.00155719	-0.00177752	-0.00177877	-0.00158584	-0.00198895	-0.00192979	-0.00186878	-0.00174848	-0.00180945	-0.00168587	-0.00167043	-0.00165766	-0.00164222	-0.00162737	-0.00161282	-0.00159827	-0.00158461	-0.00157095	-0.00155462	-0.00153978	-0.00152641	-0.00151276	-0.00149613	-0.0014795	-0.00146495	-0.00166208	-0.00211224	-0.00185256	-0.00181012	-0.00180932	-0.00178217	-0.00166693	-0.00184878	-0.00196631	-0.00192913	-0.00194738	-0.00190775	-0.00172805	-0.00165327	-0.00182745	-0.00177003	-0.00182146	-0.0019719	-0.00204108	-0.00178183	-0.00159856	-0.00194245	-0.00199779
623.442	NaN	-0.00194891	-0.00166228	-0.0017971	-0.0017901	-0.00211222	-0.0019791	-0.00181719	-0.00180729	-0.00179815	-0.00171751	-0.00170916	-0.00170225	-0.0016939	-0.00168587	-0.001678	-0.00167013	-0.00166275	-0.00165536	-0.00164653	-0.0016385	-0.00163127	-0.00162388	-0.00161489	-0.0016059	-0.00159803	-0.00168619	-0.00183931	-0.00183986	-0.00178649	-0.00164102	-0.00169721	-0.00188682	-0.00192059	-0.0019225	-0.00200712	-0.00210711	-0.00181432	-0.00154652	-0.00170323	-0.0019698	-0.00178083	-0.00187811	-0.00188484	-0.00217998	-0.00149252	-0.00165084	-0.00193643	-0.002054
624.039	NaN	-0.0021556	-0.00185008	-0.00197673	-0.00191724	-0.00216736	-0.00191935	-0.00191099	-0.00181029	-0.0019923	-0.0019631	-0.0019545	-0.00194739	-0.0019388	-0.00193053	-0.00192243	-0.00191433	-0.00190673	-0.00189912	-0.00189003	-0.00188177	-0.00187433	-0.00186672	-0.00185747	-0.00184821	-0.00184011	-0.00185366	-0.0019292	-0.00189447	-0.00180524	-0.00166643	-0.00165503	-0.00183826	-0.00183459	-0.00185371	-0.00186217	-0.00189149	-0.00176848	-0.00172337	-0.00186416	-0.00198445	-0.0019072	-0.00172317	-0.00171136	-0.00207535	-0.0016841	-0.00168184	-0.00182424	-0.0019464
624.636	NaN	-0.00195709	-0.00175785	-0.00210651	-0.00184784	-0.00179247	-0.00188484	-0.00173301	-0.00152393	-0.00177941	-0.00183143	-0.0018291	-0.00182718	-0.00182485	-0.00182262	-0.00182043	-0.00181824	-0.00181618	-0.00181412	-0.00181166	-0.00180943	-0.00180741	-0.00180536	-0.00180285	-0.00180035	-0.00179816	-0.00182331	-0.00186713	-0.00174178	-0.00180055	-0.00177962	-0.00179769	-0.00184513	-0.00182778	-0.0018381	-0.00182265	-0.00189581	-0.00187612	-0.00187656	-0.00195049	-0.0019986	-0.00194369	-0.0019245	-0.00188003	-0.00179856	-0.0016916	-0.00203785	-0.00187673	-0.00171604
625.233	NaN	-0.00184516	-0.00166798	-0.00163118	-0.00182116	-0.00211651	-0.00219813	-0.00191397	-0.00169367	-0.00172114	-0.00186779	-0.00188178	-0.00189334	-0.00190733	-0.00192078	-0.00193397	-0.00194715	-0.00195952	-0.0019719	-0.00198669	-0.00200014	-0.00201225	-0.00202462	-0.00203969	-0.00205475	-0.00206794	-0.00199307	-0.00186112	-0.00167948	-0.00185937	-0.00195421	-0.00190574	-0.00173738	-0.00180499	-0.00195632	-0.00192692	-0.0019408	-0.00196951	-0.00195955	-0.00195394	-0.00193813	-0.00187625	-0.00183828	-0.00188737	-0.00174201	-0.00153258	-0.00184752	-0.0018874	-0.0018224
625.83	NaN	-0.00199698	-0.00194752	-0.00183669	-0.00141975	-0.0019069	-0.00211116	-0.00191463	-0.00171407	-0.00187847	-0.0019706	-0.0019751	-0.00197883	-0.00198333	-0.00198767	-0.00199191	-0.00199616	-0.00200015	-0.00200413	-0.0020089	-0.00201323	-0.00201713	-0.00202112	-0.00202597	-0.00203082	-0.00203507	-0.00181654	-0.00180775	-0.00208196	-0.00205084	-0.00187004	-0.00189489	-0.00178301	-0.00193463	-0.00197582	-0.00173895	-0.00167091	-0.00175318	-0.00188758	-0.00189926	-0.00189367	-0.00183795	-0.00183148	-0.00187618	-0.00172777	-0.00169386	-0.00165163	-0.00199599	-0.00198042
626.428	NaN	-0.00196454	-0.00192612	-0.00177467	-0.00184708	-0.00201875	-0.00166667	-0.0018455	-0.00186345	-0.00192959	-0.00185044	-0.00184044	-0.00183216	-0.00182216	-0.00181254	-0.00180312	-0.00179369	-0.00178484	-0.00177599	-0.00176541	-0.00175579	-0.00174714	-0.00173829	-0.00172751	-0.00171674	-0.00170731	-0.00171518	-0.00177339	-0.001928	-0.00170008	-0.00175879	-0.00200153	-0.00200363	-0.00208207	-0.00206046	-0.00200443	-0.00162982	-0.0016427	-0.00169762	-0.00192941	-0.00194195	-0.00177485	-0.00188248	-0.00196643	-0.00172466	-0.00158279	-0.00153968	-0.00183065	-0.00189567
627.025	NaN	-0.00202077	-0.00174552	-0.00173535	-0.00192099	-0.00219036	-0.00168846	-0.00190888	-0.0018753	-0.00194615	-0.00190771	-0.00190168	-0.00189669	-0.00189066	-0.00188487	-0.00187918	-0.0018735	-0.00186817	-0.00186283	-0.00185645	-0.00185066	-0.00184544	-0.0018401	-0.00183361	-0.00182711	-0.00182143	-0.00184101	-0.00192758	-0.00194191	-0.00171937	-0.00174957	-0.00187602	-0.001974	-0.0018003	-0.00184611	-0.00196452	-0.00178498	-0.00194904	-0.00176992	-0.00189941	-0.00191794	-0.00185336	-0.00182455	-0.00180826	-0.00167095	-0.00147898	-0.00165784	-0.00185943	-0.00178696
627.622	NaN	-0.00183004	-0.0018776	-0.00162268	-0.0019449	-0.00209811	-0.00187872	-0.00198635	-0.00160611	-0.00171632	-0.00177767	-0.00177985	-0.00178166	-0.00178384	-0.00178594	-0.001788	-0.00179005	-0.00179198	-0.00179391	-0.00179622	-0.00179832	-0.00180021	-0.00180214	-0.00180449	-0.00180684	-0.00180889	-0.00179683	-0.0019085	-0.00183206	-0.00177332	-0.00170769	-0.00179452	-0.00183958	-0.00198616	-0.00193092	-0.00201031	-0.00185145	-0.00181379	-0.00182586	-0.0017533	-0.00180472	-0.00191529	-0.00183526	-0.00182553	-0.00182224	-0.00163923	-0.00160897	-0.00181689	-0.00174652
628.219	NaN	-0.00208601	-0.00199803	-0.00165881	-0.0017922	-0.00188433	-0.00175143	-0.00199698	-0.00173779	-0.00197147	-0.00198434	-0.00197866	-0.00197396	-0.00196828	-0.00196282	-0.00195747	-0.00195211	-0.00194709	-0.00194206	-0.00193605	-0.00193059	-0.00192567	-0.00192065	-0.00191453	-0.00190841	-0.00190306	-0.00192354	-0.00180331	-0.00177514	-0.00163646	-0.00189518	-0.00169198	-0.0019096	-0.00174485	-0.0018978	-0.00189622	-0.0020665	-0.00189086	-0.00182857	-0.0019317	-0.0020661	-0.00188269	-0.0017801	-0.00195449	-0.00194976	-0.00179546	-0.0018476	-0.00193597	-0.00183136
628.817	NaN	-0.0017612	-0.00178141	-0.00166648	-0.0015784	-0.00159819	-0.0018179	-0.00196086	-0.00202234	-0.00196704	-0.0019868	-0.00199041	-0.00199339	-0.001997	-0.00200047	-0.00200387	-0.00200727	-0.00201047	-0.00201366	-0.00201748	-0.00202095	-0.00202407	-0.00202726	-0.00203115	-0.00203504	-0.00203844	-0.00206228	-0.0018081	-0.00212157	-0.00199098	-0.00201116	-0.00186176	-0.00161966	-0.00160575	-0.00182793	-0.00184675	-0.00213357	-0.00220727	-0.00175714	-0.00183983	-0.00190743	-0.00180223	-0.00180856	-0.00194641	-0.00204899	-0.00183004	-0.00167342	-0.00182892	-0.00192163
629.414	NaN	-0.00186179	-0.00184812	-0.00166961	-0.00151207	-0.00183553	-0.00177931	-0.00204624	-0.00174549	-0.00178484	-0.00180874	-0.00180921	-0.0018096	-0.00181007	-0.00181052	-0.00181097	-0.00181141	-0.00181182	-0.00181224	-0.00181274	-0.00181319	-0.0018136	-0.00181401	-0.00181452	-0.00181502	-0.00181547	-0.0020309	-0.00181196	-0.00194145	-0.00210879	-0.00162408	-0.00212194	-0.00173608	-0.00163208	-0.00174604	-0.00185551	-0.00201696	-0.00176199	-0.00191848	-0.00191724	-0.00197112	-0.00197131	-0.00195847	-0.00191833	-0.00198469	-0.00189436	-0.0016579	-0.00168343	-0.00187615
630.011	NaN	-0.00172126	-0.00165868	-0.00189036	-0.00142253	-0.00187878	-0.0016545	-0.00197035	-0.00198872	-0.00192308	-0.00192291	-0.00192457	-0.00192594	-0.00192759	-0.00192919	-0.00193075	-0.00193231	-0.00193378	-0.00193524	-0.001937	-0.00193859	-0.00194003	-0.00194149	-0.00194328	-0.00194506	-0.00194662	-0.00194481	-0.00182082	-0.0016208	-0.00200925	-0.00165987	-0.00188695	-0.00179419	-0.00157945	-0.00189463	-0.00186062	-0.00165905	-0.00179582	-0.00185259	-0.0019397	-0.00212399	-0.00196635	-0.00200028	-0.00184856	-0.00166815	-0.00163743	-0.00178526	-0.00181095	-0.00179491
630.609	NaN	-0.00161637	-0.00140716	-0.00156275	-0.00158873	-0.00187744	-0.00158373	-0.00177192	-0.00181675	-0.00177397	-0.00176927	-0.00176998	-0.00177056	-0.00177127	-0.00177195	-0.00177262	-0.00177328	-0.00177391	-0.00177453	-0.00177528	-0.00177596	-0.00177657	-0.0017772	-0.00177796	-0.00177872	-0.00178746	-0.00198963	-0.00166032	-0.0016312	-0.00171433	-0.00169358	-0.00193936	-0.00192883	-0.00183896	-0.0019981	-0.00202597	-0.00198501	-0.00197024	-0.00186	-0.00181364	-0.00174767	-0.00172794	-0.00166447	-0.00177588	-0.00169343	-0.00169292	-0.00166921	-0.00172354	-0.00187721
631.206	NaN	-0.00153601	-0.00156316	-0.00153694	-0.00167796	-0.00187715	-0.00176833	-0.00161053	-0.001807	-0.00184823	-0.00179117	-0.00178504	-0.00177996	-0.00177383	-0.00176793	-0.00176215	-0.00175637	-0.00175094	-0.00174551	-0.00173902	-0.00173312	-0.00172781	-0.00172239	-0.00171578	-0.00170917	-0.00170541	-0.00171589	-0.00161863	-0.00174719	-0.00184156	-0.00187368	-0.00183005	-0.0017708	-0.00184786	-0.00183768	-0.0020113	-0.00178368	-0.00181621	-0.00196169	-0.00176057	-0.00182638	-0.00177277	-0.00174143	-0.00177343	-0.00159308	-0.00173865	-0.00194822	-0.00192121	-0.00194834
631.804	NaN	-0.00189579	-0.00165291	-0.00177535	-0.00177684	-0.00186381	-0.00185179	-0.00159363	-0.00184983	-0.0018527	-0.00183939	-0.00183875	-0.00183822	-0.00183759	-0.00183697	-0.00183637	-0.00183577	-0.00183521	-0.00183465	-0.00183398	-0.00183336	-0.00183281	-0.00183225	-0.00183156	-0.00183088	-0.00182751	-0.00179288	-0.00164867	-0.00172711	-0.00180442	-0.00179042	-0.00161291	-0.00166964	-0.00195425	-0.0017683	-0.00205954	-0.00168809	-0.00172596	-0.00176961	-0.00153371	-0.00187111	-0.00202321	-0.00179909	-0.0020014	-0.00172741	-0.00158319	-0.00187384	-0.00200107	-0.00171798
632.401	NaN	-0.00201251	-0.00183315	-0.00184789	-0.00186719	-0.00174522	-0.0018282	-0.00168019	-0.00185043	-0.0018685	-0.00181786	-0.00181291	-0.00180882	-0.00180388	-0.00179913	-0.00179447	-0.00178981	-0.00178544	-0.00178107	-0.00177584	-0.00177109	-0.00176681	-0.00176244	-0.00175711	-0.00175179	-0.00175341	-0.0017761	-0.00173775	-0.00169045	-0.00191807	-0.00185817	-0.00179321	-0.00180753	-0.00161354	-0.00165295	-0.0017506	-0.00179531	-0.00189706	-0.0016978	-0.00172921	-0.00192181	-0.00178079	-0.00166896	-0.00181474	-0.00175483	-0.00168498	-0.00178573	-0.00163353	-0.00186746
632.999	NaN	-0.00170563	-0.00175016	-0.00199511	-0.00161816	-0.00171828	-0.0015877	-0.00164329	-0.00183554	-0.00188921	-0.0018195	-0.00181187	-0.00180556	-0.00179793	-0.00179059	-0.00178339	-0.0017762	-0.00176945	-0.0017627	-0.00175462	-0.00174728	-0.00174068	-0.00173393	-0.00172571	-0.00171749	-0.0017317	-0.00181898	-0.00189716	-0.00179122	-0.0017645	-0.00185037	-0.00184806	-0.00189549	-0.00179611	-0.00184168	-0.00168399	-0.001688	-0.00161468	-0.00163945	-0.00174141	-0.00175672	-0.0017734	-0.001863	-0.00175097	-0.0019104	-0.00170258	-0.00198295	-0.00179611	-0.00176406
633.597	NaN	-0.00175778	-0.0017399	-0.00161365	-0.00158565	-0.00186836	-0.00183063	-0.00168115	-0.00196793	-0.00173461	-0.00167515	-0.00167577	-0.00167629	-0.00167692	-0.00167752	-0.00167812	-0.00167871	-0.00167926	-0.00167982	-0.00168048	-0.00168109	-0.00168163	-0.00168218	-0.00168286	-0.00168354	-0.00173825	-0.00185684	-0.00183303	-0.00177318	-0.00173969	-0.00176777	-0.00171325	-0.00166302	-0.0016724	-0.00174023	-0.00156123	-0.00174502	-0.00159797	-0.00161119	-0.00170492	-0.00162082	-0.00190914	-0.00174044	-0.00178718	-0.0018602	-0.00179041	-0.0022475	-0.00199097	-0.0016335
634.194	NaN	-0.00180601	-0.00158001	-0.00199828	-0.0018012	-0.00171005	-0.00161445	-0.00168543	-0.00185221	-0.00175352	-0.00166059	-0.00165437	-0.00164922	-0.00164299	-0.00163701	-0.00163114	-0.00162527	-0.00161976	-0.00161425	-0.00160767	-0.00160168	-0.00159629	-0.00159079	-0.00158408	-0.00157737	-0.00163501	-0.00177809	-0.00178997	-0.00178833	-0.00167843	-0.00167016	-0.0018859	-0.00165625	-0.00144524	-0.00152897	-0.00176096	-0.00175996	-0.00169536	-0.00166977	-0.00172667	-0.00167842	-0.00163536	-0.00149183	-0.00171848	-0.00165628	-0.00168023	-0.00190014	-0.00170949	-0.00173904
634.792	NaN	-0.00157219	-0.00166992	-0.00172702	-0.00180708	-0.00174781	-0.00185497	-0.00176107	-0.00170397	-0.00162249	-0.00165346	-0.00165824	-0.0016622	-0.00166699	-0.0016716	-0.00167611	-0.00168062	-0.00168486	-0.0016891	-0.00169416	-0.00169877	-0.00170291	-0.00170715	-0.00171231	-0.00171746	-0.00174838	-0.00173742	-0.00160758	-0.00166751	-0.00163014	-0.00172176	-0.00176137	-0.00154406	-0.00151101	-0.00150817	-0.00172241	-0.00175433	-0.00173856	-0.00166778	-0.00170398	-0.00171511	-0.00149881	-0.0014546	-0.00181633	-0.00173031	-0.00178103	-0.00174677	-0.00185283	-0.00182046
635.39	NaN	-0.00150749	-0.00171018	-0.00175892	-0.00165412	-0.00169473	-0.00176214	-0.00176622	-0.00141201	-0.00148278	-0.00159312	-0.00160115	-0.00160779	-0.00161583	-0.00162355	-0.00163112	-0.00163869	-0.0016458	-0.00165291	-0.00166141	-0.00166913	-0.00167608	-0.00168319	-0.00169184	-0.00170049	-0.00170476	-0.00164208	-0.00161193	-0.00157731	-0.00146355	-0.00170526	-0.0018613	-0.00174149	-0.00174632	-0.00175459	-0.00167659	-0.00145019	-0.00155856	-0.0015701	-0.00151384	-0.00164278	-0.001662	-0.0017919	-0.00178716	-0.00158782	-0.00175558	-0.0017324	-0.00178083	-0.00172043
635.988	NaN	-0.00160501	-0.00165926	-0.00179255	-0.0018009	-0.0017417	-0.00142217	-0.00153112	-0.00158413	-0.00160653	-0.0017343	-0.0017461	-0.00175586	-0.00176766	-0.00177901	-0.00179014	-0.00180126	-0.0018117	-0.00182214	-0.00183463	-0.00184598	-0.00185619	-0.00186663	-0.00187934	-0.00189206	-0.00178311	-0.00154332	-0.00154938	-0.00152518	-0.0013816	-0.00169562	-0.00178721	-0.00170558	-0.00179753	-0.0018163	-0.00185083	-0.00168733	-0.00169692	-0.00159512	-0.00158415	-0.00170852	-0.00174973	-0.00185069	-0.0016802	-0.00152611	-0.00175833	-0.00180045	-0.00185974	-0.00178451
636.585	NaN	-0.00176496	-0.00168306	-0.0013701	-0.00165378	-0.0017412	-0.00149215	-0.00178654	-0.00155659	-0.00153003	-0.00159006	-0.00159577	-0.00160048	-0.00160619	-0.00161168	-0.00161705	-0.00162243	-0.00162748	-0.00163253	-0.00163856	-0.00164405	-0.00164899	-0.00165403	-0.00166018	-0.00166632	-0.00169338	-0.00162277	-0.00163645	-0.00153482	-0.00152128	-0.00173877	-0.00177856	-0.00162098	-0.00169534	-0.00176029	-0.00172379	-0.00140662	-0.00149708	-0.00144348	-0.0015217	-0.00166449	-0.00174274	-0.00179321	-0.00161856	-0.0016214	-0.00176021	-0.00187395	-0.00190009	-0.00183393
637.183	NaN	-0.00167717	-0.00169338	-0.0014893	-0.00181948	-0.00177964	-0.00151942	-0.00159269	-0.00170733	-0.00146954	-0.00150296	-0.00151182	-0.00151915	-0.00152801	-0.00153653	-0.00154488	-0.00155323	-0.00156106	-0.0015689	-0.00157827	-0.00158679	-0.00159446	-0.0016023	-0.00161184	-0.00162139	-0.00153256	-0.00148513	-0.00158574	-0.00155652	-0.00155341	-0.00176394	-0.00175471	-0.00165688	-0.0018388	-0.00189971	-0.0016884	-0.00161798	-0.00159001	-0.00168276	-0.00176718	-0.00168872	-0.00152799	-0.0014953	-0.00157049	-0.00151227	-0.00169165	-0.00172557	-0.0018098	-0.00171225
637.781	NaN	-0.00175185	-0.00189135	-0.00177947	-0.00192527	-0.00188641	-0.00167373	-0.00172308	-0.00155442	-0.00160826	-0.0016345	-0.00163534	-0.00163604	-0.00163688	-0.00163768	-0.00163847	-0.00163926	-0.00164001	-0.00164075	-0.00164164	-0.00164244	-0.00164317	-0.00164391	-0.00164482	-0.00164572	-0.00164218	-0.00158847	-0.00158418	-0.00173532	-0.00162433	-0.0017125	-0.00165836	-0.00176362	-0.00184474	-0.00180589	-0.00161518	-0.00179094	-0.00170157	-0.00154529	-0.00149469	-0.00139223	-0.00129728	-0.00140858	-0.00153548	-0.001402	-0.00144117	-0.00175383	-0.00186499	-0.00174847
638.379	NaN	-0.00168323	-0.0018159	-0.00174279	-0.00153363	-0.0015758	-0.00134722	-0.00179604	-0.00167162	-0.00161098	-0.00161066	-0.00161162	-0.00161242	-0.00161339	-0.00161432	-0.00161523	-0.00161614	-0.001617	-0.00161785	-0.00161888	-0.00161981	-0.00162064	-0.0016215	-0.00162254	-0.00162358	-0.0016185	-0.00159525	-0.00167987	-0.00168945	-0.00165032	-0.00159994	-0.00158916	-0.00162652	-0.00167224	-0.00167324	-0.00175038	-0.00156397	-0.00160392	-0.0016727	-0.00162107	-0.00153281	-0.00149805	-0.00157847	-0.00166456	-0.00167434	-0.00159652	-0.00158754	-0.00178145	-0.00172202
638.977	NaN	-0.00196867	-0.00174713	-0.00180243	-0.00165267	-0.00159906	-0.00144964	-0.00151189	-0.00149368	-0.00146118	-0.00155557	-0.00156505	-0.00157289	-0.00158236	-0.00159148	-0.00160041	-0.00160934	-0.00161772	-0.0016261	-0.00163613	-0.00164524	-0.00165344	-0.00166183	-0.00167203	-0.00168224	-0.00165691	-0.00170302	-0.00153435	-0.00144384	-0.00152624	-0.00147162	-0.0014079	-0.00160706	-0.00145538	-0.00154309	-0.00159867	-0.00171424	-0.00172986	-0.00165301	-0.00166327	-0.0015403	-0.00155524	-0.00153483	-0.00159095	-0.00167718	-0.00157088	-0.00161177	-0.00171839	-0.00158427
639.575	NaN	-0.00191848	-0.00162502	-0.00179442	-0.00164776	-0.00181966	-0.0014934	-0.00167531	-0.00135113	-0.00158201	-0.00154164	-0.00153203	-0.00152409	-0.00151448	-0.00150524	-0.00149619	-0.00148714	-0.00147864	-0.00147014	-0.00145998	-0.00145075	-0.00144243	-0.00143394	-0.00142359	-0.00141325	-0.00163128	-0.00164199	-0.00142578	-0.00150744	-0.0013102	-0.00157587	-0.00142173	-0.00173942	-0.00155781	-0.00158568	-0.00147311	-0.0016136	-0.00153188	-0.0016037	-0.00161745	-0.001688	-0.00177688	-0.00155934	-0.00156153	-0.00159451	-0.00148901	-0.00153782	-0.00165087	-0.00162674
640.173	NaN	-0.00173496	-0.00167327	-0.00155363	-0.0016962	-0.00175057	-0.00160354	-0.0016552	-0.00152948	-0.00167711	-0.0016277	-0.00161962	-0.00161293	-0.00160485	-0.00159708	-0.00158947	-0.00158185	-0.0015747	-0.00156755	-0.001559	-0.00155123	-0.00154424	-0.00153709	-0.00152839	-0.00151968	-0.00169304	-0.0017703	-0.00158596	-0.00171893	-0.0014456	-0.00151096	-0.00139251	-0.00172018	-0.00154568	-0.00160177	-0.00163494	-0.00150499	-0.00133658	-0.00141057	-0.0016468	-0.00149662	-0.00156521	-0.0014712	-0.00146402	-0.00153223	-0.00172743	-0.00177371	-0.00160256	-0.00153316
640.771	NaN	-0.00174341	-0.00183749	-0.00149331	-0.00160555	-0.00163959	-0.00135945	-0.00160469	-0.00167932	-0.00164378	-0.00166267	-0.00166531	-0.00166749	-0.00167013	-0.00167267	-0.00167516	-0.00167764	-0.00167998	-0.00168231	-0.0016851	-0.00168764	-0.00168993	-0.00169226	-0.0016951	-0.00169795	-0.001558	-0.00179507	-0.00151658	-0.00142066	-0.00160403	-0.00189424	-0.00137095	-0.00159991	-0.0015967	-0.00159161	-0.00167649	-0.0014577	-0.00151632	-0.00156908	-0.00154032	-0.00154574	-0.00153866	-0.0015111	-0.00142582	-0.00139624	-0.00139963	-0.00151084	-0.00155821	-0.00164107
641.37	NaN	-0.00184014	-0.00185626	-0.00166258	-0.00136661	-0.00169403	-0.00177454	-0.0017291	-0.00142495	-0.00153369	-0.00160504	-0.00160858	-0.0016115	-0.00161504	-0.00161844	-0.00162178	-0.00162511	-0.00162824	-0.00163138	-0.00163512	-0.00163852	-0.00164158	-0.00164471	-0.00164852	-0.00165022	-0.00149405	-0.00163194	-0.00138715	-0.00135712	-0.00155401	-0.00185525	-0.00142884	-0.00159504	-0.00175528	-0.00165811	-0.00170788	-0.00156795	-0.00171216	-0.0017601	-0.00156097	-0.00164068	-0.00161215	-0.00166876	-0.00139765	-0.00131988	-0.00153239	-0.00163064	-0.00163737	-0.0016118
641.968	NaN	-0.00159787	-0.00179098	-0.00152298	-0.00138837	-0.00181613	-0.00161607	-0.00143723	-0.00156179	-0.00153617	-0.00158172	-0.00158671	-0.00159084	-0.00159583	-0.00160063	-0.00160533	-0.00161004	-0.00161445	-0.00161887	-0.00162415	-0.00162895	-0.00163327	-0.00163769	-0.00164307	-0.00164356	-0.00157419	-0.00149135	-0.00132212	-0.00163024	-0.00162725	-0.00165241	-0.00174961	-0.00154302	-0.00169314	-0.00152813	-0.00153942	-0.00151418	-0.00164604	-0.0016055	-0.00150483	-0.00158764	-0.00168973	-0.00164422	-0.00128056	-0.00139699	-0.0016962	-0.00166397	-0.00175606	-0.00128784
642.566	NaN	-0.00150784	-0.00171008	-0.00146301	-0.00154233	-0.00191184	-0.00174826	-0.00159077	-0.00168391	-0.00150279	-0.00157472	-0.00158527	-0.001594	-0.00160456	-0.00161471	-0.00162466	-0.00163461	-0.00164395	-0.00165329	-0.00166446	-0.00167461	-0.00168374	-0.00169308	-0.00170445	-0.00171139	-0.00168602	-0.00168145	-0.00161807	-0.00160817	-0.00157311	-0.0014533	-0.00156467	-0.00164928	-0.00162287	-0.00130638	-0.0014545	-0.00161394	-0.00169738	-0.00157443	-0.00140981	-0.00140311	-0.00151244	-0.00132221	-0.00133123	-0.00157962	-0.00151315	-0.00149382	-0.00155892	-0.00150753
643.164	NaN	-0.0015546	-0.00156603	-0.00142384	-0.0015421	-0.00166691	-0.00174398	-0.00157986	-0.00175182	-0.00141303	-0.00154977	-0.00156958	-0.00158595	-0.00160575	-0.0016248	-0.00164346	-0.00166212	-0.00167964	-0.00169715	-0.0017181	-0.00173714	-0.00175428	-0.0017718	-0.00179312	-0.00178411	-0.00163144	-0.00156445	-0.00160607	-0.00166117	-0.00161091	-0.00156576	-0.00162587	-0.0015319	-0.00159576	-0.00152739	-0.00149243	-0.00155313	-0.00153968	-0.00158248	-0.0014359	-0.00165852	-0.00160183	-0.00139254	-0.00135942	-0.00159823	-0.00160636	-0.0016783	-0.00160348	-0.00127075
643.763	NaN	-0.00163987	-0.00149946	-0.00144188	-0.00150771	-0.00188222	-0.00198434	-0.0014365	-0.0015092	-0.00140724	-0.00150751	-0.00151886	-0.00152824	-0.00153959	-0.00155051	-0.0015612	-0.00157189	-0.00158193	-0.00159197	-0.00160398	-0.00161489	-0.00162471	-0.00163475	-0.00164697	-0.00163232	-0.00155422	-0.00160498	-0.00153742	-0.00141865	-0.00152449	-0.00150718	-0.00159858	-0.00166201	-0.00167628	-0.00149053	-0.00163901	-0.00137456	-0.00147095	-0.00176676	-0.00163595	-0.00161549	-0.00146046	-0.00157718	-0.00146643	-0.00186816	-0.00168063	-0.00154959	-0.00156854	-0.00125501
644.361	NaN	-0.00154724	-0.00149204	-0.00162785	-0.00163285	-0.00204375	-0.00179211	-0.00152552	-0.00141164	-0.00144191	-0.0016319	-0.00164809	-0.00166148	-0.00167768	-0.00169325	-0.00170851	-0.00172377	-0.0017381	-0.00175243	-0.00176956	-0.00178513	-0.00179914	-0.00181347	-0.00183091	-0.00181473	-0.0016644	-0.00156129	-0.00169917	-0.00138701	-0.00147316	-0.0016036	-0.00154995	-0.00144175	-0.00144029	-0.0014109	-0.00159932	-0.00149287	-0.0015226	-0.00156633	-0.00148716	-0.00148245	-0.00158499	-0.00153942	-0.00148242	-0.00173151	-0.00136687	-0.00154658	-0.00140954	-0.00129313
644.959	NaN	-0.00147446	-0.00160836	-0.00169478	-0.00137787	-0.00175759	-0.00150351	-0.00136632	-0.001451	-0.0014393	-0.00146305	-0.00146559	-0.0014677	-0.00147024	-0.00147269	-0.00147509	-0.00147749	-0.00147974	-0.00148199	-0.00148468	-0.00148713	-0.00148933	-0.00149159	-0.00149433	-0.00151415	-0.0014961	-0.00138569	-0.0014724	-0.00146408	-0.0012951	-0.00132107	-0.00131931	-0.00142944	-0.00165126	-0.00153521	-0.00151776	-0.00152535	-0.00149853	-0.00144916	-0.00150393	-0.00153745	-0.00158828	-0.00156642	-0.00157643	-0.00148777	-0.00159483	-0.00173921	-0.00158669	-0.00144974
645.558	NaN	-0.00123935	-0.00161234	-0.00156327	-0.00156875	-0.00179298	-0.0015095	-0.00148946	-0.00144376	-0.00161762	-0.00156466	-0.00155637	-0.00154952	-0.00154123	-0.00153326	-0.00152545	-0.00151764	-0.00151031	-0.00150298	-0.00149421	-0.00148624	-0.00147907	-0.00147174	-0.00146281	-0.00155855	-0.00169197	-0.00146065	-0.0013527	-0.00141658	-0.0014323	-0.00147952	-0.00145952	-0.00153741	-0.00150008	-0.00153143	-0.00159466	-0.00158974	-0.00143467	-0.00141645	-0.00133176	-0.00157711	-0.0016198	-0.00161376	-0.00156099	-0.00169051	-0.0015795	-0.00164226	-0.00182647	-0.00154684
646.156	NaN	-0.00155574	-0.00151478	-0.00144425	-0.00153588	-0.00182962	-0.00175629	-0.00160473	-0.00141713	-0.00157818	-0.00160235	-0.00160093	-0.00159975	-0.00159832	-0.00159694	-0.0015956	-0.00159425	-0.00159299	-0.00159173	-0.00159022	-0.00158884	-0.00158761	-0.00158634	-0.00158481	-0.00156105	-0.00147307	-0.00131162	-0.00130299	-0.00144055	-0.00148325	-0.00162464	-0.00168538	-0.00158493	-0.00143874	-0.00131349	-0.00142548	-0.00140881	-0.00135686	-0.00128642	-0.00130865	-0.0015632	-0.00158597	-0.00175423	-0.00148661	-0.00139465	-0.00161248	-0.00154254	-0.00163022	-0.00157616
646.755	NaN	-0.00169922	-0.00127149	-0.00168566	-0.00158463	-0.00161843	-0.00142646	-0.00161204	-0.00136022	-0.00163476	-0.00174132	-0.00174476	-0.00174761	-0.00175106	-0.00175437	-0.00175761	-0.00176086	-0.0017639	-0.00176695	-0.00177059	-0.0017739	-0.00177688	-0.00177993	-0.00178363	-0.00150219	-0.00138781	-0.00162292	-0.00162861	-0.00151481	-0.00149738	-0.00164465	-0.00158505	-0.00140052	-0.00129556	-0.00128959	-0.00130687	-0.00147561	-0.00156854	-0.00148097	-0.0015096	-0.0014267	-0.00138145	-0.00161745	-0.00127376	-0.00143552	-0.00174665	-0.00147255	-0.00149082	-0.00132876
647.353	NaN	-0.00143147	-0.00117816	-0.00152196	-0.001952	-0.00169257	-0.00135774	-0.00154942	-0.00151125	-0.00130688	-0.00144203	-0.00145779	-0.00147081	-0.00148656	-0.00150171	-0.00151655	-0.00153139	-0.00154533	-0.00155926	-0.00157592	-0.00159107	-0.0016047	-0.00161863	-0.00163559	-0.00146848	-0.00146052	-0.00153525	-0.00148917	-0.00143804	-0.00155018	-0.00159702	-0.00161711	-0.00142742	-0.00143015	-0.00153694	-0.00133091	-0.0015862	-0.0015708	-0.00143041	-0.00147441	-0.00135032	-0.00128381	-0.00144446	-0.00140003	-0.00147798	-0.0017013	-0.00168839	-0.00144089	-0.00129436
647.952	NaN	-0.001165	-0.00153448	-0.00142551	-0.00180686	-0.00159904	-0.00156768	-0.00129241	-0.00138747	-0.00140428	-0.00149558	-0.00150344	-0.00150994	-0.0015178	-0.00152535	-0.00153276	-0.00154016	-0.00154712	-0.00155407	-0.00156238	-0.00156994	-0.00157674	-0.00158369	-0.00159215	-0.00150241	-0.00159781	-0.00144872	-0.00132596	-0.00145985	-0.00155039	-0.00157742	-0.00160701	-0.00154169	-0.00151443	-0.00141054	-0.00133994	-0.00163883	-0.00147111	-0.00136083	-0.00144202	-0.0013524	-0.00133612	-0.00139007	-0.0013907	-0.00137277	-0.00159224	-0.0017002	-0.00143397	-0.00129721
648.55	NaN	-0.00111076	-0.00155095	-0.00153607	-0.00171735	-0.00152786	-0.00137828	-0.001363	-0.00148548	-0.00159539	-0.00152707	-0.00151925	-0.00151279	-0.00150497	-0.00149745	-0.00149009	-0.00148272	-0.0014758	-0.00146889	-0.00146062	-0.0014531	-0.00144633	-0.00143942	-0.001431	-0.00135468	-0.00153079	-0.00163916	-0.00151582	-0.00125057	-0.00138196	-0.00158257	-0.00132347	-0.00142123	-0.00143358	-0.0013737	-0.00149282	-0.00170472	-0.00167788	-0.00159418	-0.00156931	-0.00153892	-0.00160132	-0.00157413	-0.00133179	-0.00138897	-0.00143366	-0.00138094	-0.00147871	-0.00159729
649.149	NaN	-0.00124478	-0.00149009	-0.00152647	-0.0016554	-0.00140528	-0.00146623	-0.00166414	-0.00189915	-0.0014955	-0.00143681	-0.00143984	-0.00144234	-0.00144537	-0.00144829	-0.00145114	-0.001454	-0.00145668	-0.00145936	-0.00146257	-0.00146548	-0.00146811	-0.00147079	-0.00147405	-0.00152499	-0.00140403	-0.00137862	-0.00151175	-0.00141915	-0.00164198	-0.00156461	-0.00134482	-0.00132189	-0.00146636	-0.00142422	-0.00157305	-0.00156573	-0.00165664	-0.00158028	-0.00157193	-0.00134274	-0.00139556	-0.00153084	-0.00148536	-0.00142331	-0.00146682	-0.00160992	-0.00161974	-0.00160924
649.748	NaN	-0.00133183	-0.00138724	-0.00131304	-0.00147821	-0.00160672	-0.00151324	-0.00161387	-0.001616	-0.00167079	-0.00150809	-0.00149302	-0.00148056	-0.00146549	-0.001451	-0.0014368	-0.00142259	-0.00140926	-0.00139593	-0.00137999	-0.0013655	-0.00135246	-0.00133913	-0.0013229	-0.00141122	-0.00145195	-0.00140988	-0.00152996	-0.00157139	-0.0016452	-0.00161509	-0.00142511	-0.00150404	-0.00153163	-0.00130707	-0.00130516	-0.00138128	-0.00151569	-0.00150184	-0.00139158	-0.00151806	-0.00142957	-0.001321	-0.00133833	-0.0012647	-0.00141264	-0.00157193	-0.0013886	-0.00150063
650.347	NaN	-0.00145288	-0.0016061	-0.00182701	-0.00129317	-0.00143545	-0.00154877	-0.00137745	-0.00155632	-0.0015224	-0.00158731	-0.00159387	-0.00159929	-0.00160584	-0.00161214	-0.00161832	-0.0016245	-0.00163029	-0.00163609	-0.00164303	-0.00164933	-0.001655	-0.0016608	-0.00166786	-0.00134545	-0.00149578	-0.00157494	-0.00153481	-0.0015078	-0.0014789	-0.00111374	-0.00146412	-0.00157555	-0.00157834	-0.0015776	-0.00146783	-0.00168323	-0.0015137	-0.00148559	-0.0015394	-0.00162328	-0.00150836	-0.00130535	-0.00131981	-0.00158502	-0.00163078	-0.00149204	-0.00137346	-0.00157042
650.945	NaN	-0.00137295	-0.0016309	-0.00177755	-0.00137473	-0.00165669	-0.00132771	-0.00162492	-0.00134401	-0.00154696	-0.00151807	-0.0015113	-0.00150569	-0.00149891	-0.0014924	-0.00148601	-0.00147963	-0.00147363	-0.00146764	-0.00146047	-0.00145395	-0.00144809	-0.0014421	-0.0014348	-0.00156996	-0.00157775	-0.00171077	-0.00172458	-0.00148686	-0.00136416	-0.00137875	-0.00150436	-0.00163397	-0.00164578	-0.00148966	-0.00138473	-0.00121102	-0.00156128	-0.00150689	-0.00154174	-0.00150661	-0.00151782	-0.00141749	-0.00144324	-0.00171807	-0.00174121	-0.00142632	-0.00124264	-0.00151423
651.544	NaN	-0.0013758	-0.00137376	-0.00197524	-0.00170525	-0.00181109	-0.00148627	-0.00152335	-0.00137236	-0.00144454	-0.00145894	-0.00145857	-0.00145826	-0.00145788	-0.00145752	-0.00145717	-0.00145681	-0.00145648	-0.00145615	-0.00145575	-0.00145539	-0.00145506	-0.00145473	-0.00145433	-0.00154732	-0.00166271	-0.00149856	-0.0016665	-0.00134392	-0.00151854	-0.00166461	-0.00129714	-0.00151453	-0.00165325	-0.00149182	-0.00156498	-0.00121203	-0.00158057	-0.00155338	-0.00139562	-0.00143658	-0.00140828	-0.00131393	-0.00134185	-0.0015859	-0.00165816	-0.0014576	-0.00134666	-0.00148024
652.143	NaN	-0.00129818	-0.00150568	-0.00173738	-0.00156186	-0.00161968	-0.00146195	-0.00138097	-0.00142202	-0.00160747	-0.00171545	-0.00172131	-0.00172615	-0.00173201	-0.00173764	-0.00174316	-0.00174868	-0.00175386	-0.00175904	-0.00176523	-0.00177086	-0.00177593	-0.00178111	-0.00178742	-0.00186597	-0.00161507	-0.00158259	-0.00163515	-0.00132607	-0.00146947	-0.00130571	-0.00136202	-0.00164462	-0.00166309	-0.001393	-0.00132992	-0.0012765	-0.00150689	-0.00151279	-0.00131291	-0.0012931	-0.00151306	-0.00144313	-0.00142182	-0.00150073	-0.00151843	-0.00169373	-0.00145282	-0.00133815
652.742	NaN	-0.00157044	-0.0016137	-0.00154413	-0.00151557	-0.00173504	-0.00142498	-0.00163974	-0.00154009	-0.00168373	-0.00166944	-0.00166544	-0.00166213	-0.00165813	-0.00165428	-0.00165051	-0.00164674	-0.0016432	-0.00163966	-0.00163543	-0.00163158	-0.00162812	-0.00162458	-0.00162027	-0.00195912	-0.00156165	-0.00152405	-0.00154527	-0.00117507	-0.00148535	-0.00144714	-0.00122341	-0.00175471	-0.00158639	-0.00157192	-0.00138597	-0.00145653	-0.00157685	-0.00149582	-0.00151576	-0.00141857	-0.00160981	-0.00151124	-0.00153341	-0.00160841	-0.00156347	-0.00179041	-0.00149694	-0.00153863
653.341	NaN	-0.00190578	-0.00139841	-0.00146741	-0.00124898	-0.00152746	-0.00101504	-0.00150588	-0.00143093	-0.00159274	-0.0015555	-0.00154929	-0.00154415	-0.00153794	-0.00153196	-0.00152611	-0.00152025	-0.00151476	-0.00150926	-0.00150269	-0.00149671	-0.00149134	-0.00148584	-0.00147915	-0.00167866	-0.00164113	-0.00133701	-0.00176403	-0.00145517	-0.0015029	-0.0014573	-0.00158715	-0.00175479	-0.00162521	-0.00159786	-0.00143547	-0.00151061	-0.00170952	-0.00177151	-0.00152503	-0.00147562	-0.00158955	-0.00141362	-0.00125844	-0.00168548	-0.00182463	-0.00164962	-0.00126267	-0.00169036
653.94	NaN	-0.00200205	-0.00149072	-0.00141058	-0.00131813	-0.00158521	-0.00137552	-0.00138802	-0.00145716	-0.00163944	-0.00147471	-0.00145777	-0.00144377	-0.00142683	-0.00141055	-0.00139459	-0.00137863	-0.00136365	-0.00134866	-0.00133075	-0.00131447	-0.00129981	-0.00128483	-0.00126659	-0.00174465	-0.00141368	-0.00163638	-0.00159816	-0.00148319	-0.00140306	-0.00163449	-0.00138527	-0.00156368	-0.00173302	-0.00160976	-0.0012796	-0.00160039	-0.00156037	-0.00165918	-0.00128913	-0.00153519	-0.0016865	-0.00141233	-0.00132929	-0.00143323	-0.00168817	-0.00151641	-0.00131932	-0.00148444
654.539	NaN	-0.00172711	-0.00129841	-0.00143774	-0.0014898	-0.0014092	-0.0015068	-0.00137776	-0.00169308	-0.00158627	-0.00155516	-0.00155499	-0.00155484	-0.00155467	-0.0015545	-0.00155434	-0.00155417	-0.00155402	-0.00155386	-0.00155368	-0.00155351	-0.00155336	-0.00155321	-0.00155302	-0.00149967	-0.00146955	-0.00157173	-0.00170082	-0.0012984	-0.00140471	-0.00144856	-0.00128868	-0.00126609	-0.00149776	-0.00173428	-0.00171909	-0.00171498	-0.00143096	-0.00159836	-0.00158624	-0.00152075	-0.00136893	-0.00127473	-0.00127082	-0.0017006	-0.00165156	-0.00109845	-0.00134414	-0.00166135
655.138	NaN	-0.00188385	-0.0013243	-0.00130368	-0.00138666	-0.00149505	-0.0013177	-0.00154894	-0.00171713	-0.00144581	-0.00144516	-0.00145011	-0.0014542	-0.00145915	-0.00146391	-0.00146857	-0.00147323	-0.00147761	-0.00148198	-0.00148722	-0.00149197	-0.00149626	-0.00150063	-0.0015041	-0.00150582	-0.00170682	-0.00159105	-0.00168047	-0.00135665	-0.00146402	-0.00153541	-0.00135937	-0.00142271	-0.00158373	-0.00114259	-0.00159186	-0.00158252	-0.00142379	-0.00141998	-0.00150253	-0.00147692	-0.00172882	-0.00133903	-0.00153406	-0.00168731	-0.00193077	-0.00133586	-0.00113704	-0.00163957
655.737	NaN	-0.00159417	-0.0012868	-0.00162008	-0.00157331	-0.00139177	-0.00153099	-0.00151738	-0.00158531	-0.00148379	-0.00144986	-0.00144893	-0.00144815	-0.00144721	-0.00144631	-0.00144543	-0.00144454	-0.00144371	-0.00144288	-0.00144189	-0.00144099	-0.00144018	-0.00143935	-0.00144979	-0.00158859	-0.00161747	-0.00151123	-0.00156566	-0.00140708	-0.00148805	-0.00157564	-0.00166211	-0.00166592	-0.00151108	-0.0011145	-0.00147349	-0.00159081	-0.00157588	-0.00139211	-0.00123516	-0.00157223	-0.00158781	-0.00123195	-0.00142655	-0.00154284	-0.00182545	-0.00154597	-0.00126643	-0.00133597
656.336	NaN	-0.00156899	-0.00112777	-0.00134723	-0.00122255	-0.00154961	-0.00153806	-0.00148331	-0.00158708	-0.00132768	-0.00125488	-0.0012535	-0.00125236	-0.00125099	-0.00124966	-0.00124837	-0.00124707	-0.00124585	-0.00124463	-0.00124318	-0.00124186	-0.00124066	-0.00123945	-0.00125381	-0.00126996	-0.00117481	-0.00153506	-0.00162211	-0.00153708	-0.00138564	-0.00139193	-0.0016849	-0.00170563	-0.00140375	-0.00129753	-0.00162151	-0.0015557	-0.00144022	-0.00145149	-0.00138438	-0.0015991	-0.00151955	-0.00135751	-0.00137847	-0.00155113	-0.00157787	-0.0014519	-0.00159254	-0.00150653
656.936	NaN	-0.00166133	-0.00129139	-0.00149625	-0.00132436	-0.00151069	-0.00137279	-0.0012949	-0.00146747	-0.00109338	-0.00122392	-0.00124132	-0.0012557	-0.0012731	-0.00128982	-0.00130621	-0.00132261	-0.00133799	-0.00135338	-0.00137178	-0.0013885	-0.00140356	-0.00141895	-0.00140889	-0.00123655	-0.00129043	-0.0015448	-0.00147705	-0.00148935	-0.00136773	-0.00141007	-0.00151454	-0.00145178	-0.00133176	-0.00138353	-0.00163517	-0.00150691	-0.00138627	-0.00150388	-0.00145198	-0.00160664	-0.00148445	-0.00122501	-0.00166292	-0.0013925	-0.0016363	-0.00132314	-0.00136767	-0.00164722
657.535	NaN	-0.00149151	-0.00120674	-0.00143118	-0.00124234	-0.00159006	-0.00146755	-0.00124534	-0.001546	-0.0015197	-0.00158135	-0.00158733	-0.00159228	-0.00159827	-0.00160402	-0.00160966	-0.0016153	-0.0016206	-0.00162589	-0.00163222	-0.00163798	-0.00164316	-0.00164845	-0.00161786	-0.00147398	-0.00140995	-0.00150336	-0.00163556	-0.00137627	-0.00133305	-0.0014618	-0.00152625	-0.00152359	-0.00156608	-0.00143726	-0.00134109	-0.00145919	-0.00140194	-0.00141086	-0.00145532	-0.00142506	-0.00141404	-0.00136779	-0.00159595	-0.00141576	-0.0017862	-0.00150494	-0.00136841	-0.00142141
658.134	NaN	-0.00161443	-0.00125983	-0.00143213	-0.00114569	-0.00146702	-0.00122244	-0.00155226	-0.00159827	-0.00139322	-0.00144917	-0.00145722	-0.00146388	-0.00147193	-0.00147967	-0.00148725	-0.00149483	-0.00150195	-0.00150907	-0.00151759	-0.00152533	-0.00153229	-0.00153941	-0.00157319	-0.00151849	-0.0013435	-0.00146334	-0.00157386	-0.00153777	-0.00142124	-0.00143229	-0.00138745	-0.00135581	-0.00150672	-0.00148847	-0.00145441	-0.00150933	-0.00156258	-0.00158952	-0.00140576	-0.00150928	-0.001698	-0.00145331	-0.0013838	-0.00152271	-0.00175538	-0.0014849	-0.00122467	-0.00138357
658.733	NaN	-0.0013573	-0.00141178	-0.000889213	-0.00104677	-0.00168109	-0.00128783	-0.00167114	-0.00151738	-0.0014481	-0.00143502	-0.00143484	-0.00143469	-0.00143451	-0.00143434	-0.00143417	-0.001434	-0.00143385	-0.00143369	-0.0014335	-0.00143333	-0.00143317	-0.00143301	-0.00149821	-0.00144972	-0.00130306	-0.00125708	-0.00127071	-0.00148774	-0.00142943	-0.00139394	-0.00138877	-0.00141967	-0.00146183	-0.00153287	-0.00159449	-0.00165191	-0.00165912	-0.00146125	-0.00140605	-0.00139702	-0.00140555	-0.00141094	-0.0012855	-0.00150277	-0.00162695	-0.00139231	-0.00126233	-0.00144187
659.333	NaN	-0.00133167	-0.00147566	-0.00109128	-0.00143228	-0.00146428	-0.00139325	-0.00138433	-0.00158873	-0.00155362	-0.00155401	-0.00155493	-0.0015557	-0.00155662	-0.0015575	-0.00155837	-0.00155924	-0.00156005	-0.00156087	-0.00156184	-0.00156273	-0.00156352	-0.00156434	-0.00156659	-0.0014045	-0.00131375	-0.0014723	-0.00144338	-0.00132248	-0.00148305	-0.00128985	-0.00136401	-0.00144658	-0.00143194	-0.00152496	-0.00160688	-0.00141687	-0.001438	-0.00158864	-0.0014505	-0.00138951	-0.00139565	-0.00137511	-0.00141984	-0.00144254	-0.00160539	-0.00140981	-0.00135303	-0.0015193
659.932	NaN	-0.00139685	-0.00151803	-0.00145078	-0.0014669	-0.00140544	-0.00160813	-0.00132759	-0.00133431	-0.00121408	-0.00145005	-0.00147109	-0.0014885	-0.00150954	-0.00152978	-0.00154961	-0.00156944	-0.00158805	-0.00160667	-0.00162893	-0.00164917	-0.00166738	-0.00168599	-0.00164244	-0.00153499	-0.00138697	-0.00149254	-0.00141358	-0.00127838	-0.00147253	-0.00148542	-0.00137485	-0.00137098	-0.00149748	-0.00159373	-0.00159714	-0.00142363	-0.00134419	-0.00139624	-0.00133319	-0.00140682	-0.001479	-0.00133988	-0.0014311	-0.00150294	-0.00159419	-0.0014648	-0.00134556	-0.00153684
660.532	NaN	-0.00128874	-0.00120925	-0.00118453	-0.00129193	-0.00159058	-0.00168429	-0.00146444	-0.00138038	-0.00127646	-0.00145386	-0.00146971	-0.00148281	-0.00149865	-0.00151389	-0.00152882	-0.00154375	-0.00155777	-0.00157179	-0.00158854	-0.00160378	-0.00161749	-0.00163151	-0.0016371	-0.00151597	-0.00126398	-0.00143694	-0.00149087	-0.00125292	-0.00121304	-0.00132156	-0.00123769	-0.00132142	-0.00143955	-0.00145595	-0.00123949	-0.00141004	-0.00138609	-0.00135183	-0.00142029	-0.00148969	-0.00155259	-0.00153502	-0.00144651	-0.00133068	-0.00144647	-0.00145939	-0.00139306	-0.00146367
661.131	NaN	-0.00147542	-0.001454	-0.00117464	-0.00109803	-0.00167406	-0.00153821	-0.00129249	-0.00151656	-0.00147351	-0.00168721	-0.00170537	-0.00172039	-0.00173855	-0.00175601	-0.00177312	-0.00179024	-0.0018063	-0.00182237	-0.00184157	-0.00185904	-0.00187475	-0.00189082	-0.00176404	-0.00163903	-0.00144429	-0.00144057	-0.00146854	-0.00120753	-0.00121559	-0.00117558	-0.00127728	-0.00149054	-0.00143311	-0.00141817	-0.00140026	-0.00143598	-0.00142628	-0.00136909	-0.00146525	-0.00143504	-0.00138052	-0.00132745	-0.00137345	-0.00151611	-0.00146819	-0.00137338	-0.0012731	-0.00131413
661.731	NaN	-0.00135035	-0.00122409	-0.00127315	-0.00132077	-0.00177278	-0.00136941	-0.00168528	-0.0014189	-0.00137833	-0.00155036	-0.00156434	-0.0015759	-0.00158987	-0.00160331	-0.00161647	-0.00162964	-0.00164201	-0.00165437	-0.00166915	-0.00168258	-0.00169468	-0.00170704	-0.00157064	-0.00159935	-0.0013803	-0.00134234	-0.00124698	-0.00141354	-0.00132583	-0.00123245	-0.00133481	-0.00140848	-0.0013408	-0.00145286	-0.00151829	-0.00128717	-0.00137887	-0.00135369	-0.00152996	-0.00146344	-0.00141066	-0.00134447	-0.00136086	-0.00155861	-0.00159643	-0.00149336	-0.00138724	-0.0015144
662.33	NaN	-0.00137713	-0.00131139	-0.00136525	-0.00122448	-0.0017124	-0.00122321	-0.00136564	-0.00154433	-0.00147307	-0.00152625	-0.00153185	-0.00153648	-0.00154208	-0.00154747	-0.00155274	-0.00155802	-0.00156298	-0.00156793	-0.00157386	-0.00157924	-0.00158409	-0.00158904	-0.00140238	-0.00130387	-0.0012446	-0.0014979	-0.00151843	-0.00145344	-0.00147161	-0.00135233	-0.00141327	-0.00149204	-0.00140427	-0.00151772	-0.00160947	-0.00160848	-0.00148923	-0.00131791	-0.0015976	-0.00153239	-0.00151271	-0.00140198	-0.00141857	-0.0016653	-0.00150056	-0.00136305	-0.00140373	-0.00151178
662.93	NaN	-0.00130538	-0.00146429	-0.0013026	-0.00131574	-0.001834	-0.00164224	-0.00161136	-0.00163693	-0.00164378	-0.00160783	-0.00160491	-0.00160249	-0.00159957	-0.00159677	-0.00159401	-0.00159126	-0.00158868	-0.0015861	-0.00158301	-0.0015802	-0.00157767	-0.00157509	-0.00150122	-0.00139953	-0.00113363	-0.00137285	-0.00133072	-0.00159798	-0.00108233	-0.00145526	-0.00132233	-0.00139357	-0.00124178	-0.00130047	-0.00168845	-0.00153947	-0.00136404	-0.00122365	-0.00127302	-0.00135207	-0.00139306	-0.00136958	-0.00137631	-0.00163545	-0.0015711	-0.00141854	-0.00156633	-0.00145555
663.529	NaN	-0.00143047	-0.00147816	-0.00125335	-0.00138789	-0.00163681	-0.00188993	-0.00175413	-0.00158772	-0.00147967	-0.00136057	-0.00135262	-0.00134605	-0.00133811	-0.00133047	-0.00132298	-0.00131549	-0.00130846	-0.00130144	-0.00129303	-0.00128539	-0.00127852	-0.00127149	-0.00147665	-0.00160253	-0.00126785	-0.00156702	-0.00165459	-0.00146711	-0.00133797	-0.00146545	-0.0014117	-0.0013951	-0.00131648	-0.00135203	-0.00164911	-0.00171187	-0.00150872	-0.00126379	-0.00141013	-0.00147743	-0.00157235	-0.00144691	-0.00141249	-0.00145032	-0.00136048	-0.00138012	-0.00149952	-0.00147039
664.129	NaN	-0.00130977	-0.00146157	-0.00115135	-0.00147661	-0.00133022	-0.00163513	-0.00151889	-0.00139406	-0.00139523	-0.00137865	-0.00137716	-0.00137593	-0.00137445	-0.00137302	-0.00137162	-0.00137022	-0.00136891	-0.00136759	-0.00136602	-0.00136459	-0.00136331	-0.001362	-0.00152363	-0.00148019	-0.00123831	-0.00153467	-0.00144035	-0.00154691	-0.00128923	-0.00125091	-0.00121605	-0.00136194	-0.00137456	-0.00144519	-0.00150218	-0.0016416	-0.00148862	-0.00171525	-0.00148352	-0.00150275	-0.0013883	-0.0013927	-0.00132245	-0.00132922	-0.00135436	-0.00123752	-0.00127991	-0.00138499
664.729	NaN	-0.00107617	-0.00119156	-0.00130125	-0.00156167	-0.00143495	-0.00149564	-0.00118663	-0.00135994	-0.00124284	-0.00131846	-0.00132644	-0.00133304	-0.00134102	-0.00134869	-0.00135621	-0.00136373	-0.00137079	-0.00137785	-0.0013863	-0.00139397	-0.00140088	-0.00140794	-0.00140065	-0.0010907	-0.00132333	-0.00150855	-0.00144204	-0.00145617	-0.00120987	-0.00137979	-0.00121775	-0.00134524	-0.00142062	-0.00163121	-0.00154114	-0.00165321	-0.00127242	-0.00138944	-0.00123106	-0.00142039	-0.00138433	-0.0013666	-0.00128145	-0.00146082	-0.00139131	-0.00127717	-0.0012192	-0.00133569
665.329	NaN	-0.00127888	-0.00149787	-0.00118401	-0.0013153	-0.00143817	-0.00138803	-0.00153491	-0.00141312	-0.00133402	-0.00130164	-0.00130014	-0.0012989	-0.0012974	-0.00129595	-0.00129454	-0.00129312	-0.0012918	-0.00129047	-0.00128888	-0.00128744	-0.00128614	-0.00128481	-0.00155453	-0.00151442	-0.00134891	-0.00144963	-0.00150958	-0.00156918	-0.00147006	-0.00132548	-0.00133015	-0.00139793	-0.0014906	-0.00162567	-0.00150123	-0.00132038	-0.00137507	-0.00140432	-0.00140536	-0.00141796	-0.00134802	-0.00124525	-0.00144572	-0.00156263	-0.00154539	-0.00107667	-0.00136863	-0.00140334
665.928	NaN	-0.00137024	-0.00150259	-0.00125315	-0.00130209	-0.00129394	-0.00140474	-0.00118978	-0.00155556	-0.00139173	-0.00144901	-0.00145643	-0.00146258	-0.00147	-0.00147715	-0.00148415	-0.00149115	-0.00149772	-0.00150429	-0.00151214	-0.00151929	-0.00152571	-0.00153229	-0.00157182	-0.00147466	-0.00137971	-0.00162061	-0.0012241	-0.0015552	-0.00134485	-0.00128734	-0.00118216	-0.00133112	-0.00124054	-0.00144961	-0.00127715	-0.00138265	-0.00134826	-0.00125992	-0.00130535	-0.00147054	-0.00131198	-0.00120956	-0.00141556	-0.00143536	-0.00136879	-0.000991598	-0.00121121	-0.00133741
666.528	NaN	-0.00146459	-0.00139218	-0.00120232	-0.00142343	-0.00149684	-0.00115106	-0.00155054	-0.00165906	-0.00141517	-0.00137905	-0.00138	-0.0013808	-0.00138175	-0.00138267	-0.00138358	-0.00138448	-0.00138533	-0.00138617	-0.00138719	-0.00138811	-0.00138893	-0.00138978	-0.00144526	-0.00134803	-0.00144552	-0.00143012	-0.00130881	-0.00138438	-0.00128376	-0.00126706	-0.0013224	-0.00140905	-0.00140756	-0.00134506	-0.00136262	-0.00131946	-0.00121803	-0.00119338	-0.00102241	-0.00136499	-0.00122678	-0.00132218	-0.00128316	-0.00128875	-0.00139545	-0.0010853	-0.00119405	-0.001406
667.128	NaN	-0.00160285	-0.00130004	-0.0013279	-0.00148463	-0.00151088	-0.00133909	-0.0014249	-0.00120664	-0.00141684	-0.00153643	-0.00154228	-0.00154712	-0.00155296	-0.00155859	-0.00156409	-0.0015696	-0.00157478	-0.00157995	-0.00158613	-0.00159176	-0.00159681	-0.00160199	-0.00148177	-0.00155136	-0.00171497	-0.00143911	-0.00121644	-0.00128141	-0.00132744	-0.00128046	-0.00115137	-0.00144162	-0.00134473	-0.00122947	-0.00124724	-0.00106136	-0.0012274	-0.00116685	-0.00150631	-0.00142206	-0.00116122	-0.00141383	-0.00116847	-0.00137814	-0.00133684	-0.00129394	-0.00128401	-0.00117182
667.728	NaN	-0.00157157	-0.00143623	-0.00154435	-0.00136958	-0.00103451	-0.00142293	-0.00136646	-0.0011801	-0.00144552	-0.00156923	-0.00157463	-0.00157909	-0.00158449	-0.00158969	-0.00159477	-0.00159986	-0.00160464	-0.00160942	-0.00161513	-0.00162032	-0.00162499	-0.00162977	-0.0012879	-0.00158368	-0.00170238	-0.00150023	-0.00137739	-0.00141748	-0.00130734	-0.00124965	-0.00116593	-0.0014176	-0.00120792	-0.00137609	-0.00153129	-0.00114221	-0.0012542	-0.00126469	-0.00121684	-0.00133443	-0.00132683	-0.00136625	-0.0011934	-0.00140265	-0.00133094	-0.00123938	-0.00134217	-0.00122956
668.328	NaN	-0.00124531	-0.00134682	-0.00146803	-0.00124682	-0.00117788	-0.00119422	-0.00130201	-0.001018	-0.00117127	-0.00131036	-0.00131845	-0.00132513	-0.00133322	-0.001341	-0.00134862	-0.00135624	-0.00136339	-0.00137054	-0.0013791	-0.00138687	-0.00139387	-0.00140102	-0.00152495	-0.00137659	-0.00140257	-0.00122349	-0.00146069	-0.00132508	-0.00120122	-0.00128621	-0.0013121	-0.00149704	-0.00110823	-0.00110493	-0.00147555	-0.00143611	-0.00131365	-0.00129601	-0.00134412	-0.00138322	-0.00139979	-0.00167849	-0.00137174	-0.001623	-0.00138201	-0.00144401	-0.00112856	-0.00137839
668.928	NaN	-0.00117423	-0.00120421	-0.00126514	-0.00132626	-0.00118351	-0.00106749	-0.00142286	-0.0010688	-0.00108229	-0.00127006	-0.00128378	-0.00129513	-0.00130885	-0.00132204	-0.00133498	-0.00134791	-0.00136005	-0.00137218	-0.0013867	-0.00139989	-0.00141177	-0.00142397	-0.00154045	-0.00122772	-0.00111595	-0.00110422	-0.00141069	-0.00131184	-0.00134109	-0.00152458	-0.0015065	-0.00125583	-0.00102306	-0.00124562	-0.00133955	-0.00145755	-0.00118477	-0.0013651	-0.00125753	-0.00125223	-0.00135851	-0.00138445	-0.00145084	-0.00159307	-0.00146387	-0.00128934	-0.00125066	-0.00119752
669.528	NaN	-0.00139896	-0.00125128	-0.0013404	-0.0011499	-0.00109665	-0.00135911	-0.00124286	-0.00122353	-0.00125464	-0.00147712	-0.00149363	-0.00150729	-0.00152381	-0.00153969	-0.00155525	-0.00157082	-0.00158543	-0.00160004	-0.00161751	-0.00163339	-0.00164769	-0.00165534	-0.00146405	-0.00114728	-0.00123373	-0.00143917	-0.00150904	-0.00119463	-0.00131488	-0.00141262	-0.00136112	-0.00135887	-0.00116793	-0.00114329	-0.00138806	-0.0014763	-0.00130846	-0.00115507	-0.00137799	-0.00134649	-0.00114792	-0.0010167	-0.00140606	-0.00151915	-0.00119754	-0.00126452	-0.00124644	-0.00156723
670.128	NaN	-0.0013029	-0.00119519	-0.0012164	-0.00137515	-0.00115694	-0.00128723	-0.00152195	-0.00138054	-0.00124038	-0.00133386	-0.00134278	-0.00135016	-0.00135909	-0.00136767	-0.00137608	-0.00138449	-0.00139238	-0.00140028	-0.00140971	-0.0014183	-0.00142602	-0.00140921	-0.00111977	-0.00108755	-0.00121471	-0.00121652	-0.00138882	-0.00143072	-0.00131944	-0.0012186	-0.00134354	-0.00145546	-0.00124684	-0.00118867	-0.00138345	-0.00152385	-0.00126493	-0.00111289	-0.00130574	-0.00130771	-0.00110957	-0.00125268	-0.00127032	-0.0014857	-0.00126818	-0.0010222	-0.000991874	-0.00128766
670.728	NaN	-0.00148553	-0.00120151	-0.00109218	-0.00134953	-0.0012745	-0.00147782	-0.00165524	-0.00135177	-0.00138012	-0.00135952	-0.00135718	-0.00135525	-0.00135291	-0.00135067	-0.00134847	-0.00134627	-0.0013442	-0.00134213	-0.00133966	-0.00133741	-0.00133539	-0.00132437	-0.0012403	-0.00119352	-0.00125376	-0.00142374	-0.00158317	-0.00146555	-0.00126344	-0.00112304	-0.00113861	-0.00125628	-0.00127217	-0.00130857	-0.00139049	-0.00125981	-0.00116532	-0.00119576	-0.00136153	-0.00139036	-0.00146681	-0.00148648	-0.00157776	-0.00144007	-0.00142547	-0.0010426	-0.00109806	-0.00142659
671.328	NaN	-0.00138823	-0.00134137	-0.00109225	-0.0012259	-0.00131215	-0.00154112	-0.00154202	-0.00124427	-0.00139177	-0.00136283	-0.00135822	-0.00135441	-0.0013498	-0.00134537	-0.00134102	-0.00133668	-0.0013326	-0.00132853	-0.00132365	-0.00131922	-0.00131523	-0.00132575	-0.00133709	-0.00121927	-0.00119286	-0.00130371	-0.00142102	-0.00133516	-0.00133588	-0.00120666	-0.00121775	-0.0014572	-0.0014246	-0.00130145	-0.00147459	-0.00136377	-0.00120656	-0.00122893	-0.00129911	-0.00141827	-0.00141423	-0.0014397	-0.00135962	-0.00135017	-0.00139723	-0.00103249	-0.000995705	-0.00124579
671.929	NaN	-0.00153094	-0.00130071	-0.00111867	-0.00116806	-0.00131985	-0.00130694	-0.00134592	-0.00121997	-0.00135124	-0.0012966	-0.00129051	-0.00128547	-0.00127938	-0.00127352	-0.00126778	-0.00126204	-0.00125665	-0.00125126	-0.00124482	-0.00123896	-0.00123369	-0.00124061	-0.00120795	-0.00121592	-0.00130928	-0.00127736	-0.0012504	-0.00126499	-0.00106636	-0.00107948	-0.00133433	-0.00152274	-0.00138196	-0.00114862	-0.00123408	-0.001464	-0.00134245	-0.00135666	-0.00132819	-0.00132945	-0.00134951	-0.00150731	-0.00142001	-0.00129177	-0.00138866	-0.00110155	-0.00110405	-0.00109743
672.529	NaN	-0.00135873	-0.00119647	-0.00131189	-0.00122108	-0.00149214	-0.00116487	-0.00120615	-0.00142959	-0.00130623	-0.00132002	-0.00132301	-0.00132548	-0.00132848	-0.00133136	-0.00133418	-0.001337	-0.00133965	-0.00134229	-0.00134546	-0.00134834	-0.00135093	-0.00133687	-0.00126342	-0.001316	-0.00139584	-0.00135355	-0.00129515	-0.00126598	-0.0013156	-0.0014	-0.00135403	-0.00124969	-0.00126626	-0.00118569	-0.00117089	-0.00140831	-0.0014293	-0.00140177	-0.00144412	-0.00135511	-0.00119195	-0.00131926	-0.00130971	-0.00127841	-0.00117672	-0.000900284	-0.00103614	-0.00138526
673.129	NaN	-0.00162701	-0.00148033	-0.00122739	-0.00112497	-0.00160318	-0.00122095	-0.00134757	-0.0013505	-0.00138015	-0.00133509	-0.00133131	-0.00132818	-0.0013244	-0.00132076	-0.0013172	-0.00131363	-0.00131028	-0.00130694	-0.00130294	-0.0012993	-0.00129603	-0.00124935	-0.00119093	-0.00138931	-0.00131418	-0.00126811	-0.00133701	-0.00115848	-0.00118241	-0.00116484	-0.00129504	-0.00140729	-0.00135503	-0.00129109	-0.00133681	-0.00154542	-0.00145751	-0.00134678	-0.00144379	-0.00138841	-0.00132986	-0.00138837	-0.00135448	-0.00140593	-0.00106318	-0.00105302	-0.00127034	-0.00142028
673.729	NaN	-0.00161549	-0.00131971	-0.00109402	-0.000957231	-0.00172663	-0.00129125	-0.00142954	-0.00142983	-0.00136405	-0.00145105	-0.00145843	-0.00146453	-0.00147191	-0.001479	-0.00148595	-0.0014929	-0.00149943	-0.00150595	-0.00151376	-0.00152085	-0.00152723	-0.00150846	-0.00132183	-0.00128928	-0.00130025	-0.00139038	-0.00144488	-0.00123061	-0.00122158	-0.00108431	-0.00109585	-0.00138339	-0.00142195	-0.00127851	-0.00130131	-0.00131756	-0.00131976	-0.0012812	-0.00135666	-0.00134343	-0.00129743	-0.00142339	-0.00137474	-0.00137736	-0.00118492	-0.00115032	-0.00140726	-0.00148715
674.33	NaN	-0.00140065	-0.00129353	-0.00127351	-0.00125002	-0.00160015	-0.00134716	-0.00149671	-0.00139711	-0.00137818	-0.00129222	-0.00128597	-0.00128079	-0.00127454	-0.00126852	-0.00126262	-0.00125673	-0.00125119	-0.00124566	-0.00123904	-0.00123303	-0.00122761	-0.00131707	-0.00145234	-0.00139904	-0.00143487	-0.00145636	-0.00147078	-0.00132755	-0.00133648	-0.00132421	-0.00110022	-0.00125029	-0.00133628	-0.00122944	-0.00125055	-0.00136208	-0.00140355	-0.00131514	-0.00140619	-0.00140608	-0.00132822	-0.00140567	-0.00143349	-0.00136836	-0.00113732	-0.00111829	-0.00131317	-0.00140306
674.93	NaN	-0.00143897	-0.00125825	-0.00132491	-0.00152041	-0.00127091	-0.00122455	-0.00138021	-0.00149368	-0.00136784	-0.00127532	-0.00127026	-0.00126608	-0.00126102	-0.00125615	-0.00125139	-0.00124662	-0.00124215	-0.00123767	-0.00123232	-0.00122746	-0.00122308	-0.00126732	-0.00133543	-0.00130413	-0.00121102	-0.00111118	-0.00135019	-0.00127202	-0.00118101	-0.00123912	-0.00111077	-0.00113525	-0.00121235	-0.00124633	-0.00123478	-0.00132407	-0.00132893	-0.00124897	-0.00121886	-0.00116553	-0.00127639	-0.00142806	-0.00132	-0.00117963	-0.00111982	-0.00121306	-0.00120749	-0.00118331
675.531	NaN	-0.00138479	-0.00129864	-0.00124825	-0.00169313	-0.00134777	-0.00116713	-0.00113799	-0.00136462	-0.00122393	-0.00123905	-0.00124228	-0.00124495	-0.00124819	-0.0012513	-0.00125434	-0.00125739	-0.00126025	-0.00126311	-0.00126653	-0.00126963	-0.00127243	-0.00142497	-0.00137185	-0.00113563	-0.00128263	-0.00106249	-0.00138897	-0.00125759	-0.00149156	-0.0012795	-0.00125571	-0.00104135	-0.00125218	-0.00127811	-0.00140801	-0.00120924	-0.00119062	-0.0012414	-0.00118978	-0.00107374	-0.00110967	-0.00129767	-0.00124295	-0.00116043	-0.00109011	-0.00110681	-0.00118969	-0.00130073
676.131	NaN	-0.00138738	-0.0010648	-0.00107281	-0.00148401	-0.00128696	-0.00118359	-0.00112148	-0.00125396	-0.00130646	-0.00139016	-0.00139578	-0.00140043	-0.00140605	-0.00141145	-0.00141675	-0.00142204	-0.00142702	-0.00143199	-0.00143793	-0.00144334	-0.0014482	-0.00137928	-0.00128517	-0.000983813	-0.00133328	-0.00110606	-0.00142848	-0.00137739	-0.00132696	-0.00119852	-0.00107163	-0.00132007	-0.00132766	-0.00116927	-0.00122725	-0.00134303	-0.00123206	-0.00123493	-0.00114733	-0.00118297	-0.00108796	-0.000978288	-0.001289	-0.00139612	-0.000990416	-0.000880156	-0.00100965	-0.00116423
676.732	NaN	-0.0014886	-0.00129267	-0.00122632	-0.00132545	-0.00117353	-0.00170369	-0.00137952	-0.00142621	-0.00142447	-0.00140544	-0.00140413	-0.00140305	-0.00140174	-0.00140048	-0.00139925	-0.00139802	-0.00139686	-0.0013957	-0.00139432	-0.00139306	-0.00139192	-0.0013124	-0.00103993	-0.00122122	-0.00136635	-0.00112611	-0.00136297	-0.0011933	-0.00100143	-0.00125502	-0.00113037	-0.00132148	-0.00143631	-0.00119849	-0.00117407	-0.00134445	-0.00128036	-0.00129926	-0.00129018	-0.00106257	-0.00124258	-0.00126406	-0.00129433	-0.00130574	-0.00112133	-0.000939867	-0.000991398	-0.00110846
677.332	NaN	-0.00151391	-0.00136972	-0.00135515	-0.0012519	-0.00126086	-0.00161811	-0.00148107	-0.00120549	-0.00134526	-0.00135139	-0.00134975	-0.00134839	-0.00134674	-0.00134516	-0.00134361	-0.00134206	-0.0013406	-0.00133915	-0.00133741	-0.00133582	-0.0013344	-0.00133126	-0.00134992	-0.00137697	-0.0015628	-0.00134604	-0.00131503	-0.00107953	-0.00120563	-0.00148437	-0.00121165	-0.0012018	-0.00126555	-0.00127168	-0.00123488	-0.00133806	-0.00124966	-0.00121994	-0.0012731	-0.00106607	-0.00113596	-0.00104793	-0.00124311	-0.00134044	-0.00104543	-0.00113736	-0.00115378	-0.00124725
677.933	NaN	-0.00138575	-0.00123316	-0.00137904	-0.00107044	-0.00129976	-0.00119565	-0.00144176	-0.00118758	-0.00139885	-0.00133401	-0.00132628	-0.00131989	-0.00131216	-0.00130473	-0.00129745	-0.00129016	-0.00128333	-0.00127649	-0.00126832	-0.00126089	-0.0012542	-0.00125633	-0.00139305	-0.00109878	-0.00134522	-0.00109565	-0.00113776	-0.00143169	-0.00142568	-0.00134948	-0.00125828	-0.00127875	-0.00134626	-0.00144181	-0.00125976	-0.00130627	-0.00118547	-0.00128181	-0.00132503	-0.00131541	-0.00114006	-0.000970377	-0.00141868	-0.00135425	-0.00118121	-0.0012052	-0.00116895	-0.00134323
678.533	NaN	-0.00126542	-0.00118972	-0.00132688	-0.00118365	-0.00143389	-0.00112708	-0.00125185	-0.00125638	-0.00137425	-0.00141446	-0.00141588	-0.00141705	-0.00141847	-0.00141983	-0.00142117	-0.00142251	-0.00142376	-0.00142502	-0.00142652	-0.00142788	-0.00142911	-0.00154605	-0.00132486	-0.00104806	-0.00118751	-0.00105847	-0.0012584	-0.0013178	-0.00126489	-0.00125623	-0.00138588	-0.00128181	-0.00144318	-0.00144267	-0.00103396	-0.00121391	-0.00138206	-0.00128902	-0.00110795	-0.00110953	-0.00102107	-0.00119522	-0.00145318	-0.00125588	-0.00131075	-0.00101214	-0.000949762	-0.00115325
679.134	NaN	-0.00129402	-0.00130221	-0.00127292	-0.00113996	-0.00131136	-0.00118263	-0.00118701	-0.00127518	-0.00120818	-0.00134383	-0.0013546	-0.00136352	-0.0013743	-0.00138466	-0.00139482	-0.00140498	-0.00141451	-0.00142405	-0.00143545	-0.00144582	-0.00145515	-0.00140513	-0.00136633	-0.00135733	-0.0012813	-0.00134264	-0.00145182	-0.00125916	-0.00119953	-0.00121936	-0.00133219	-0.00143219	-0.00114681	-0.00151277	-0.00119528	-0.00121923	-0.00112336	-0.0011801	-0.00112956	-0.00128056	-0.00120587	-0.00124312	-0.0013888	-0.00126832	-0.00110291	-0.00120774	-0.00125904	-0.00135154
679.735	NaN	-0.00168991	-0.00129076	-0.00134596	-0.00120628	-0.0013351	-0.00132912	-0.00134784	-0.00138947	-0.00123543	-0.00121569	-0.00121624	-0.0012167	-0.00121725	-0.00121778	-0.0012183	-0.00121882	-0.0012193	-0.00121979	-0.00122037	-0.0012209	-0.00122138	-0.00129828	-0.00113576	-0.00126807	-0.00135536	-0.00140533	-0.00126116	-0.00116323	-0.00125951	-0.00118171	-0.00125207	-0.0012478	-0.00120351	-0.00152707	-0.00129721	-0.00133777	-0.00109007	-0.0011234	-0.00120951	-0.000980174	-0.00108302	-0.00128964	-0.00137105	-0.00128933	-0.00118	-0.00122162	-0.0012563	-0.0011929
680.335	NaN	-0.00151489	-0.00152784	-0.00130286	-0.00100149	-0.00130085	-0.00141677	-0.00154998	-0.00120676	-0.00142883	-0.00153324	-0.00153765	-0.0015413	-0.00154571	-0.00154995	-0.00155411	-0.00155827	-0.00156217	-0.00156608	-0.00157075	-0.00157499	-0.00157881	-0.00122631	-0.00124285	-0.00123916	-0.00142542	-0.00134049	-0.00144067	-0.00109821	-0.00122852	-0.00122957	-0.00147181	-0.00125145	-0.00129633	-0.00136456	-0.00127775	-0.00108686	-0.00124603	-0.00127485	-0.00124675	-0.00118557	-0.00121381	-0.00130179	-0.00132119	-0.001178	-0.00137611	-0.00102646	-0.00121827	-0.00110051
680.936	NaN	-0.00123276	-0.00111091	-0.00146739	-0.00121644	-0.00141777	-0.00118693	-0.00154481	-0.00120298	-0.001475	-0.00134992	-0.00133721	-0.0013267	-0.00131399	-0.00130176	-0.00128978	-0.0012778	-0.00126656	-0.00125531	-0.00124187	-0.00122964	-0.00121864	-0.0013599	-0.00110996	-0.00129839	-0.00125867	-0.00117897	-0.00139837	-0.00110626	-0.00117305	-0.00117954	-0.00134332	-0.00129012	-0.00156396	-0.00141393	-0.00111067	-0.00129167	-0.00103169	-0.00112496	-0.00118971	-0.000896493	-0.00107046	-0.0015261	-0.00131288	-0.00117846	-0.0011703	-0.00119898	-0.00131145	-0.0012523
681.537	NaN	-0.00137478	-0.00110298	-0.00139025	-0.00146667	-0.00123365	-0.00136572	-0.00126958	-0.00121979	-0.00130818	-0.00132758	-0.00132784	-0.00132805	-0.00132831	-0.00132857	-0.00132881	-0.00132906	-0.00132929	-0.00132952	-0.00132979	-0.00133004	-0.00133008	-0.00130666	-0.00107227	-0.0010052	-0.00124683	-0.00133233	-0.00120067	-0.00111962	-0.00120539	-0.00126291	-0.00133791	-0.00112761	-0.00126541	-0.00119999	-0.00100203	-0.0013146	-0.0012493	-0.0011025	-0.000938978	-0.00118792	-0.0012522	-0.00123245	-0.00138041	-0.0011308	-0.00121039	-0.00146059	-0.00122508	-0.00136259
682.138	NaN	-0.00133942	-0.00102729	-0.00135442	-0.00152265	-0.00139928	-0.00136881	-0.00119665	-0.00128675	-0.00116938	-0.0012859	-0.00129576	-0.0013039	-0.00131376	-0.00132323	-0.00133252	-0.0013418	-0.00135052	-0.00135924	-0.00136966	-0.00137913	-0.00139038	-0.00144896	-0.00117095	-0.00105989	-0.00138546	-0.00133662	-0.00144876	-0.00119173	-0.00126407	-0.00131412	-0.00142061	-0.00116951	-0.00118204	-0.00125096	-0.00112465	-0.00114718	-0.00111697	-0.00123908	-0.00127354	-0.00122795	-0.00137846	-0.00134768	-0.00130615	-0.00115152	-0.00105598	-0.00112819	-0.00115971	-0.0011325
682.739	NaN	-0.00118382	-0.00120672	-0.00123992	-0.001437	-0.00132846	-0.00146563	-0.00150277	-0.00115762	-0.00104243	-0.001209	-0.00122194	-0.00123264	-0.00124558	-0.00125803	-0.00127022	-0.00128241	-0.00129386	-0.00130531	-0.00131899	-0.00133144	-0.00133689	-0.00129143	-0.00121315	-0.00115184	-0.00132973	-0.00132901	-0.00136625	-0.00136345	-0.0013498	-0.00129883	-0.00133253	-0.00137257	-0.00143984	-0.00124705	-0.000979778	-0.00139082	-0.00135537	-0.00133621	-0.00122397	-0.00129301	-0.00122921	-0.00124754	-0.00133564	-0.00123551	-0.0010087	-0.0010684	-0.00121592	-0.00129047
683.34	NaN	-0.00142669	-0.00133847	-0.00109967	-0.00130345	-0.00127131	-0.00139387	-0.00138051	-0.00116049	-0.00109994	-0.00107559	-0.00107439	-0.00107339	-0.00107218	-0.00107102	-0.00106989	-0.00106875	-0.00106768	-0.00106661	-0.00106534	-0.00106418	-0.00111524	-0.00145448	-0.00111384	-0.00138499	-0.00132504	-0.00116611	-0.00133833	-0.00142168	-0.00144266	-0.00127891	-0.0012124	-0.00131649	-0.00140592	-0.00129785	-0.00151204	-0.00159582	-0.00122964	-0.00113098	-0.00106097	-0.00111895	-0.00126534	-0.00126865	-0.00111681	-0.00103741	-0.00109315	-0.00140038	-0.00134979	-0.00123295
683.941	NaN	-0.0013326	-0.00128299	-0.001111	-0.00133743	-0.00100906	-0.00121213	-0.00116042	-0.00109673	-0.00108539	-0.0011408	-0.0011448	-0.00114811	-0.00115212	-0.00115597	-0.00115974	-0.00116352	-0.00116706	-0.0011706	-0.00117484	-0.00117869	-0.00115977	-0.0010567	-0.00115103	-0.0012769	-0.0012237	-0.00124187	-0.00119597	-0.00111763	-0.00115376	-0.00104611	-0.00106239	-0.00131694	-0.00134336	-0.00118409	-0.00124749	-0.001495	-0.00131301	-0.00119806	-0.00136372	-0.00115381	-0.00100072	-0.00130069	-0.00126756	-0.00115351	-0.00106281	-0.00107747	-0.00136486	-0.00101338
684.542	NaN	-0.00108828	-0.00141371	-0.00102661	-0.00117621	-0.00118289	-0.00119987	-0.00132432	-0.00118633	-0.00108016	-0.0012006	-0.00121023	-0.0012182	-0.00122783	-0.0012371	-0.00124618	-0.00125526	-0.00126378	-0.0012723	-0.00128249	-0.00129176	-0.00129118	-0.00126635	-0.00128642	-0.0014092	-0.00142126	-0.00124899	-0.00114512	-0.00109531	-0.00110005	-0.000999023	-0.000956076	-0.00110146	-0.00127814	-0.00138686	-0.00117734	-0.00104445	-0.00113416	-0.00120269	-0.00117728	-0.00120927	-0.000996128	-0.00114954	-0.00122205	-0.00111121	-0.00108635	-0.00117203	-0.00141887	-0.00117743
685.143	NaN	-0.00124776	-0.00130533	-0.00100951	-0.00122744	-0.000948232	-0.0015777	-0.00108745	-0.00105434	-0.00100739	-0.00125427	-0.00127221	-0.00128704	-0.00130497	-0.00132222	-0.00133912	-0.00135602	-0.00137188	-0.00138775	-0.00140671	-0.00142396	-0.00134147	-0.00107467	-0.00120173	-0.00141576	-0.0014536	-0.00132658	-0.001146	-0.000984909	-0.00104063	-0.00114875	-0.00117466	-0.00117395	-0.00130944	-0.00141676	-0.00127311	-0.00122787	-0.00113252	-0.00106748	-0.0011314	-0.00101435	-0.00103979	-0.00125303	-0.00133227	-0.00126351	-0.00116885	-0.00112968	-0.00132758	-0.00125016
685.744	NaN	-0.00114732	-0.00124771	-0.0011589	-0.00129804	-0.00109742	-0.00133377	-0.00120006	-0.000894195	-0.00116413	-0.00132025	-0.00132781	-0.00133406	-0.00134161	-0.00134887	-0.00135599	-0.00136311	-0.0013698	-0.00137648	-0.00138447	-0.00139173	-0.00134361	-0.00119372	-0.00121436	-0.00136183	-0.00138446	-0.00142695	-0.00126704	-0.00120726	-0.00117399	-0.00117332	-0.00133874	-0.00135127	-0.00129746	-0.00127032	-0.00123459	-0.00115993	-0.00102107	-0.00115123	-0.00124884	-0.0010912	-0.00108293	-0.00132475	-0.00139654	-0.00100775	-0.00106616	-0.00113759	-0.00104377	-0.00119915
686.345	NaN	-0.0010961	-0.00137353	-0.00135235	-0.00119919	-0.00103127	-0.00132219	-0.00148149	-0.00113892	-0.00120075	-0.00124299	-0.00124493	-0.00124653	-0.00124847	-0.00125033	-0.00125216	-0.00125398	-0.0012557	-0.00125741	-0.00125946	-0.00126132	-0.0012441	-0.00120474	-0.00138628	-0.0015137	-0.00138925	-0.00132927	-0.00122106	-0.00119282	-0.0012796	-0.00129797	-0.00129881	-0.00115354	-0.00119547	-0.00124607	-0.0012063	-0.0012607	-0.00114086	-0.00107038	-0.00116635	-0.00124639	-0.00110161	-0.00135038	-0.00134671	-0.0011617	-0.00133621	-0.00151803	-0.00118503	-0.00113371
686.946	NaN	-0.00122832	-0.00113499	-0.00101175	-0.00111359	-0.00111299	-0.00143971	-0.00124008	-0.00107303	-0.0011598	-0.00118786	-0.00118869	-0.00118937	-0.0011902	-0.00119099	-0.00119177	-0.00119255	-0.00119328	-0.00119402	-0.00119489	-0.00119569	-0.00126846	-0.0013639	-0.00128795	-0.00142376	-0.00140387	-0.00134283	-0.00124257	-0.00127513	-0.00119198	-0.00125943	-0.0013053	-0.00117248	-0.00118394	-0.00126999	-0.00121209	-0.00116136	-0.00122536	-0.0012397	-0.00125592	-0.00124589	-0.00116684	-0.00122053	-0.0013634	-0.0012549	-0.0012853	-0.00120616	-0.00118129	-0.00127059
687.548	NaN	-0.00137978	-0.00107099	-0.00107728	-0.00112078	-0.00112132	-0.00146243	-0.00132607	-0.00104307	-0.00122357	-0.00125649	-0.00125649	-0.00125649	-0.00125649	-0.00125649	-0.00125649	-0.00125649	-0.00125649	-0.00125649	-0.00125648	-0.00125648	-0.00131663	-0.00132429	-0.00125371	-0.00137021	-0.00118406	-0.00110224	-0.00118279	-0.00128947	-0.00118776	-0.00118978	-0.00118476	-0.00130281	-0.00144042	-0.00136618	-0.00118505	-0.00117221	-0.00116924	-0.00115031	-0.00115147	-0.00123264	-0.00119392	-0.0011857	-0.00119082	-0.00136827	-0.00123596	-0.0010078	-0.00117298	-0.00128782
688.149	NaN	-0.00135809	-0.00121806	-0.00127383	-0.00100682	-0.000823161	-0.00122478	-0.00148629	-0.00104244	-0.0012806	-0.0013897	-0.0013942	-0.00139792	-0.00140242	-0.00140674	-0.00141098	-0.00141522	-0.0014192	-0.00142318	-0.00142794	-0.00143227	-0.00131482	-0.00114283	-0.00126132	-0.00137047	-0.00120784	-0.00117438	-0.00117688	-0.00144847	-0.0012799	-0.00129626	-0.00116161	-0.00115035	-0.0012222	-0.00129576	-0.00130452	-0.00128759	-0.00135724	-0.00123661	-0.00114796	-0.00125764	-0.00131456	-0.00127155	-0.00110937	-0.000900754	-0.00093679	-0.00102121	-0.00119351	-0.00139884
688.75	NaN	-0.00133649	-0.00115057	-0.00133699	-0.00113156	-0.000960766	-0.00128689	-0.00144082	-0.00115223	-0.00119703	-0.00136985	-0.00138108	-0.00139035	-0.00140158	-0.00141237	-0.00142294	-0.00143352	-0.00144344	-0.00145337	-0.00146524	-0.00147603	-0.00122032	-0.000996209	-0.00113466	-0.00132117	-0.00118688	-0.00117771	-0.00117198	-0.00148078	-0.00120228	-0.00123631	-0.00121994	-0.00113423	-0.00133086	-0.00146536	-0.00124982	-0.0011743	-0.00120081	-0.00126358	-0.00121795	-0.00137084	-0.00138899	-0.00122483	-0.00129616	-0.00123299	-0.0012917	-0.00126999	-0.00116018	-0.00116808
689.352	NaN	-0.00132075	-0.00126635	-0.00113876	-0.00133284	-0.00109949	-0.00147895	-0.00113294	-0.00123456	-0.00121277	-0.00136831	-0.00137939	-0.00138855	-0.00139964	-0.00141029	-0.00142074	-0.00143118	-0.00144099	-0.00145079	-0.00146251	-0.00147317	-0.00130637	-0.00118048	-0.00118868	-0.0013428	-0.00121982	-0.00116908	-0.00123954	-0.0011841	-0.00129955	-0.00127907	-0.00118094	-0.000997429	-0.00122017	-0.00137817	-0.00127339	-0.00115442	-0.0012917	-0.00128195	-0.00114466	-0.0012393	-0.00140007	-0.00128316	-0.00123661	-0.00134095	-0.00141895	-0.00130351	-0.00118315	-0.00122585
689.953	NaN	-0.00124079	-0.00143011	-0.00105971	-0.00115311	-0.0012831	-0.000991868	-0.00105136	-0.00131728	-0.00114603	-0.00130628	-0.00131943	-0.0013303	-0.00134345	-0.00135609	-0.00136848	-0.00138087	-0.0013925	-0.00140413	-0.00141804	-0.00143068	-0.00138784	-0.00123427	-0.00138836	-0.00131909	-0.00110782	-0.00128412	-0.0010489	-0.00130492	-0.00141585	-0.0011731	-0.00111561	-0.00121689	-0.0012363	-0.00135898	-0.001327	-0.00125283	-0.00143751	-0.00146008	-0.00137431	-0.00132556	-0.00140556	-0.00138466	-0.00139358	-0.00128254	-0.00112657	-0.00114499	-0.00128856	-0.00124777
690.554	NaN	-0.00119964	-0.0013586	-0.00119728	-0.00108439	-0.00150615	-0.00103729	-0.00122008	-0.00151736	-0.00120625	-0.00140757	-0.00142505	-0.00143951	-0.00145699	-0.00147379	-0.00149027	-0.00150674	-0.0015222	-0.00153766	-0.00155615	-0.00157296	-0.0013796	-0.00112649	-0.00118455	-0.00135486	-0.00112619	-0.00143132	-0.0012283	-0.00124842	-0.0013292	-0.00121416	-0.00108269	-0.00156736	-0.00149257	-0.00143172	-0.00126437	-0.00130946	-0.00144044	-0.00125971	-0.00118629	-0.00132923	-0.00120265	-0.00135132	-0.00135127	-0.00135111	-0.000879915	-0.00100929	-0.00141146	-0.0013846
691.156	NaN	-0.00145583	-0.00159506	-0.00125585	-0.00119648	-0.00142118	-0.00104834	-0.00113836	-0.0013458	-0.00147897	-0.00155747	-0.00156155	-0.00156494	-0.00156903	-0.00157296	-0.00157681	-0.00158066	-0.00158428	-0.0015879	-0.00159222	-0.00159616	-0.00138327	-0.0011763	-0.00127773	-0.0013093	-0.00116204	-0.00135229	-0.00122379	-0.00114151	-0.00124784	-0.0012605	-0.00117444	-0.0013579	-0.00154991	-0.00135065	-0.00114593	-0.00133169	-0.00124115	-0.00113115	-0.0012612	-0.00122085	-0.00116226	-0.00128572	-0.00151813	-0.00147209	-0.00103367	-0.0010668	-0.00129965	-0.00125949
691.757	NaN	-0.00137455	-0.00156687	-0.0012162	-0.00130313	-0.00128752	-0.00121665	-0.00123157	-0.00155341	-0.00143865	-0.00154302	-0.00155165	-0.00155878	-0.00156741	-0.0015757	-0.00158383	-0.00159196	-0.00159959	-0.00160722	-0.00161635	-0.00162464	-0.00135196	-0.00124974	-0.00121638	-0.00139231	-0.00120542	-0.00121553	-0.00108945	-0.00110106	-0.0010852	-0.00116992	-0.00135689	-0.00120078	-0.0014154	-0.00134677	-0.00117434	-0.00133639	-0.000910783	-0.001132	-0.00126714	-0.00117796	-0.00116995	-0.00109666	-0.00151479	-0.00114668	-0.00115671	-0.00118539	-0.00127682	-0.00130362
692.359	NaN	-0.00130484	-0.00128925	-0.00128658	-0.00111782	-0.00123098	-0.00130547	-0.00149691	-0.00146322	-0.00122524	-0.00144617	-0.00146374	-0.00147828	-0.00149586	-0.00151276	-0.00152932	-0.00154589	-0.00156143	-0.00157698	-0.00159558	-0.00161248	-0.00127157	-0.00130731	-0.001219	-0.00148817	-0.00127285	-0.0013246	-0.00104458	-0.0012275	-0.00122606	-0.000947704	-0.00131106	-0.0013315	-0.00146193	-0.00154811	-0.00139034	-0.00129601	-0.00113398	-0.00114891	-0.00121956	-0.00136759	-0.00113926	-0.00110693	-0.00156721	-0.00115711	-0.00122976	-0.00114902	-0.00144566	-0.00149652
692.961	NaN	-0.00154989	-0.0014307	-0.00132429	-0.00112577	-0.00135524	-0.00110557	-0.00166572	-0.00128469	-0.00113817	-0.00152347	-0.00155091	-0.0015736	-0.00160104	-0.00162742	-0.00165327	-0.00167912	-0.0017034	-0.00172767	-0.00175669	-0.00178307	-0.00142981	-0.00116964	-0.00107976	-0.00156557	-0.00127514	-0.00130906	-0.00108876	-0.00113566	-0.00112305	-0.00113946	-0.00125289	-0.00139766	-0.00140396	-0.00155403	-0.00128729	-0.00122603	-0.00126024	-0.00116122	-0.00119141	-0.00132529	-0.00106926	-0.00113089	-0.00144583	-0.00136547	-0.00124101	-0.00128018	-0.00148212	-0.00125424
693.562	NaN	-0.00115834	-0.00139786	-0.00146619	-0.00117543	-0.00147474	-0.00119679	-0.00138339	-0.00131208	-0.00108324	-0.00128994	-0.00130631	-0.00131984	-0.00133621	-0.00135196	-0.00136738	-0.00138281	-0.00139729	-0.00141177	-0.00142909	-0.00144483	-0.00129832	-0.000985037	-0.00120966	-0.00138702	-0.00128397	-0.0013921	-0.00114908	-0.00109318	-0.00109724	-0.00112501	-0.0015055	-0.00148626	-0.00114809	-0.00136461	-0.0013239	-0.00107314	-0.00138438	-0.00117304	-0.00116413	-0.00116386	-0.00114873	-0.000970304	-0.00138163	-0.00143028	-0.00122424	-0.00108373	-0.00127674	-0.00139164
694.164	NaN	-0.00118327	-0.00115602	-0.0012386	-0.0010007	-0.00121545	-0.00133753	-0.00124702	-0.00115785	-0.00105483	-0.00132599	-0.00134534	-0.00136134	-0.00138069	-0.0013993	-0.00141753	-0.00143576	-0.00145288	-0.00147	-0.00149046	-0.00150907	-0.00142486	-0.000970044	-0.00152866	-0.001196	-0.00123062	-0.00134525	-0.000900099	-0.00111709	-0.00115172	-0.000992307	-0.00134224	-0.00131549	-0.00139451	-0.00141935	-0.00147058	-0.0014472	-0.00110265	-0.00126294	-0.000996544	-0.00138908	-0.00119168	-0.00108397	-0.00152485	-0.00125186	-0.00115161	-0.00118806	-0.00138773	-0.00125577
694.766	NaN	-0.00132562	-0.000798163	-0.00110378	-0.000931612	-0.00123836	-0.001282	-0.00132305	-0.00139577	-0.00126839	-0.0013368	-0.00134279	-0.00134774	-0.00135374	-0.0013595	-0.00136515	-0.00137079	-0.00137609	-0.0013814	-0.00138773	-0.00139263	-0.00136514	-0.00113455	-0.00146904	-0.00116754	-0.00132832	-0.00122181	-0.00103299	-0.00101377	-0.00104721	-0.00110776	-0.00128988	-0.00134686	-0.00151253	-0.00149007	-0.00132953	-0.00127847	-0.00141089	-0.00133483	-0.00112744	-0.00117121	-0.000989092	-0.000964417	-0.00131979	-0.00129848	-0.00100494	-0.00133296	-0.00135062	-0.00129873
695.367	NaN	-0.00116309	-0.000964271	-0.00110539	-0.00105665	-0.00131085	-0.00116063	-0.00112252	-0.00129609	-0.00113594	-0.00123667	-0.00124523	-0.00125231	-0.00126087	-0.0012691	-0.00127717	-0.00128523	-0.00129281	-0.00130038	-0.00130943	-0.00132655	-0.00145859	-0.000911535	-0.00130643	-0.00112648	-0.00125401	-0.00107481	-0.000928693	-0.00114527	-0.00118271	-0.00119875	-0.00126873	-0.00134239	-0.00129637	-0.0012905	-0.00115111	-0.00115269	-0.00126297	-0.00119026	-0.00106254	-0.00115352	-0.000956953	-0.00112219	-0.00144563	-0.00121379	-0.00102127	-0.00124984	-0.00127915	-0.00122704
695.969	NaN	-0.00137719	-0.00108142	-0.00120896	-0.00112396	-0.00145101	-0.00100846	-0.00110914	-0.00108527	-0.00125534	-0.00125098	-0.00124892	-0.00124722	-0.00124516	-0.00124318	-0.00124124	-0.0012393	-0.00123748	-0.00123566	-0.00123348	-0.0012573	-0.00147776	-0.0010003	-0.00130807	-0.00119606	-0.00119206	-0.00105442	-0.000912581	-0.00133653	-0.00129851	-0.00138845	-0.00127137	-0.00124304	-0.00115399	-0.0011322	-0.00112053	-0.00107115	-0.00129604	-0.0012493	-0.000973111	-0.00115687	-0.000966352	-0.00103998	-0.00140015	-0.00106046	-0.00101835	-0.00104881	-0.00116448	-0.00114322
696.571	NaN	-0.00144961	-0.00120032	-0.00122703	-0.00110489	-0.0014745	-0.00117094	-0.00116898	-0.00123276	-0.00124973	-0.00129257	-0.00129531	-0.00129758	-0.00130032	-0.00130295	-0.00130553	-0.00130811	-0.00131053	-0.00131296	-0.00131585	-0.0013445	-0.00150582	-0.00113846	-0.00105216	-0.00113437	-0.00105467	-0.00104708	-0.0010755	-0.00117319	-0.0012358	-0.00141335	-0.0012453	-0.00107912	-0.00109529	-0.00120633	-0.00101681	-0.00122128	-0.00124014	-0.00117919	-0.000936623	-0.0012441	-0.00116399	-0.00122801	-0.00157155	-0.00107639	-0.00108204	-0.00112362	-0.00107298	-0.00113451
697.173	NaN	-0.00120363	-0.00119649	-0.00148022	-0.00109366	-0.00119999	-0.00118816	-0.00127404	-0.00102624	-0.00119446	-0.0013798	-0.00139029	-0.00139897	-0.00140945	-0.00141954	-0.00142942	-0.0014393	-0.00144858	-0.00145786	-0.00146895	-0.00146351	-0.00138255	-0.00107234	-0.00116653	-0.00113176	-0.00124431	-0.00113036	-0.000875146	-0.00096535	-0.000988597	-0.00104207	-0.0012914	-0.00126331	-0.00111942	-0.00120255	-0.00118835	-0.00141693	-0.00133127	-0.000935471	-0.00128925	-0.00123513	-0.00117317	-0.00133645	-0.001364	-0.000984436	-0.00100975	-0.0010397	-0.0012641	-0.00122861
697.775	NaN	-0.00106508	-0.00125653	-0.00133203	-0.00123429	-0.00106476	-0.0011858	-0.00101715	-0.00112067	-0.00131885	-0.00127937	-0.00127483	-0.00127107	-0.00126653	-0.00126216	-0.00125788	-0.0012536	-0.00124958	-0.00124557	-0.00124076	-0.00122863	-0.00117606	-0.000997795	-0.0010715	-0.00112421	-0.00124918	-0.00115717	-0.000991235	-0.00111664	-0.00111787	-0.00108765	-0.00113095	-0.00112071	-0.00114148	-0.00109066	-0.00123001	-0.00130408	-0.00110144	-0.000888174	-0.00122869	-0.00124115	-0.00121761	-0.00108025	-0.00116964	-0.00108202	-0.00102965	-0.00113936	-0.00126929	-0.00101563
698.377	NaN	-0.0011234	-0.00130287	-0.0013769	-0.00120341	-0.00106709	-0.00102709	-0.00108463	-0.000985851	-0.001337	-0.0012635	-0.00125505	-0.00124806	-0.00123961	-0.00123149	-0.00122352	-0.00121556	-0.00120808	-0.00120061	-0.00119167	-0.00115863	-0.00105191	-0.000967649	-0.00125329	-0.00112306	-0.0012117	-0.00112414	-0.00105143	-0.00102805	-0.00103323	-0.00116092	-0.00110538	-0.00104908	-0.00119054	-0.00123768	-0.001111	-0.00110185	-0.0010032	-0.000882601	-0.00129706	-0.00125683	-0.00118012	-0.00118257	-0.00102722	-0.000900028	-0.000850192	-0.00112831	-0.00110492	-0.00107922
698.979	NaN	-0.00113578	-0.00145344	-0.00128848	-0.00127791	-0.00110483	-0.00115218	-0.00130766	-0.00116881	-0.00120533	-0.00135556	-0.00136505	-0.0013729	-0.00138239	-0.00139151	-0.00140045	-0.00140939	-0.00141778	-0.00142618	-0.00143621	-0.00135228	-0.00110829	-0.00103578	-0.00118377	-0.00130494	-0.00134519	-0.00110183	-0.00106219	-0.0010367	-0.00114267	-0.00132756	-0.00121738	-0.00110716	-0.00117512	-0.00135573	-0.00116033	-0.00109737	-0.00117724	-0.0010655	-0.00105727	-0.00116662	-0.00126415	-0.00136545	-0.00105558	-0.00079956	-0.000801643	-0.00100827	-0.00117063	-0.0010826
699.581	NaN	-0.00104567	-0.00147389	-0.00114618	-0.0012076	-0.00090468	-0.0011766	-0.00128339	-0.00125821	-0.00123543	-0.00142248	-0.00143504	-0.00144543	-0.00145799	-0.00147006	-0.0014819	-0.00149373	-0.00150484	-0.00151595	-0.00152924	-0.00149528	-0.00129555	-0.00102729	-0.0013001	-0.00132421	-0.00129158	-0.000979753	-0.00109553	-0.00117585	-0.00109225	-0.00122474	-0.00117979	-0.00115735	-0.00122429	-0.00122124	-0.00108228	-0.00131135	-0.0012622	-0.00109118	-0.00112739	-0.00100272	-0.00101553	-0.00103892	-0.000948238	-0.000901279	-0.000915233	-0.000975654	-0.00117048	-0.001245
700.183	NaN	-0.00128123	-0.00168879	-0.00148827	-0.00109445	-0.00106029	-0.00143911	-0.00118789	-0.00113562	-0.00139954	-0.00141584	-0.00141431	-0.00141305	-0.00141152	-0.00141005	-0.00140861	-0.00140717	-0.00140582	-0.00140446	-0.00140285	-0.0014408	-0.00133242	-0.00102316	-0.00127262	-0.00118977	-0.00118555	-0.00104783	-0.00107111	-0.00105653	-0.000997827	-0.00116582	-0.00130412	-0.00129802	-0.00127469	-0.0012475	-0.00113552	-0.00113437	-0.00108404	-0.00108381	-0.00126135	-0.00105022	-0.00106518	-0.00110379	-0.0010885	-0.0010129	-0.000909634	-0.000971955	-0.00121151	-0.00102494
700.785	NaN	-0.00115012	-0.0014875	-0.00137739	-0.00103816	-0.0010244	-0.00133347	-0.00133025	-0.00102989	-0.00126904	-0.0014187	-0.00142603	-0.00143208	-0.0014394	-0.00144644	-0.00145334	-0.00146024	-0.00146672	-0.0014732	-0.00148094	-0.00143135	-0.00124658	-0.0010944	-0.00117665	-0.00118711	-0.00124869	-0.00109848	-0.00106441	-0.00103382	-0.000928896	-0.00098484	-0.00122786	-0.00130029	-0.00122594	-0.0011153	-0.00105147	-0.00110847	-0.00104988	-0.00103144	-0.00123048	-0.000976964	-0.00103328	-0.00128968	-0.00122787	-0.00108179	-0.000926573	-0.000970604	-0.000989414	-0.00104366
701.387	NaN	-0.000957381	-0.00110658	-0.00114505	-0.00110795	-0.00105492	-0.00137442	-0.00115574	-0.000820022	-0.00103006	-0.00115036	-0.00115602	-0.00116069	-0.00116635	-0.00117179	-0.00117711	-0.00118244	-0.00118745	-0.00119245	-0.00119843	-0.00121839	-0.00115916	-0.00106213	-0.00109903	-0.00121577	-0.00133562	-0.00117134	-0.00117485	-0.0011413	-0.00111635	-0.00113273	-0.00123122	-0.00134696	-0.00128061	-0.00113181	-0.00106442	-0.0010262	-0.00102454	-0.00110931	-0.0012687	-0.00106338	-0.00110098	-0.00102663	-0.00100622	-0.00109266	-0.0010249	-0.00108816	-0.00117139	-0.000989968
701.989	NaN	-0.00105481	-0.00119242	-0.00101304	-0.0011836	-0.00111398	-0.00135515	-0.00129843	-0.000801751	-0.00102368	-0.00110028	-0.00110286	-0.00110498	-0.00110756	-0.00111003	-0.00111246	-0.00111488	-0.00111716	-0.00111943	-0.00112215	-0.00115213	-0.00111145	-0.00104802	-0.0011154	-0.00125829	-0.00119077	-0.00104132	-0.00111336	-0.00120055	-0.00126178	-0.0012317	-0.00114249	-0.00112539	-0.00119047	-0.00123318	-0.00102489	-0.0012184	-0.0011726	-0.00109779	-0.00123914	-0.00098411	-0.00100255	-0.000968768	-0.000792245	-0.000933884	-0.00104272	-0.00108454	-0.00119062	-0.000991901
702.591	NaN	-0.000880252	-0.00118978	-0.00130034	-0.00110472	-0.000746859	-0.00128858	-0.00140011	-0.0010102	-0.00131454	-0.00128023	-0.00127486	-0.00127042	-0.00126504	-0.00125988	-0.00125482	-0.00124975	-0.001245	-0.00124025	-0.00123456	-0.00117611	-0.00108548	-0.00104666	-0.00111082	-0.00130686	-0.00110804	-0.00105572	-0.0012028	-0.00107157	-0.00110864	-0.0011435	-0.00109569	-0.00111418	-0.00108473	-0.00105233	-0.00109764	-0.00128672	-0.00109441	-0.000989734	-0.00106275	-0.000902809	-0.000996844	-0.00119458	-0.000951422	-0.000944489	-0.00105634	-0.00107929	-0.00120222	-0.00115673
703.194	NaN	-0.00110587	-0.0011804	-0.00125825	-0.00117192	-0.000879959	-0.00153909	-0.00125726	-0.00100232	-0.00116772	-0.00122601	-0.0012281	-0.00122982	-0.00123191	-0.00123391	-0.00123587	-0.00123784	-0.00123968	-0.00124153	-0.00124373	-0.00133444	-0.00130923	-0.00115868	-0.00104578	-0.00128822	-0.00126987	-0.000945668	-0.000908858	-0.000871916	-0.00115079	-0.00101791	-0.00129343	-0.00128143	-0.00112196	-0.000958444	-0.000930332	-0.00113421	-0.00104583	-0.000964275	-0.00100456	-0.0012077	-0.00123448	-0.00103267	-0.000952704	-0.00100943	-0.00100756	-0.000947302	-0.00101401	-0.0011752
703.796	NaN	-0.00112324	-0.0012025	-0.0011764	-0.0011766	-0.000877789	-0.0014929	-0.00111005	-0.00107287	-0.00111034	-0.00113932	-0.00114084	-0.0011421	-0.00114362	-0.00114508	-0.00114651	-0.00114794	-0.00114928	-0.00115062	-0.00115223	-0.00117326	-0.00106367	-0.0010404	-0.00115487	-0.00108397	-0.0012121	-0.00114965	-0.00108497	-0.000864218	-0.00116633	-0.000872047	-0.00109605	-0.00123752	-0.00117505	-0.00108238	-0.00103041	-0.00124031	-0.00119889	-0.00110511	-0.00107267	-0.00113186	-0.00121631	-0.00118342	-0.000907147	-0.000957966	-0.00104307	-0.00100385	-0.000924986	-0.00105082
704.398	NaN	-0.00109852	-0.00106601	-0.0011521	-0.00102725	-0.000810554	-0.00164634	-0.00109337	-0.000935636	-0.00101589	-0.00109282	-0.00109698	-0.00110041	-0.00110457	-0.00110856	-0.00111248	-0.00111639	-0.00112007	-0.00112375	-0.00112814	-0.00120037	-0.000984435	-0.000922396	-0.00103548	-0.00109741	-0.00119705	-0.00110658	-0.00102754	-0.00101132	-0.00107205	-0.000944052	-0.000831436	-0.00109265	-0.00115609	-0.00115541	-0.0010598	-0.00133058	-0.00116805	-0.00101921	-0.00109581	-0.00126248	-0.00128197	-0.000987711	-0.000811678	-0.000878359	-0.00102134	-0.00105962	-0.000978795	-0.00105993
705.001	NaN	-0.00108138	-0.00102753	-0.00123173	-0.00098595	-0.000903047	-0.00158522	-0.00121071	-0.000895408	-0.00108858	-0.00116676	-0.00116985	-0.00117241	-0.0011755	-0.00117847	-0.00118139	-0.0011843	-0.00118703	-0.00118977	-0.00119304	-0.00129931	-0.00101086	-0.000969401	-0.00102021	-0.00124845	-0.00106081	-0.000932816	-0.00106968	-0.000943656	-0.00124963	-0.000929212	-0.000912985	-0.00113115	-0.00106242	-0.00105897	-0.00102087	-0.00115646	-0.00101095	-0.000822496	-0.000889372	-0.000954507	-0.00113679	-0.00109998	-0.000968612	-0.000855327	-0.000905955	-0.0010166	-0.00103495	-0.00100025
705.603	NaN	-0.0011903	-0.00103182	-0.00106345	-0.00109108	-0.000835529	-0.00147813	-0.000983493	-0.000838672	-0.00112525	-0.00109161	-0.00108674	-0.00108272	-0.00107786	-0.00107318	-0.0010686	-0.00106402	-0.00105972	-0.00105542	-0.00105027	-0.00124205	-0.00094628	-0.000938604	-0.00086478	-0.00114559	-0.00107167	-0.000806976	-0.00101433	-0.000951505	-0.00130904	-0.000959214	-0.00122792	-0.00107967	-0.00101788	-0.00109156	-0.00115264	-0.00100694	-0.00107404	-0.000865017	-0.000915765	-0.000976094	-0.0010389	-0.00100625	-0.00100061	-0.000944887	-0.000894911	-0.00107445	-0.00116191	-0.000891047
706.206	NaN	-0.00107977	-0.00105307	-0.000996749	-0.000998184	-0.000701231	-0.0014651	-0.000961483	-0.00084771	-0.00106105	-0.00103797	-0.00103449	-0.00103162	-0.00102814	-0.0010248	-0.00102152	-0.00101825	-0.00101517	-0.0010121	-0.00100842	-0.00109457	-0.000850195	-0.00108635	-0.000968632	-0.00100586	-0.00101216	-0.0008858	-0.00130348	-0.000847047	-0.00136318	-0.00118964	-0.00117089	-0.000909902	-0.00108121	-0.00113189	-0.000959983	-0.00101568	-0.000950425	-0.000867903	-0.000774146	-0.00116004	-0.00120282	-0.00104019	-0.000990758	-0.000946631	-0.000899035	-0.000978957	-0.00113321	-0.00108593
706.808	NaN	-0.00107681	-0.000859728	-0.0014184	-0.00106918	-0.000556418	-0.00136947	-0.000974962	-0.000893689	-0.00100465	-0.00108765	-0.00109193	-0.00109548	-0.00109976	-0.00110388	-0.00110792	-0.00111196	-0.00111575	-0.00111954	-0.00112408	-0.00107112	-0.000780407	-0.0010267	-0.00101368	-0.00109179	-0.0011432	-0.000966808	-0.00117793	-0.000840961	-0.00124524	-0.00126075	-0.00122837	-0.00112081	-0.00109096	-0.00112094	-0.000887185	-0.00114322	-0.00102388	-0.000870636	-0.00101677	-0.00094485	-0.00113553	-0.00104355	-0.000912174	-0.00102152	-0.00106484	-0.00101987	-0.0010025	-0.00102727
707.411	NaN	-0.00102437	-0.000962339	-0.00129566	-0.00106116	-0.000701627	-0.00126586	-0.00104335	-0.00106003	-0.000990888	-0.00108986	-0.00109683	-0.00110259	-0.00110956	-0.00111626	-0.00112283	-0.00112939	-0.00113555	-0.00114172	-0.00114909	-0.00102153	-0.000721667	-0.000867583	-0.00102184	-0.00111082	-0.00131625	-0.000692187	-0.000806227	-0.000860137	-0.00104011	-0.00112213	-0.0010138	-0.00109573	-0.000985355	-0.000995476	-0.00112408	-0.00111203	-0.000897717	-0.000829703	-0.000955694	-0.000992339	-0.0010298	-0.000923339	-0.000941304	-0.000961565	-0.000923538	-0.00101942	-0.0009643	-0.000917749
708.013	NaN	-0.000933963	-0.000948355	-0.00115452	-0.0010628	-0.000615782	-0.0010984	-0.000914366	-0.00109911	-0.000956017	-0.00107169	-0.00108046	-0.00108771	-0.00109648	-0.0011049	-0.00111317	-0.00112143	-0.00112918	-0.00113694	-0.00114621	-0.00107156	-0.000737004	-0.00077967	-0.000933538	-0.00123677	-0.00123439	-0.000610854	-0.000901618	-0.000932723	-0.000987778	-0.00095428	-0.00109214	-0.00103087	-0.00101123	-0.00100749	-0.0010616	-0.00106919	-0.00101088	-0.000806034	-0.000881612	-0.000987832	-0.00103524	-0.00125068	-0.000974147	-0.000979762	-0.00100587	-0.0010564	-0.000936345	-0.000808287
[truncated: 357 more rows]
[truncated: 262 more columns]

## Sheet: fig 3 c
wavelength	0.1	Deviation	2	deviation	7.5	deviation
[truncated: 1,024 more rows]

[truncated: 2 more sheets: fig 3 d, fig 3 e]
